# Supplementary material for: Changes in Gene Expression and Metabolite Profiles in Platanus acerifolia Leaves in Response to Feeding Damage Caused by Corythucha ciliata
Source: Int J Mol Sci. 2019 Jul 15;20(14):3465. doi: 10.3390/ijms20143465 (PMC6678411; doi:10.3390/ijms20143465)
Supplement: Supplementary file 1 [file ijms-20-03465-s001.zip]

Archive with 15 entries (14 files):
- Supplementary File/
- Supplementary File/FigS1.pdf
- Supplementary File/FigS2.pdf
- Supplementary File/FigS3.tif
- Supplementary File/FigS4.png
- Supplementary File/Supporting Information.txt
- Supplementary File/Table S1.xls
- Supplementary File/Table S2.xls
- Supplementary File/Table S3.xls
- Supplementary File/Table S4.xls
- Supplementary File/Table S5.xls
- Supplementary File/Table S6.xls
- Supplementary File/Table S7.txt
- Supplementary File/Table S8.xls
- Supplementary File/Table S9.xls
