# Supplementary material for: Changes in Gene Expression and Metabolite Profiles in Platanus acerifolia Leaves in Response to Feeding Damage Caused by Corythucha ciliata
Source: Int J Mol Sci. 2019 Jul 15;20(14):3465. doi: 10.3390/ijms20143465 (PMC6678411; doi:10.3390/ijms20143465)
Supplement: Supplementary file 1 [file ijms-20-03465-s001.zip › Supplementary File/Supporting Information.txt]

Figure S1. Top ten GO terms that were enriched in the DEGs at 24h.
Figure S2. Top ten GO terms that were enriched in the DEGs at 48h. 
Figure S3. Phylogenetic tree of predicted terpene synthase proteins.
Figure S4. PCA of metabolite profiles in P. acerifolia leaves in response to C. ciliata feeding damage.
Table S1. GO enrichment analysis for DEGs at 24h.
Table S2. GO enrichment analysis for DEGs at 48h.
Table S3. GO enrichment analysis for DEGs at both time points.
Table S4. KEGG enrichment analysis for DEGs at 24h.
Table S5. KEGG enrichment analysis for DEGs at 48h.
Table S6. KEGG enrichment analysis for DEGs at both time points.
Table S7. MapMan functional categories of DEGs involved in the P. acerifolia�CC. ciliata interaction.
Table S8. Terpene synthase (TPS) genes identified in the P. acerifolia transcriptome.
Table S9. Primers used in this study for qRT-PCR validation.
