# Supplementary material for: Changes in Gene Expression and Metabolite Profiles in Platanus acerifolia Leaves in Response to Feeding Damage Caused by Corythucha ciliata
Source: Int J Mol Sci. 2019 Jul 15;20(14):3465. doi: 10.3390/ijms20143465 (PMC6678411; doi:10.3390/ijms20143465)
Supplement: Supplementary file 1 [file ijms-20-03465-s001.zip › Supplementary File/Table S1.xls]

## Sheet: GO enrichment
Number	GO ID	Term Type	Description	Ratio_in_study	Ratio_in_pop	Pvalue_uncorrected	Pvalue_corrected
25	GO:0016702	MF	oxidoreductase activity, acting on single donors with incorporation of molecular oxygen, incorporation of two atoms of oxygen	25/1923	116/57997	3.52859e-11	2.46119e-07
46	GO:0051213	MF	dioxygenase activity	46/1923	242/57997	3.57842e-11	2.49595e-07
39	GO:0072330	BP	monocarboxylic acid biosynthetic process	39/1923	274/57997	5.1821e-11	3.61451e-07
70	GO:0008610	BP	lipid biosynthetic process	70/1923	672/57997	5.72288e-11	3.99171e-07
26	GO:0010333	MF	terpene synthase activity	26/1923	51/57997	6.31384e-11	4.4039e-07
34	GO:0006631	BP	fatty acid metabolic process	34/1923	276/57997	6.32541e-11	4.41197e-07
69	GO:0016053	BP	organic acid biosynthetic process	69/1923	766/57997	6.93705e-11	4.83859e-07
69	GO:0046394	BP	carboxylic acid biosynthetic process	69/1923	766/57997	6.93705e-11	4.83859e-07
70	GO:0004497	MF	monooxygenase activity	70/1923	622/57997	7.23167e-11	5.04409e-07
94	GO:0020037	MF	heme binding	94/1923	919/57997	8.23831e-11	5.74622e-07
95	GO:0046906	MF	tetrapyrrole binding	95/1923	998/57997	8.46569e-11	5.90482e-07
33	GO:0006633	BP	fatty acid biosynthetic process	33/1923	223/57997	9.42219e-11	6.57198e-07
68	GO:0044255	BP	cellular lipid metabolic process	68/1923	753/57997	9.48755e-11	6.61757e-07
57	GO:0016746	MF	transferase activity, transferring acyl groups	57/1923	627/57997	9.75745e-11	6.80582e-07
23	GO:0031408	BP	oxylipin biosynthetic process	23/1923	70/57997	9.82015e-11	6.84955e-07
23	GO:0031407	BP	oxylipin metabolic process	23/1923	70/57997	9.82015e-11	6.84955e-07
26	GO:0016838	MF	carbon-oxygen lyase activity, acting on phosphates	26/1923	61/57997	9.92708e-11	6.92414e-07
47	GO:0016835	MF	carbon-oxygen lyase activity	47/1923	358/57997	1.10163e-10	7.68384e-07
71	GO:0005506	MF	iron ion binding	71/1923	809/57997	1.19725e-10	8.35079e-07
25	GO:0016701	MF	oxidoreductase activity, acting on single donors with incorporation of molecular oxygen	25/1923	147/57997	1.23312e-10	8.601e-07
4	GO:0043043	BP	peptide biosynthetic process	4/1923	1284/57997	1.30869e-10	9.12812e-07
73	GO:0016829	MF	lyase activity	73/1923	813/57997	1.34992e-10	9.41571e-07
4	GO:0043604	BP	amide biosynthetic process	4/1923	1350/57997	1.35935e-10	9.48143e-07
86	GO:0016705	MF	oxidoreductase activity, acting on paired donors, with incorporation or reduction of molecular oxygen	86/1923	786/57997	1.41704e-10	9.88385e-07
84	GO:0044283	BP	small molecule biosynthetic process	84/1923	1020/57997	1.41928e-10	9.8995e-07
116	GO:0006629	BP	lipid metabolic process	116/1923	1293/57997	1.55738e-10	1.08627e-06
72	GO:0005576	CC	extracellular region	72/1923	839/57997	1.6185e-10	1.12891e-06
4	GO:0003735	MF	structural constituent of ribosome	4/1923	1295/57997	1.63384e-10	1.1396e-06
5	GO:0005198	MF	structural molecule activity	5/1923	1602/57997	1.67375e-10	1.16744e-06
3	GO:0005840	CC	ribosome	3/1923	1148/57997	1.81027e-10	1.26266e-06
12	GO:0043603	BP	cellular amide metabolic process	12/1923	1505/57997	1.86643e-10	1.30184e-06
4	GO:0006412	BP	translation	4/1923	1281/57997	2.18641e-10	1.52502e-06
161	GO:0022857	MF	transmembrane transporter activity	161/1923	2643/57997	2.32468e-10	1.62146e-06
85	GO:0022804	MF	active transmembrane transporter activity	85/1923	1222/57997	2.36907e-10	1.65243e-06
5	GO:1990904	CC	ribonucleoprotein complex	5/1923	1784/57997	2.61914e-10	1.82685e-06
5	GO:0030529	CC	intracellular ribonucleoprotein complex	5/1923	1784/57997	2.61914e-10	1.82685e-06
11	GO:0043228	CC	non-membrane-bounded organelle	11/1923	1791/57997	2.72401e-10	1.9e-06
11	GO:0043232	CC	intracellular non-membrane-bounded organelle	11/1923	1791/57997	2.72401e-10	1.9e-06
6	GO:0098796	CC	membrane protein complex	6/1923	1140/57997	2.73601e-10	1.90837e-06
36	GO:0043234	CC	protein complex	36/1923	3187/57997	2.91948e-10	2.03634e-06
6	GO:0006518	BP	peptide metabolic process	6/1923	1365/57997	2.95789e-10	2.06313e-06
34	GO:0034061	MF	DNA polymerase activity	34/1923	3032/57997	3.0243e-10	2.10945e-06
40	GO:0016779	MF	nucleotidyltransferase activity	40/1923	3473/57997	3.07704e-10	2.14624e-06
160	GO:0044711	BP	single-organism biosynthetic process	160/1923	2730/57997	3.13903e-10	2.18948e-06
28	GO:0044267	BP	cellular protein metabolic process	28/1923	2634/57997	3.14344e-10	2.19255e-06
167	GO:0005215	MF	transporter activity	167/1923	2881/57997	3.1555e-10	2.20096e-06
33	GO:0003964	MF	RNA-directed DNA polymerase activity	33/1923	2882/57997	3.16374e-10	2.20671e-06
35	GO:0019538	BP	protein metabolic process	35/1923	3201/57997	3.20201e-10	2.2334e-06
24	GO:0003723	MF	RNA binding	24/1923	3540/57997	3.30163e-10	2.30289e-06
46	GO:0032991	CC	macromolecular complex	46/1923	4978/57997	3.39683e-10	2.36929e-06
98	GO:0044446	CC	intracellular organelle part	98/1923	5510/57997	3.50564e-10	2.44519e-06
273	GO:0016491	MF	oxidoreductase activity	273/1923	3916/57997	3.51312e-10	2.4504e-06
98	GO:0044422	CC	organelle part	98/1923	5518/57997	3.58498e-10	2.50052e-06
126	GO:0044444	CC	cytoplasmic part	126/1923	7104/57997	4.23833e-10	2.95624e-06
14	GO:0006396	BP	RNA processing	14/1923	1564/57997	4.29809e-10	2.99792e-06
5	GO:0033036	BP	macromolecule localization	5/1923	1046/57997	4.62391e-10	3.22518e-06
179	GO:0016772	MF	transferase activity, transferring phosphorus-containing groups	179/1923	9832/57997	4.75422e-10	3.31607e-06
107	GO:0006259	BP	DNA metabolic process	107/1923	6092/57997	4.76803e-10	3.3257e-06
46	GO:0016747	MF	transferase activity, transferring acyl groups other than amino-acyl groups	46/1923	494/57997	4.84357e-10	3.37839e-06
288	GO:0097367	MF	carbohydrate derivative binding	288/1923	12189/57997	5.02553e-10	3.5053e-06
312	GO:0043168	MF	anion binding	312/1923	12996/57997	5.1392e-10	3.58459e-06
278	GO:0032553	MF	ribonucleotide binding	278/1923	12103/57997	5.51199e-10	3.84461e-06
273	GO:0032555	MF	purine ribonucleotide binding	273/1923	11970/57997	5.59372e-10	3.90162e-06
273	GO:0001883	MF	purine nucleoside binding	273/1923	11969/57997	5.59594e-10	3.90316e-06
273	GO:0032550	MF	purine ribonucleoside binding	273/1923	11969/57997	5.59594e-10	3.90316e-06
273	GO:0017076	MF	purine nucleotide binding	273/1923	11981/57997	5.62163e-10	3.92109e-06
273	GO:0032549	MF	ribonucleoside binding	273/1923	11985/57997	5.65572e-10	3.94486e-06
276	GO:0034641	BP	cellular nitrogen compound metabolic process	276/1923	12434/57997	5.66105e-10	3.94859e-06
273	GO:0001882	MF	nucleoside binding	273/1923	11988/57997	5.68975e-10	3.9686e-06
287	GO:0044260	BP	cellular macromolecule metabolic process	287/1923	13154/57997	6.10164e-10	4.25589e-06
352	GO:0003676	MF	nucleic acid binding	352/1923	16217/57997	6.16027e-10	4.29678e-06
312	GO:0043170	BP	macromolecule metabolic process	312/1923	13683/57997	6.20994e-10	4.33143e-06
313	GO:1901265	MF	nucleoside phosphate binding	313/1923	12858/57997	6.36889e-10	4.4423e-06
313	GO:0000166	MF	nucleotide binding	313/1923	12858/57997	6.36889e-10	4.4423e-06
478	GO:0044464	CC	cell part	478/1923	18772/57997	6.37842e-10	4.44895e-06
1005	GO:0005488	MF	binding	1005/1923	34617/57997	6.44689e-10	4.4967e-06
25	GO:0019748	BP	secondary metabolic process	25/1923	172/57997	6.50835e-10	4.53958e-06
5	GO:0008104	BP	protein localization	5/1923	1035/57997	6.63111e-10	4.6252e-06
368	GO:0044424	CC	intracellular part	368/1923	15883/57997	6.65093e-10	4.63902e-06
317	GO:0036094	MF	small molecule binding	317/1923	13077/57997	6.70196e-10	4.67462e-06
252	GO:0006139	BP	nucleobase-containing compound metabolic process	252/1923	10730/57997	7.01699e-10	4.89435e-06
271	GO:0030554	MF	adenyl nucleotide binding	271/1923	11312/57997	7.28278e-10	5.07974e-06
750	GO:0097159	MF	organic cyclic compound binding	750/1923	28498/57997	7.46345e-10	5.20575e-06
750	GO:1901363	MF	heterocyclic compound binding	750/1923	28496/57997	7.46451e-10	5.2065e-06
22	GO:0016709	MF	oxidoreductase activity, acting on paired donors, with incorporation or reduction of molecular oxygen, NAD(P)H as one donor, and incorporation of one atom of oxygen	22/1923	135/57997	7.46795e-10	5.20889e-06
43	GO:0015291	MF	secondary active transmembrane transporter activity	43/1923	449/57997	7.4759e-10	5.21444e-06
271	GO:0032559	MF	adenyl ribonucleotide binding	271/1923	11301/57997	8.63763e-10	6.02475e-06
231	GO:0090304	BP	nucleic acid metabolic process	231/1923	9874/57997	1.10784e-09	7.72719e-06
50	GO:0004518	MF	nuclease activity	50/1923	3158/57997	1.26893e-09	8.85077e-06
5	GO:0015031	BP	protein transport	5/1923	1012/57997	1.34906e-09	9.40968e-06
5	GO:0045184	BP	establishment of protein localization	5/1923	1016/57997	1.42532e-09	9.9416e-06
7	GO:0016210	MF	naringenin-chalcone synthase activity	7/1923	9/57997	1.47997e-09	1.03228e-05
242	GO:0035639	MF	purine ribonucleoside triphosphate binding	242/1923	10213/57997	1.83684e-09	1.2812e-05
48	GO:0004519	MF	endonuclease activity	48/1923	3036/57997	2.31475e-09	1.61454e-05
35	GO:0000287	MF	magnesium ion binding	35/1923	333/57997	2.51344e-09	1.75312e-05
65	GO:0044712	BP	single-organism catabolic process	65/1923	874/57997	2.61399e-09	1.82326e-05
331	GO:0006807	BP	nitrogen compound metabolic process	331/1923	13138/57997	2.85531e-09	1.99158e-05
270	GO:0046483	BP	heterocycle metabolic process	270/1923	11071/57997	4.00158e-09	2.7911e-05
2	GO:0006886	BP	intracellular protein transport	2/1923	758/57997	4.55672e-09	3.17831e-05
662	GO:0031224	CC	intrinsic component of membrane	662/1923	16527/57997	9.60207e-09	6.69744e-05
1149	GO:0003824	MF	catalytic activity	1149/1923	30991/57997	1.55232e-08	0.000108274
658	GO:0016021	CC	integral component of membrane	658/1923	16493/57997	2.00566e-08	0.000139894
12	GO:0009423	BP	chorismate biosynthetic process	12/1923	46/57997	2.33184e-08	0.000162646
2	GO:0022607	BP	cellular component assembly	2/1923	704/57997	2.96805e-08	0.000207022
109	GO:0006351	BP	transcription, DNA-templated	109/1923	1886/57997	2.9686e-08	0.00020706
109	GO:0097659	BP	nucleic acid-templated transcription	109/1923	1886/57997	2.9686e-08	0.00020706
8	GO:0051649	BP	establishment of localization in cell	8/1923	1070/57997	3.51344e-08	0.000245063
2	GO:0005525	MF	GTP binding	2/1923	693/57997	4.31599e-08	0.00030104
2	GO:0032561	MF	guanyl ribonucleotide binding	2/1923	693/57997	4.31599e-08	0.00030104
2	GO:0019001	MF	guanyl nucleotide binding	2/1923	693/57997	4.31599e-08	0.00030104
8	GO:0046907	BP	intracellular transport	8/1923	1051/57997	7.03964e-08	0.000491015
76	GO:0015074	BP	DNA integration	76/1923	3945/57997	8.10825e-08	0.00056555
22	GO:0042744	BP	hydrogen peroxide catabolic process	22/1923	174/57997	8.84055e-08	0.000616628
10	GO:0003849	MF	3-deoxy-7-phosphoheptulonate synthase activity	10/1923	34/57997	9.93428e-08	0.000692916
22	GO:0042743	BP	hydrogen peroxide metabolic process	22/1923	176/57997	1.08491e-07	0.000756722
308	GO:0009058	BP	biosynthetic process	308/1923	6956/57997	1.18564e-07	0.000826982
16	GO:0009073	BP	aromatic amino acid family biosynthetic process	16/1923	97/57997	1.26118e-07	0.000879673
12	GO:0046417	BP	chorismate metabolic process	12/1923	53/57997	1.2898e-07	0.000899632
111	GO:0032774	BP	RNA biosynthetic process	111/1923	1991/57997	1.40622e-07	0.000980836
31	GO:0015297	MF	antiporter activity	31/1923	323/57997	1.58157e-07	0.00110314
108	GO:0009056	BP	catabolic process	108/1923	1928/57997	1.80945e-07	0.00126209
140	GO:0016301	MF	kinase activity	140/1923	6235/57997	1.82405e-07	0.00127227
7	GO:0043933	BP	macromolecular complex subunit organization	7/1923	939/57997	2.82871e-07	0.00197303
19	GO:0008299	BP	isoprenoid biosynthetic process	19/1923	147/57997	4.63634e-07	0.00323385
60	GO:0004553	MF	hydrolase activity, hydrolyzing O-glycosyl compounds	60/1923	906/57997	5.20119e-07	0.00362783
29	GO:0006281	BP	DNA repair	29/1923	1928/57997	7.59326e-07	0.0052963
19	GO:0006720	BP	isoprenoid metabolic process	19/1923	152/57997	7.80235e-07	0.00544214
153	GO:1901362	BP	organic cyclic compound biosynthetic process	153/1923	3078/57997	7.92167e-07	0.00552536
13	GO:0034660	BP	ncRNA metabolic process	13/1923	1207/57997	8.26136e-07	0.0057623
240	GO:0005524	MF	ATP binding	240/1923	9543/57997	8.77568e-07	0.00612104
51	GO:0032787	BP	monocarboxylic acid metabolic process	51/1923	727/57997	9.8918e-07	0.00689953
14	GO:0016682	MF	oxidoreductase activity, acting on diphenols and related substances as donors, oxygen as acceptor	14/1923	87/57997	1.03926e-06	0.00724887
2	GO:0065003	BP	macromolecular complex assembly	2/1923	585/57997	1.11436e-06	0.00777268
22	GO:0016042	BP	lipid catabolic process	22/1923	202/57997	1.18905e-06	0.00829363
30	GO:0006974	BP	cellular response to DNA damage stimulus	30/1923	1954/57997	1.21513e-06	0.00847554
119	GO:0016773	MF	phosphotransferase activity, alcohol group as acceptor	119/1923	5326/57997	1.36551e-06	0.00952443
292	GO:0006725	BP	cellular aromatic compound metabolic process	292/1923	11215/57997	1.64966e-06	0.0115064
61	GO:0016798	MF	hydrolase activity, acting on glycosyl bonds	61/1923	958/57997	1.65784e-06	0.0115634
12	GO:0043650	BP	dicarboxylic acid biosynthetic process	12/1923	67/57997	1.88873e-06	0.0131739
2	GO:0016192	BP	vesicle-mediated transport	2/1923	559/57997	2.26065e-06	0.015768
666	GO:0044425	CC	membrane part	666/1923	17231/57997	2.30566e-06	0.016082
329	GO:0044710	BP	single-organism metabolic process	329/1923	7774/57997	2.55798e-06	0.0178419
22	GO:0072593	BP	reactive oxygen species metabolic process	22/1923	213/57997	2.87713e-06	0.020068
10	GO:1902494	CC	catalytic complex	10/1923	999/57997	2.87936e-06	0.0200835
89	GO:0005515	MF	protein binding	89/1923	4184/57997	2.93914e-06	0.0205005
23	GO:0015238	MF	drug transmembrane transporter activity	23/1923	231/57997	3.23079e-06	0.0225347
23	GO:0090484	MF	drug transporter activity	23/1923	231/57997	3.23079e-06	0.0225347
376	GO:0046872	MF	metal ion binding	376/1923	9093/57997	3.66448e-06	0.0255598
46	GO:1901566	BP	organonitrogen compound biosynthetic process	46/1923	2536/57997	3.95093e-06	0.0275577
20	GO:0000272	BP	polysaccharide catabolic process	20/1923	185/57997	3.99905e-06	0.0278934
377	GO:0043169	MF	cation binding	377/1923	9126/57997	4.3734e-06	0.0305045
5	GO:0016726	MF	oxidoreductase activity, acting on CH or CH2 groups, NAD or NADP as acceptor	5/1923	9/57997	4.49326e-06	0.0313405
2	GO:0003924	MF	GTPase activity	2/1923	532/57997	4.61517e-06	0.0321908
7	GO:0009694	BP	jasmonic acid metabolic process	7/1923	22/57997	4.795e-06	0.0334451
26	GO:0004601	MF	peroxidase activity	26/1923	289/57997	5.00891e-06	0.0349372
14	GO:0016125	BP	sterol metabolic process	14/1923	100/57997	5.68594e-06	0.0396594
4	GO:0046246	BP	terpene biosynthetic process	4/1923	5/57997	5.86547e-06	0.0409116
14	GO:0044550	BP	secondary metabolite biosynthetic process	14/1923	101/57997	6.4007e-06	0.0446448
2	GO:0034622	BP	cellular macromolecular complex assembly	2/1923	528/57997	6.85766e-06	0.0478322
