# Supplementary material for: Changes in Gene Expression and Metabolite Profiles in Platanus acerifolia Leaves in Response to Feeding Damage Caused by Corythucha ciliata
Source: Int J Mol Sci. 2019 Jul 15;20(14):3465. doi: 10.3390/ijms20143465 (PMC6678411; doi:10.3390/ijms20143465)
Supplement: Supplementary file 1 [file ijms-20-03465-s001.zip › Supplementary File/Table S2.xls]

## Sheet: GO enrichment
Number	GO ID	Term Type	Description	Ratio_in_study	Ratio_in_pop	Pvalue_uncorrected	Pvalue_corrected
24	GO:0018298	BP	protein-chromophore linkage	24/1246	83/57997	2.51491e-11	1.75415e-07
32	GO:0005618	CC	cell wall	32/1246	323/57997	2.85705e-11	1.99279e-07
32	GO:0030312	CC	external encapsulating structure	32/1246	323/57997	2.85705e-11	1.99279e-07
15	GO:1901072	BP	glucosamine-containing compound catabolic process	15/1246	60/57997	2.87187e-11	2.00313e-07
15	GO:1901071	BP	glucosamine-containing compound metabolic process	15/1246	60/57997	2.87187e-11	2.00313e-07
15	GO:0006030	BP	chitin metabolic process	15/1246	60/57997	2.87187e-11	2.00313e-07
15	GO:0046348	BP	amino sugar catabolic process	15/1246	60/57997	2.87187e-11	2.00313e-07
15	GO:0006032	BP	chitin catabolic process	15/1246	60/57997	2.87187e-11	2.00313e-07
15	GO:0006022	BP	aminoglycan metabolic process	15/1246	60/57997	2.87187e-11	2.00313e-07
15	GO:0006026	BP	aminoglycan catabolic process	15/1246	60/57997	2.87187e-11	2.00313e-07
30	GO:0055035	CC	plastid thylakoid membrane	30/1246	190/57997	2.94829e-11	2.05644e-07
30	GO:0009535	CC	chloroplast thylakoid membrane	30/1246	190/57997	2.94829e-11	2.05644e-07
33	GO:0009521	CC	photosystem	33/1246	112/57997	3.56924e-11	2.48954e-07
17	GO:0016838	MF	carbon-oxygen lyase activity, acting on phosphates	17/1246	61/57997	3.65368e-11	2.54844e-07
17	GO:0010333	MF	terpene synthase activity	17/1246	51/57997	4.36559e-11	3.045e-07
15	GO:0004568	MF	chitinase activity	15/1246	62/57997	4.62609e-11	3.2267e-07
60	GO:0020037	MF	heme binding	60/1246	919/57997	5.15072e-11	3.59263e-07
26	GO:0009523	CC	photosystem II	26/1246	87/57997	5.3166e-11	3.70833e-07
56	GO:0005576	CC	extracellular region	56/1246	839/57997	5.3875e-11	3.75778e-07
50	GO:0016705	MF	oxidoreductase activity, acting on paired donors, with incorporation or reduction of molecular oxygen	50/1246	786/57997	5.41146e-11	3.77449e-07
53	GO:0016829	MF	lyase activity	53/1246	813/57997	5.5405e-11	3.8645e-07
43	GO:0071554	BP	cell wall organization or biogenesis	43/1246	535/57997	5.70788e-11	3.98125e-07
30	GO:0044036	BP	cell wall macromolecule metabolic process	30/1246	179/57997	5.84378e-11	4.07604e-07
39	GO:0045229	BP	external encapsulating structure organization	39/1246	489/57997	6.16542e-11	4.30038e-07
31	GO:0009522	CC	photosystem I	31/1246	88/57997	6.36888e-11	4.44229e-07
24	GO:0009765	BP	photosynthesis, light harvesting	24/1246	64/57997	7.3154e-11	5.10249e-07
13	GO:0016998	BP	cell wall macromolecule catabolic process	13/1246	43/57997	7.61869e-11	5.31404e-07
35	GO:0016835	MF	carbon-oxygen lyase activity	35/1246	358/57997	7.94229e-11	5.53975e-07
59	GO:0016798	MF	hydrolase activity, acting on glycosyl bonds	59/1246	958/57997	8.09293e-11	5.64482e-07
30	GO:0042651	CC	thylakoid membrane	30/1246	200/57997	8.41325e-11	5.86824e-07
30	GO:0034357	CC	photosynthetic membrane	30/1246	200/57997	8.41325e-11	5.86824e-07
43	GO:0044436	CC	thylakoid part	43/1246	317/57997	8.73601e-11	6.09337e-07
57	GO:0004553	MF	hydrolase activity, hydrolyzing O-glycosyl compounds	57/1246	906/57997	9.12086e-11	6.3618e-07
15	GO:0006040	BP	amino sugar metabolic process	15/1246	65/57997	9.13939e-11	6.37473e-07
24	GO:0016168	MF	chlorophyll binding	24/1246	78/57997	1.08916e-10	7.5969e-07
45	GO:0004497	MF	monooxygenase activity	45/1246	622/57997	1.14736e-10	8.00287e-07
39	GO:0071555	BP	cell wall organization	39/1246	477/57997	1.19586e-10	8.34115e-07
84	GO:0046906	MF	tetrapyrrole binding	84/1246	998/57997	1.28111e-10	8.93575e-07
56	GO:0005506	MF	iron ion binding	56/1246	809/57997	1.44973e-10	1.01118e-06
15	GO:0034061	MF	DNA polymerase activity	15/1246	3032/57997	1.76479e-10	1.23094e-06
21	GO:0019748	BP	secondary metabolic process	21/1246	172/57997	1.79598e-10	1.2527e-06
18	GO:0004519	MF	endonuclease activity	18/1246	3036/57997	1.83082e-10	1.27699e-06
16	GO:0033554	BP	cellular response to stress	16/1246	2806/57997	2.14628e-10	1.49703e-06
13	GO:0003723	MF	RNA binding	13/1246	3540/57997	2.30329e-10	1.60654e-06
160	GO:0016491	MF	oxidoreductase activity	160/1246	3916/57997	2.37507e-10	1.65661e-06
17	GO:0016779	MF	nucleotidyltransferase activity	17/1246	3473/57997	2.38718e-10	1.66506e-06
15	GO:0003964	MF	RNA-directed DNA polymerase activity	15/1246	2882/57997	2.42452e-10	1.6911e-06
15	GO:1901566	BP	organonitrogen compound biosynthetic process	15/1246	2536/57997	2.58396e-10	1.80231e-06
20	GO:0004518	MF	nuclease activity	20/1246	3158/57997	2.65712e-10	1.85334e-06
17	GO:0051716	BP	cellular response to stimulus	17/1246	2898/57997	2.70842e-10	1.88912e-06
29	GO:0015074	BP	DNA integration	29/1246	3945/57997	2.84667e-10	1.98556e-06
42	GO:0006259	BP	DNA metabolic process	42/1246	6092/57997	3.03541e-10	2.1172e-06
26	GO:0072330	BP	monocarboxylic acid biosynthetic process	26/1246	274/57997	3.68531e-10	2.57051e-06
131	GO:0006725	BP	cellular aromatic compound metabolic process	131/1246	11215/57997	3.85642e-10	2.68985e-06
110	GO:0006139	BP	nucleobase-containing compound metabolic process	110/1246	10730/57997	3.95295e-10	2.75718e-06
74	GO:0050789	BP	regulation of biological process	74/1246	6501/57997	4.01379e-10	2.79962e-06
155	GO:0006807	BP	nitrogen compound metabolic process	155/1246	13138/57997	4.18543e-10	2.91934e-06
121	GO:0016772	MF	transferase activity, transferring phosphorus-containing groups	121/1246	9832/57997	4.2037e-10	2.93208e-06
177	GO:0044260	BP	cellular macromolecule metabolic process	177/1246	13154/57997	4.2814e-10	2.98628e-06
162	GO:0003676	MF	nucleic acid binding	162/1246	16217/57997	4.37796e-10	3.05363e-06
467	GO:0031224	CC	intrinsic component of membrane	467/1246	16527/57997	4.49444e-10	3.13487e-06
105	GO:0090304	BP	nucleic acid metabolic process	105/1246	9874/57997	4.50418e-10	3.14166e-06
124	GO:0034641	BP	cellular nitrogen compound metabolic process	124/1246	12434/57997	4.59945e-10	3.20812e-06
133	GO:1901360	BP	organic cyclic compound metabolic process	133/1246	11364/57997	4.73201e-10	3.30057e-06
480	GO:0044425	CC	membrane part	480/1246	17231/57997	4.90878e-10	3.42387e-06
19	GO:0016701	MF	oxidoreductase activity, acting on single donors with incorporation of molecular oxygen	19/1246	147/57997	4.91413e-10	3.4276e-06
117	GO:0046483	BP	heterocycle metabolic process	117/1246	11071/57997	5.06248e-10	3.53108e-06
242	GO:0044424	CC	intracellular part	242/1246	15883/57997	5.12056e-10	3.57159e-06
462	GO:0016021	CC	integral component of membrane	462/1246	16493/57997	5.39577e-10	3.76355e-06
17	GO:0016702	MF	oxidoreductase activity, acting on single donors with incorporation of molecular oxygen, incorporation of two atoms of oxygen	17/1246	116/57997	5.51548e-10	3.84705e-06
453	GO:0097159	MF	organic cyclic compound binding	453/1246	28498/57997	5.58839e-10	3.8979e-06
453	GO:1901363	MF	heterocyclic compound binding	453/1246	28496/57997	5.59361e-10	3.90154e-06
24	GO:0051213	MF	dioxygenase activity	24/1246	242/57997	7.10483e-10	4.95562e-06
205	GO:0043170	BP	macromolecule metabolic process	205/1246	13683/57997	9.15034e-10	6.38236e-06
5	GO:0006396	BP	RNA processing	5/1246	1564/57997	1.43632e-09	1.00184e-05
17	GO:0010410	BP	hemicellulose metabolic process	17/1246	128/57997	2.60688e-09	1.8183e-05
45	GO:0008270	MF	zinc ion binding	45/1246	4460/57997	2.63189e-09	1.83574e-05
13	GO:0031408	BP	oxylipin biosynthetic process	13/1246	70/57997	2.98363e-09	2.08108e-05
13	GO:0031407	BP	oxylipin metabolic process	13/1246	70/57997	2.98363e-09	2.08108e-05
41	GO:0005515	MF	protein binding	41/1246	4184/57997	3.41409e-09	2.38133e-05
8	GO:0030529	CC	intracellular ribonucleoprotein complex	8/1246	1784/57997	3.55313e-09	2.47831e-05
8	GO:1990904	CC	ribonucleoprotein complex	8/1246	1784/57997	3.55313e-09	2.47831e-05
15	GO:0044550	BP	secondary metabolite biosynthetic process	15/1246	101/57997	4.68357e-09	3.26679e-05
17	GO:0010383	BP	cell wall polysaccharide metabolic process	17/1246	133/57997	4.7245e-09	3.29534e-05
16	GO:1901136	BP	carbohydrate derivative catabolic process	16/1246	120/57997	7.18777e-09	5.01347e-05
62	GO:0006629	BP	lipid metabolic process	62/1246	1293/57997	8.14298e-09	5.67973e-05
9	GO:0043228	CC	non-membrane-bounded organelle	9/1246	1791/57997	1.17478e-08	8.19411e-05
9	GO:0043232	CC	intracellular non-membrane-bounded organelle	9/1246	1791/57997	1.17478e-08	8.19411e-05
23	GO:1901565	BP	organonitrogen compound catabolic process	23/1246	258/57997	1.22821e-08	8.56677e-05
312	GO:0044464	CC	cell part	312/1246	18772/57997	1.38883e-08	9.6871e-05
11	GO:0006974	BP	cellular response to DNA damage stimulus	11/1246	1954/57997	1.72923e-08	0.000120614
30	GO:0006091	BP	generation of precursor metabolites and energy	30/1246	424/57997	1.78592e-08	0.000124568
7	GO:0005198	MF	structural molecule activity	7/1246	1602/57997	2.11466e-08	0.000147498
11	GO:0008061	MF	chitin binding	11/1246	55/57997	2.17091e-08	0.000151421
6	GO:0048518	BP	positive regulation of biological process	6/1246	1504/57997	2.1942e-08	0.000153045
6	GO:0043603	BP	cellular amide metabolic process	6/1246	1505/57997	2.20474e-08	0.00015378
11	GO:0006281	BP	DNA repair	11/1246	1928/57997	2.3014e-08	0.000160522
87	GO:0065007	BP	biological regulation	87/1246	6803/57997	2.34737e-08	0.000163729
80	GO:0009056	BP	catabolic process	80/1246	1928/57997	3.58323e-08	0.00024993
2	GO:0031347	BP	regulation of defense response	2/1246	1072/57997	4.81426e-08	0.000335795
5	GO:0048583	BP	regulation of response to stimulus	5/1246	1348/57997	6.15875e-08	0.000429573
5	GO:0043604	BP	amide biosynthetic process	5/1246	1350/57997	6.18451e-08	0.000431369
34	GO:0019222	BP	regulation of metabolic process	34/1246	3486/57997	6.78805e-08	0.000473467
33	GO:0060255	BP	regulation of macromolecule metabolic process	33/1246	3424/57997	7.2149e-08	0.000503239
67	GO:0044446	CC	intracellular organelle part	67/1246	5510/57997	8.93825e-08	0.000623443
67	GO:0044422	CC	organelle part	67/1246	5518/57997	9.02129e-08	0.000629235
107	GO:0005975	BP	carbohydrate metabolic process	107/1246	2921/57997	9.26576e-08	0.000646287
382	GO:0009987	BP	cellular process	382/1246	21935/57997	1.0132e-07	0.000706707
13	GO:0045490	BP	pectin catabolic process	13/1246	93/57997	1.03446e-07	0.000721535
3	GO:0080134	BP	regulation of response to stress	3/1246	1124/57997	1.12943e-07	0.000787775
2	GO:0048523	BP	negative regulation of cellular process	2/1246	1001/57997	1.33162e-07	0.000928802
31	GO:0080090	BP	regulation of primary metabolic process	31/1246	3239/57997	1.33275e-07	0.000929592
5	GO:0003735	MF	structural constituent of ribosome	5/1246	1295/57997	1.73026e-07	0.00120686
4	GO:0034660	BP	ncRNA metabolic process	4/1246	1207/57997	1.78057e-07	0.00124194
2	GO:0031349	BP	positive regulation of defense response	2/1246	988/57997	1.9272e-07	0.00134422
2	GO:0002831	BP	regulation of response to biotic stimulus	2/1246	992/57997	1.9565e-07	0.00136466
2	GO:0032101	BP	regulation of response to external stimulus	2/1246	994/57997	1.97848e-07	0.00137999
2	GO:0043900	BP	regulation of multi-organism process	2/1246	995/57997	1.99136e-07	0.00138897
238	GO:0016740	MF	transferase activity	238/1246	14666/57997	2.17874e-07	0.00151967
6	GO:0006518	BP	peptide metabolic process	6/1246	1365/57997	2.27939e-07	0.00158987
5	GO:0006412	BP	translation	5/1246	1281/57997	2.47488e-07	0.00172623
5	GO:0043043	BP	peptide biosynthetic process	5/1246	1284/57997	2.51634e-07	0.00175515
2	GO:0070417	BP	cellular response to cold	2/1246	966/57997	2.75798e-07	0.00192369
2	GO:0002833	BP	positive regulation of response to biotic stimulus	2/1246	967/57997	2.75936e-07	0.00192465
2	GO:0043902	BP	positive regulation of multi-organism process	2/1246	967/57997	2.75936e-07	0.00192465
2	GO:0032103	BP	positive regulation of response to external stimulus	2/1246	968/57997	2.76238e-07	0.00192676
12	GO:0010411	BP	xyloglucan metabolic process	12/1246	86/57997	3.25223e-07	0.00226843
67	GO:0050794	BP	regulation of cellular process	67/1246	5392/57997	3.36192e-07	0.00234494
45	GO:0005976	BP	polysaccharide metabolic process	45/1246	908/57997	3.44117e-07	0.00240022
32	GO:0031323	BP	regulation of cellular metabolic process	32/1246	3222/57997	3.55254e-07	0.0024779
2	GO:1900367	BP	positive regulation of defense response to insect	2/1246	961/57997	4.1837e-07	0.00291813
2	GO:2000068	BP	regulation of defense response to insect	2/1246	961/57997	4.1837e-07	0.00291813
15	GO:0045488	BP	pectin metabolic process	15/1246	142/57997	4.75404e-07	0.00331594
15	GO:0010393	BP	galacturonan metabolic process	15/1246	142/57997	4.75404e-07	0.00331594
3	GO:0004523	MF	RNA-DNA hybrid ribonuclease activity	3/1246	1055/57997	4.75849e-07	0.00331905
12	GO:0030599	MF	pectinesterase activity	12/1246	90/57997	5.3851e-07	0.00375611
12	GO:0045330	MF	aspartyl esterase activity	12/1246	90/57997	5.3851e-07	0.00375611
2	GO:0010605	BP	negative regulation of macromolecule metabolic process	2/1246	930/57997	5.70013e-07	0.00397584
2	GO:0009892	BP	negative regulation of metabolic process	2/1246	940/57997	5.88843e-07	0.00410718
17	GO:0000272	BP	polysaccharide catabolic process	17/1246	185/57997	6.19901e-07	0.00432381
286	GO:0044237	BP	cellular metabolic process	286/1246	16939/57997	6.20979e-07	0.00433133
1	GO:0016458	BP	gene silencing	1/1246	825/57997	6.42734e-07	0.00448307
157	GO:0043226	CC	organelle	157/1246	10280/57997	7.05517e-07	0.00492098
13	GO:0032502	BP	developmental process	13/1246	1860/57997	8.23784e-07	0.0057459
5	GO:0048519	BP	negative regulation of biological process	5/1246	1199/57997	9.36589e-07	0.00653271
1	GO:0031047	BP	gene silencing by RNA	1/1246	808/57997	9.40301e-07	0.0065586
157	GO:0043229	CC	intracellular organelle	157/1246	10251/57997	9.97996e-07	0.00696102
18	GO:0052689	MF	carboxylic ester hydrolase activity	18/1246	214/57997	1.07215e-06	0.00747828
660	GO:0005488	MF	binding	660/1246	34617/57997	1.22443e-06	0.00854037
32	GO:0010468	BP	regulation of gene expression	32/1246	3138/57997	1.27675e-06	0.00890535
14	GO:0042546	BP	cell wall biogenesis	14/1246	134/57997	1.29849e-06	0.00905695
3	GO:0007568	BP	aging	3/1246	990/57997	1.33005e-06	0.00927712
12	GO:0044767	BP	single-organism developmental process	12/1246	1754/57997	1.42281e-06	0.00992409
30	GO:0051171	BP	regulation of nitrogen compound metabolic process	30/1246	3000/57997	1.44704e-06	0.0100931
68	GO:1901575	BP	organic substance catabolic process	68/1246	1710/57997	1.63425e-06	0.0113989
2	GO:0010629	BP	negative regulation of gene expression	2/1246	875/57997	1.68566e-06	0.0117575
12	GO:0042545	BP	cell wall modification	12/1246	100/57997	1.69685e-06	0.0118355
1	GO:0003729	MF	mRNA binding	1/1246	764/57997	1.87631e-06	0.0130872
1	GO:0044822	MF	poly(A) RNA binding	1/1246	764/57997	1.87631e-06	0.0130872
4	GO:0048584	BP	positive regulation of response to stimulus	4/1246	1069/57997	1.92553e-06	0.0134306
18	GO:0006633	BP	fatty acid biosynthetic process	18/1246	223/57997	1.93719e-06	0.0135119
3	GO:0010150	BP	leaf senescence	3/1246	986/57997	1.99752e-06	0.0139327
3	GO:0010260	BP	organ senescence	3/1246	986/57997	1.99752e-06	0.0139327
30	GO:0010556	BP	regulation of macromolecule biosynthetic process	30/1246	2945/57997	2.34059e-06	0.0163256
30	GO:0031326	BP	regulation of cellular biosynthetic process	30/1246	2955/57997	2.3632e-06	0.0164833
30	GO:0009889	BP	regulation of biosynthetic process	30/1246	2959/57997	2.38424e-06	0.0166301
5	GO:0005840	CC	ribosome	5/1246	1148/57997	2.5874e-06	0.0180471
1	GO:0007017	BP	microtubule-based process	1/1246	750/57997	2.77461e-06	0.0193529
30	GO:0019219	BP	regulation of nucleobase-containing compound metabolic process	30/1246	2934/57997	3.02655e-06	0.0211102
30	GO:2000112	BP	regulation of cellular macromolecule biosynthetic process	30/1246	2939/57997	3.05883e-06	0.0213353
4	GO:0090447	MF	glycerol-3-phosphate 2-O-acyltransferase activity	4/1246	6/57997	3.07247e-06	0.0214305
5	GO:0006826	BP	iron ion transport	5/1246	12/57997	3.17143e-06	0.0221207
10	GO:0016762	MF	xyloglucan:xyloglucosyl transferase activity	10/1246	75/57997	4.72847e-06	0.032981
11	GO:0009698	BP	phenylpropanoid metabolic process	11/1246	92/57997	4.73136e-06	0.0330012
30	GO:0051252	BP	regulation of RNA metabolic process	30/1246	2889/57997	4.93132e-06	0.0343959
5	GO:0006879	BP	cellular iron ion homeostasis	5/1246	13/57997	5.06199e-06	0.0353074
5	GO:0008199	MF	ferric iron binding	5/1246	13/57997	5.06199e-06	0.0353074
5	GO:0016724	MF	oxidoreductase activity, oxidizing metal ions, oxygen as acceptor	5/1246	13/57997	5.06199e-06	0.0353074
5	GO:0004322	MF	ferroxidase activity	5/1246	13/57997	5.06199e-06	0.0353074
5	GO:0016893	MF	endonuclease activity, active with either ribo- or deoxyribonucleic acids and producing 5'-phosphomonoesters	5/1246	1113/57997	5.0735e-06	0.0353877
1	GO:0031123	BP	RNA 3'-end processing	1/1246	705/57997	5.65325e-06	0.0394314
30	GO:0006355	BP	regulation of transcription, DNA-templated	30/1246	2862/57997	6.29036e-06	0.0438752
30	GO:1903506	BP	regulation of nucleic acid-templated transcription	30/1246	2868/57997	6.29688e-06	0.0439208
30	GO:2001141	BP	regulation of RNA biosynthetic process	30/1246	2868/57997	6.29688e-06	0.0439208
12	GO:0006796	BP	phosphate-containing compound metabolic process	12/1246	1663/57997	6.39097e-06	0.044577
4	GO:0050474	MF	(S)-norcoclaurine synthase activity	4/1246	7/57997	7.04645e-06	0.049149
5	GO:0016891	MF	endoribonuclease activity, producing 5'-phosphomonoesters	5/1246	1095/57997	7.08258e-06	0.049401
