# Supplementary material for: Changes in Gene Expression and Metabolite Profiles in Platanus acerifolia Leaves in Response to Feeding Damage Caused by Corythucha ciliata
Source: Int J Mol Sci. 2019 Jul 15;20(14):3465. doi: 10.3390/ijms20143465 (PMC6678411; doi:10.3390/ijms20143465)
Supplement: Supplementary file 1 [file ijms-20-03465-s001.zip › Supplementary File/Table S3.xls]

## Sheet: GO enrichment
Number	GO ID	Term Type	Description	Ratio_in_study	Ratio_in_pop	Pvalue_uncorrected	Pvalue_corrected
17	GO:0016838	MF	carbon-oxygen lyase activity, acting on phosphates	17/244	61/57997	5.10405e-12	3.56007e-08
16	GO:0072330	BP	monocarboxylic acid biosynthetic process	16/244	274/57997	1.56349e-11	1.09053e-07
17	GO:0000287	MF	magnesium ion binding	17/244	333/57997	1.73242e-11	1.20837e-07
11	GO:0031408	BP	oxylipin biosynthetic process	11/244	70/57997	1.85223e-11	1.29193e-07
11	GO:0031407	BP	oxylipin metabolic process	11/244	70/57997	1.85223e-11	1.29193e-07
21	GO:0004497	MF	monooxygenase activity	21/244	622/57997	2.83012e-11	1.97401e-07
24	GO:0016705	MF	oxidoreductase activity, acting on paired donors, with incorporation or reduction of molecular oxygen	24/244	786/57997	2.9724e-11	2.07325e-07
22	GO:0044712	BP	single-organism catabolic process	22/244	874/57997	3.08611e-11	2.15256e-07
11	GO:0016701	MF	oxidoreductase activity, acting on single donors with incorporation of molecular oxygen	11/244	147/57997	4.16813e-11	2.90727e-07
16	GO:0051213	MF	dioxygenase activity	16/244	242/57997	4.52424e-11	3.15566e-07
32	GO:0009056	BP	catabolic process	32/244	1928/57997	4.75061e-11	3.31355e-07
17	GO:0010333	MF	terpene synthase activity	17/244	51/57997	4.76508e-11	3.32365e-07
26	GO:0016835	MF	carbon-oxygen lyase activity	26/244	358/57997	4.78402e-11	3.33685e-07
23	GO:0005506	MF	iron ion binding	23/244	809/57997	5.04133e-11	3.51633e-07
34	GO:0016829	MF	lyase activity	34/244	813/57997	5.51649e-11	3.84775e-07
31	GO:0046906	MF	tetrapyrrole binding	31/244	998/57997	6.14245e-11	4.28436e-07
33	GO:0006629	BP	lipid metabolic process	33/244	1293/57997	6.34069e-11	4.42263e-07
68	GO:0016491	MF	oxidoreductase activity	68/244	3916/57997	6.82549e-11	4.76078e-07
11	GO:0016702	MF	oxidoreductase activity, acting on single donors with incorporation of molecular oxygen, incorporation of two atoms of oxygen	11/244	116/57997	7.97102e-11	5.55979e-07
31	GO:0020037	MF	heme binding	31/244	919/57997	7.99035e-11	5.57327e-07
22	GO:0005576	CC	extracellular region	22/244	839/57997	9.78373e-11	6.82415e-07
9	GO:0032559	MF	adenyl ribonucleotide binding	9/244	11301/57997	1.07471e-10	7.49608e-07
1	GO:0016301	MF	kinase activity	1/244	6235/57997	1.09027e-10	7.6046e-07
9	GO:0030554	MF	adenyl nucleotide binding	9/244	11312/57997	1.09849e-10	7.66199e-07
82	GO:0046872	MF	metal ion binding	82/244	9093/57997	1.35569e-10	9.45591e-07
13	GO:0036094	MF	small molecule binding	13/244	13077/57997	1.38833e-10	9.68359e-07
82	GO:0043169	MF	cation binding	82/244	9126/57997	1.40207e-10	9.77943e-07
9	GO:0001883	MF	purine nucleoside binding	9/244	11969/57997	1.66215e-10	1.15935e-06
9	GO:0032550	MF	purine ribonucleoside binding	9/244	11969/57997	1.66215e-10	1.15935e-06
9	GO:0032555	MF	purine ribonucleotide binding	9/244	11970/57997	1.6655e-10	1.16169e-06
9	GO:0017076	MF	purine nucleotide binding	9/244	11981/57997	1.7045e-10	1.18889e-06
9	GO:0032549	MF	ribonucleoside binding	9/244	11985/57997	1.71967e-10	1.19947e-06
9	GO:0001882	MF	nucleoside binding	9/244	11988/57997	1.73139e-10	1.20765e-06
1	GO:0016772	MF	transferase activity, transferring phosphorus-containing groups	1/244	9832/57997	1.81393e-10	1.26522e-06
13	GO:1901265	MF	nucleoside phosphate binding	13/244	12858/57997	1.93294e-10	1.34822e-06
13	GO:0000166	MF	nucleotide binding	13/244	12858/57997	1.93294e-10	1.34822e-06
9	GO:0035639	MF	purine ribonucleoside triphosphate binding	9/244	10213/57997	1.99439e-10	1.39109e-06
9	GO:0032553	MF	ribonucleotide binding	9/244	12103/57997	2.15625e-10	1.50398e-06
15	GO:0043168	MF	anion binding	15/244	12996/57997	2.17109e-10	1.51433e-06
13	GO:0097367	MF	carbohydrate derivative binding	13/244	12189/57997	2.22777e-10	1.55387e-06
12	GO:0006633	BP	fatty acid biosynthetic process	12/244	223/57997	2.50405e-10	1.74657e-06
184	GO:0003824	MF	catalytic activity	184/244	30991/57997	2.56589e-10	1.78971e-06
27	GO:0003676	MF	nucleic acid binding	27/244	16217/57997	2.59895e-10	1.81277e-06
16	GO:0034641	BP	cellular nitrogen compound metabolic process	16/244	12434/57997	3.10372e-10	2.16484e-06
9	GO:0005524	MF	ATP binding	9/244	9543/57997	6.15976e-10	4.29644e-06
73	GO:0097159	MF	organic cyclic compound binding	73/244	28498/57997	1.53078e-09	1.06772e-05
73	GO:1901363	MF	heterocyclic compound binding	73/244	28496/57997	1.53081e-09	1.06774e-05
13	GO:0006139	BP	nucleobase-containing compound metabolic process	13/244	10730/57997	2.40919e-09	1.68041e-05
1	GO:0016773	MF	phosphotransferase activity, alcohol group as acceptor	1/244	5326/57997	2.49955e-09	1.74343e-05
12	GO:0006631	BP	fatty acid metabolic process	12/244	276/57997	2.82069e-09	1.96743e-05
20	GO:0044260	BP	cellular macromolecule metabolic process	20/244	13154/57997	3.33691e-09	2.3275e-05
3	GO:0006259	BP	DNA metabolic process	3/244	6092/57997	1.27942e-08	8.92393e-05
12	GO:0090304	BP	nucleic acid metabolic process	12/244	9874/57997	1.64688e-08	0.00011487
10	GO:0016042	BP	lipid catabolic process	10/244	202/57997	1.77208e-08	0.000123602
1	GO:0004672	MF	protein kinase activity	1/244	4842/57997	2.03579e-08	0.000141996
17	GO:0044255	BP	cellular lipid metabolic process	17/244	753/57997	2.82351e-08	0.00019694
16	GO:0008610	BP	lipid biosynthetic process	16/244	672/57997	3.53537e-08	0.000246592
17	GO:0016053	BP	organic acid biosynthetic process	17/244	766/57997	3.6104e-08	0.000251825
17	GO:0046394	BP	carboxylic acid biosynthetic process	17/244	766/57997	3.6104e-08	0.000251825
31	GO:0044424	CC	intracellular part	31/244	15883/57997	4.75326e-08	0.00033154
9	GO:0019748	BP	secondary metabolic process	9/244	172/57997	5.76318e-08	0.000401982
16	GO:0032787	BP	monocarboxylic acid metabolic process	16/244	727/57997	1.02893e-07	0.000717682
17	GO:0046483	BP	heterocycle metabolic process	17/244	11071/57997	1.19792e-07	0.00083555
25	GO:0043170	BP	macromolecule metabolic process	25/244	13683/57997	1.32374e-07	0.000923305
4	GO:0009695	BP	jasmonic acid biosynthetic process	4/244	13/57997	2.1213e-07	0.00147961
3	GO:0034007	MF	S-linalool synthase activity	3/244	4/57997	2.93306e-07	0.00204581
24	GO:0006807	BP	nitrogen compound metabolic process	24/244	13138/57997	3.07307e-07	0.00214346
24	GO:1901575	BP	organic substance catabolic process	24/244	1710/57997	3.19549e-07	0.00222885
30	GO:0016740	MF	transferase activity	30/244	14666/57997	6.21567e-07	0.00433543
4	GO:0004834	MF	tryptophan synthase activity	4/244	17/57997	6.96818e-07	0.00486031
8	GO:0042744	BP	hydrogen peroxide catabolic process	8/244	174/57997	8.49372e-07	0.00592437
8	GO:0042743	BP	hydrogen peroxide metabolic process	8/244	176/57997	9.25747e-07	0.00645708
9	GO:0016836	MF	hydro-lyase activity	9/244	242/57997	1.0274e-06	0.00716613
61	GO:0044710	BP	single-organism metabolic process	61/244	7774/57997	1.08693e-06	0.00758136
3	GO:0032991	CC	macromolecular complex	3/244	4978/57997	1.52108e-06	0.0106095
17	GO:0044283	BP	small molecule biosynthetic process	17/244	1020/57997	1.91335e-06	0.0133456
4	GO:0009694	BP	jasmonic acid metabolic process	4/244	22/57997	2.10654e-06	0.0146931
3	GO:0050474	MF	(S)-norcoclaurine synthase activity	3/244	7/57997	2.54252e-06	0.0177341
10	GO:0006979	BP	response to oxidative stress	10/244	353/57997	2.98716e-06	0.0208354
8	GO:0072593	BP	reactive oxygen species metabolic process	8/244	213/57997	3.83593e-06	0.0267556
8	GO:0052689	MF	carboxylic ester hydrolase activity	8/244	214/57997	3.97058e-06	0.0276948
9	GO:0004601	MF	peroxidase activity	9/244	289/57997	4.38635e-06	0.0305948
6	GO:0044550	BP	secondary metabolite biosynthetic process	6/244	101/57997	4.73183e-06	0.0330045
29	GO:0044711	BP	single-organism biosynthetic process	29/244	2730/57997	5.05208e-06	0.0352383
9	GO:0016684	MF	oxidoreductase activity, acting on peroxide as acceptor	9/244	298/57997	5.61634e-06	0.039174
9	GO:0004857	MF	enzyme inhibitor activity	9/244	305/57997	6.76715e-06	0.0472009
