# Supplementary material for: Changes in Gene Expression and Metabolite Profiles in Platanus acerifolia Leaves in Response to Feeding Damage Caused by Corythucha ciliata
Source: Int J Mol Sci. 2019 Jul 15;20(14):3465. doi: 10.3390/ijms20143465 (PMC6678411; doi:10.3390/ijms20143465)
Supplement: Supplementary file 1 [file ijms-20-03465-s001.zip › Supplementary File/Table S4.xls]

## Sheet: KEGG Enrichment
Num	Term	Ko id	Database	Ratio_in_study	Ratio_in_pop	Pvalue_uncorrected	Pvalue_corrected
54	Phenylpropanoid biosynthesis	map00940	KEGG PATHWAY	54/1008	468/34283	0	0
28	Phenylalanine, tyrosine and tryptophan biosynthesis	map00400	KEGG PATHWAY	28/1008	180/34283	0	0
24	Linoleic acid metabolism	map00591	KEGG PATHWAY	24/1008	92/34283	0	0
39	alpha-Linolenic acid metabolism	map00592	KEGG PATHWAY	39/1008	189/34283	0	0
40	Flavonoid biosynthesis	map00941	KEGG PATHWAY	40/1008	118/34283	6.18557e-11	1.34846e-09
12	Monoterpenoid biosynthesis	map00902	KEGG PATHWAY	12/1008	42/34283	1.90701e-09	3.4644e-08
23	Terpenoid backbone biosynthesis	map00900	KEGG PATHWAY	23/1008	175/34283	2.236e-09	3.48177e-08
11	Sesquiterpenoid and triterpenoid biosynthesis	map00909	KEGG PATHWAY	11/1008	40/34283	1.42726e-08	1.94464e-07
36	MAPK signaling pathway - plant	map04016	KEGG PATHWAY	36/1008	472/34283	2.43843e-07	2.9532e-06
10	Diterpenoid biosynthesis	map00904	KEGG PATHWAY	10/1008	47/34283	8.90551e-07	9.707e-06
11	Stilbenoid, diarylheptanoid and gingerol biosynthesis	map00945	KEGG PATHWAY	11/1008	67/34283	3.83673e-06	3.80185e-05
13	Isoquinoline alkaloid biosynthesis	map00950	KEGG PATHWAY	13/1008	95/34283	4.27414e-06	3.88234e-05
38	Plant hormone signal transduction	map04075	KEGG PATHWAY	38/1008	606/34283	1.23758e-05	0.000103766
8	Monobactam biosynthesis	map00261	KEGG PATHWAY	8/1008	39/34283	1.48704e-05	0.000115777
21	Glycine, serine and threonine metabolism	map00260	KEGG PATHWAY	21/1008	277/34283	8.16145e-05	0.000593066
13	Circadian rhythm - plant	map04712	KEGG PATHWAY	13/1008	132/34283	0.000145635	0.000992137
3	Anthocyanin biosynthesis	map00942	KEGG PATHWAY	3/1008	6/34283	0.000474237	0.0030407
29	Starch and sucrose metabolism	map00500	KEGG PATHWAY	29/1008	506/34283	0.000561472	0.00340003
5	Flavone and flavonol biosynthesis	map00944	KEGG PATHWAY	5/1008	25/34283	0.000708118	0.00406236
4	Glucosinolate biosynthesis	map00966	KEGG PATHWAY	4/1008	15/34283	0.000782432	0.00426425
7	Lysine biosynthesis	map00300	KEGG PATHWAY	7/1008	62/34283	0.00224159	0.0116349
12	beta-Alanine metabolism	map00410	KEGG PATHWAY	12/1008	158/34283	0.00255662	0.0126669
12	Cyanoamino acid metabolism	map00460	KEGG PATHWAY	12/1008	159/34283	0.00269319	0.0127634
8	Steroid biosynthesis	map00100	KEGG PATHWAY	8/1008	86/34283	0.00381962	0.0173474
13	Tyrosine metabolism	map00350	KEGG PATHWAY	13/1008	192/34283	0.00465965	0.0203161
11	Pentose and glucuronate interconversions	map00040	KEGG PATHWAY	11/1008	151/34283	0.00518599	0.0217413
6	Brassinosteroid biosynthesis	map00905	KEGG PATHWAY	6/1008	67/34283	0.0138803	0.0560354
9	Nitrogen metabolism	map00910	KEGG PATHWAY	9/1008	131/34283	0.0155313	0.0604611
4	Synthesis and degradation of ketone bodies	map00072	KEGG PATHWAY	4/1008	34/34283	0.0171017	0.0642787
9	Ubiquinone and other terpenoid-quinone biosynthesis	map00130	KEGG PATHWAY	9/1008	135/34283	0.0185432	0.0673738
19	Cysteine and methionine metabolism	map00270	KEGG PATHWAY	19/1008	383/34283	0.0195121	0.068607
7	Carotenoid biosynthesis	map00906	KEGG PATHWAY	7/1008	103/34283	0.0324602	0.110568
10	Phenylalanine metabolism	map00360	KEGG PATHWAY	10/1008	188/34283	0.0520092	0.171788
6	Butanoate metabolism	map00650	KEGG PATHWAY	6/1008	92/34283	0.0541299	0.173534
4	Vitamin B6 metabolism	map00750	KEGG PATHWAY	4/1008	51/34283	0.062619	0.195014
29	Plant-pathogen interaction	map04626	KEGG PATHWAY	29/1008	733/34283	0.0670622	0.203049
19	Amino sugar and nucleotide sugar metabolism	map00520	KEGG PATHWAY	19/1008	448/34283	0.0725321	0.213676
7	Biosynthesis of unsaturated fatty acids	map01040	KEGG PATHWAY	7/1008	125/34283	0.076269	0.218772
5	Fatty acid elongation	map00062	KEGG PATHWAY	5/1008	78/34283	0.0797759	0.222963
10	Valine, leucine and isoleucine degradation	map00280	KEGG PATHWAY	10/1008	207/34283	0.0862364	0.234994
4	Valine, leucine and isoleucine biosynthesis	map00290	KEGG PATHWAY	4/1008	63/34283	0.114209	0.303628
5	Selenocompound metabolism	map00450	KEGG PATHWAY	5/1008	89/34283	0.121732	0.315924
2	Indole alkaloid biosynthesis	map00901	KEGG PATHWAY	2/1008	22/34283	0.135678	0.343927
10	Arginine and proline metabolism	map00330	KEGG PATHWAY	10/1008	232/34283	0.147996	0.366627
1	Glycosphingolipid biosynthesis - lacto and neolacto series	map00601	KEGG PATHWAY	1/1008	6/34283	0.163955	0.388502
4	Tropane, piperidine and pyridine alkaloid biosynthesis	map00960	KEGG PATHWAY	4/1008	73/34283	0.167536	0.388542
9	Galactose metabolism	map00052	KEGG PATHWAY	9/1008	208/34283	0.161274	0.390642
3	Cutin, suberine and wax biosynthesis	map00073	KEGG PATHWAY	3/1008	50/34283	0.181585	0.412349
4	Ether lipid metabolism	map00565	KEGG PATHWAY	4/1008	78/34283	0.196964	0.438145
2	Zeatin biosynthesis	map00908	KEGG PATHWAY	2/1008	29/34283	0.209387	0.456464
2	Taurine and hypotaurine metabolism	map00430	KEGG PATHWAY	2/1008	33/34283	0.253105	0.54095
3	Thiamine metabolism	map00730	KEGG PATHWAY	3/1008	63/34283	0.28277	0.570776
7	Phosphatidylinositol signaling system	map04070	KEGG PATHWAY	7/1008	180/34283	0.279755	0.575345
2	Lipoic acid metabolism	map00785	KEGG PATHWAY	2/1008	35/34283	0.275072	0.576594
9	Glycerophospholipid metabolism	map00564	KEGG PATHWAY	9/1008	250/34283	0.315947	0.60418
4	Sulfur metabolism	map00920	KEGG PATHWAY	4/1008	96/34283	0.312422	0.608108
2	Riboflavin metabolism	map00740	KEGG PATHWAY	2/1008	38/34283	0.307934	0.610269
3	Pantothenate and CoA biosynthesis	map00770	KEGG PATHWAY	3/1008	73/34283	0.363481	0.683094
11	Glutathione metabolism	map00480	KEGG PATHWAY	11/1008	331/34283	0.382797	0.695415
5	Lysine degradation	map00310	KEGG PATHWAY	5/1008	138/34283	0.382565	0.706772
2	Limonene and pinene degradation	map00903	KEGG PATHWAY	2/1008	47/34283	0.403962	0.721834
5	Protein export	map03060	KEGG PATHWAY	5/1008	144/34283	0.417519	0.734025
7	Alanine, aspartate and glutamate metabolism	map00250	KEGG PATHWAY	7/1008	213/34283	0.43655	0.755301
7	Glycerolipid metabolism	map00561	KEGG PATHWAY	7/1008	221/34283	0.474558	0.808231
9	Citrate cycle (TCA cycle)	map00020	KEGG PATHWAY	9/1008	292/34283	0.490142	0.809477
2	Other glycan degradation	map00511	KEGG PATHWAY	2/1008	55/34283	0.483693	0.811116
6	Tryptophan metabolism	map00380	KEGG PATHWAY	6/1008	203/34283	0.55207	0.898144
2	Arachidonic acid metabolism	map00590	KEGG PATHWAY	2/1008	67/34283	0.590034	0.94579
1	Glycosphingolipid biosynthesis - globo and isoglobo series	map00603	KEGG PATHWAY	1/1008	31/34283	0.603687	0.953651
7	Pentose phosphate pathway	map00030	KEGG PATHWAY	7/1008	255/34283	0.625339	0.973743
5	Ribosome	map03010	KEGG PATHWAY	5/1008	1476/34283	1	1
17	Glycolysis / Gluconeogenesis	map00010	KEGG PATHWAY	17/1008	623/34283	0.657282	1
5	Inositol phosphate metabolism	map00562	KEGG PATHWAY	5/1008	193/34283	0.673446	1
2	AGE-RAGE signaling pathway in diabetic complications	map04933	KEGG PATHWAY	2/1008	83/34283	0.70518	1
6	Fatty acid degradation	map00071	KEGG PATHWAY	6/1008	241/34283	0.714927	1
3	Arginine biosynthesis	map00220	KEGG PATHWAY	3/1008	125/34283	0.715156	1
19	Purine metabolism	map00230	KEGG PATHWAY	19/1008	738/34283	0.754258	1
2	Mismatch repair	map03430	KEGG PATHWAY	2/1008	97/34283	0.782592	1
1	One carbon pool by folate	map00670	KEGG PATHWAY	1/1008	60/34283	0.8334	1
9	Pyruvate metabolism	map00620	KEGG PATHWAY	9/1008	403/34283	0.840332	1
3	Propanoate metabolism	map00640	KEGG PATHWAY	3/1008	156/34283	0.840686	1
3	Ascorbate and aldarate metabolism	map00053	KEGG PATHWAY	3/1008	157/34283	0.843788	1
3	Nucleotide excision repair	map03420	KEGG PATHWAY	3/1008	158/34283	0.846838	1
17	ABC transporters	map02010	KEGG PATHWAY	17/1008	738/34283	0.876715	1
8	Glyoxylate and dicarboxylate metabolism	map00630	KEGG PATHWAY	8/1008	392/34283	0.892537	1
9	Ubiquitin mediated proteolysis	map04120	KEGG PATHWAY	9/1008	437/34283	0.898084	1
7	DNA replication	map03030	KEGG PATHWAY	7/1008	375/34283	0.926551	1
2	Photosynthesis	map00195	KEGG PATHWAY	2/1008	144/34283	0.927464	1
4	Fructose and mannose metabolism	map00051	KEGG PATHWAY	4/1008	247/34283	0.934412	1
1	Histidine metabolism	map00340	KEGG PATHWAY	1/1008	93/34283	0.937912	1
1	SNARE interactions in vesicular transport	map04130	KEGG PATHWAY	1/1008	99/34283	0.948118	1
1	Fatty acid biosynthesis	map00061	KEGG PATHWAY	1/1008	108/34283	0.960371	1
1	Base excision repair	map03410	KEGG PATHWAY	1/1008	109/34283	0.96154	1
2	Homologous recombination	map03440	KEGG PATHWAY	2/1008	170/34283	0.961818	1
3	Porphyrin and chlorophyll metabolism	map00860	KEGG PATHWAY	3/1008	239/34283	0.972944	1
5	Peroxisome	map04146	KEGG PATHWAY	5/1008	344/34283	0.974935	1
5	Carbon fixation in photosynthetic organisms	map00710	KEGG PATHWAY	5/1008	350/34283	0.977736	1
1	N-Glycan biosynthesis	map00510	KEGG PATHWAY	1/1008	131/34283	0.980099	1
3	Ribosome biogenesis in eukaryotes	map03008	KEGG PATHWAY	3/1008	283/34283	0.990285	1
4	RNA degradation	map03018	KEGG PATHWAY	4/1008	344/34283	0.991449	1
3	Pyrimidine metabolism	map00240	KEGG PATHWAY	3/1008	307/34283	0.994539	1
14	Protein processing in endoplasmic reticulum	map04141	KEGG PATHWAY	14/1008	925/34283	0.9984	1
1	Proteasome	map03050	KEGG PATHWAY	1/1008	225/34283	0.998814	1
10	mRNA surveillance pathway	map03015	KEGG PATHWAY	10/1008	786/34283	0.99941	1
6	Endocytosis	map04144	KEGG PATHWAY	6/1008	655/34283	0.999903	1
6	Spliceosome	map03040	KEGG PATHWAY	6/1008	681/34283	0.999947	1
2	Phagosome	map04145	KEGG PATHWAY	2/1008	421/34283	0.999955	1
4	Oxidative phosphorylation	map00190	KEGG PATHWAY	4/1008	673/34283	0.999997	1
3	RNA transport	map03013	KEGG PATHWAY	3/1008	699/34283	1	1
