# Supplementary material for: Changes in Gene Expression and Metabolite Profiles in Platanus acerifolia Leaves in Response to Feeding Damage Caused by Corythucha ciliata
Source: Int J Mol Sci. 2019 Jul 15;20(14):3465. doi: 10.3390/ijms20143465 (PMC6678411; doi:10.3390/ijms20143465)
Supplement: Supplementary file 1 [file ijms-20-03465-s001.zip › Supplementary File/Table S5.xls]

## Sheet: KEGG Enrichment
Num	Term	Ko id	Database	Ratio_in_study	Ratio_in_pop	Pvalue_uncorrected	Pvalue_corrected
26	alpha-Linolenic acid metabolism	map00592	KEGG PATHWAY	26/626	189/34283	1.61633e-11	1.42237e-09
24	Photosynthesis - antenna proteins	map00196	KEGG PATHWAY	24/626	64/34283	5.75755e-11	2.53332e-09
17	Photosynthesis	map00195	KEGG PATHWAY	17/626	144/34283	1.38403e-09	3.04487e-08
14	Linoleic acid metabolism	map00591	KEGG PATHWAY	14/626	92/34283	1.35591e-09	3.97733e-08
29	MAPK signaling pathway - plant	map04016	KEGG PATHWAY	29/626	472/34283	1.76613e-08	3.10839e-07
9	Monoterpenoid biosynthesis	map00902	KEGG PATHWAY	9/626	42/34283	5.55975e-08	8.15429e-07
9	Cutin, suberine and wax biosynthesis	map00073	KEGG PATHWAY	9/626	50/34283	2.74018e-07	3.4448e-06
13	Pentose and glucuronate interconversions	map00040	KEGG PATHWAY	13/626	151/34283	4.45149e-06	4.89664e-05
36	Protein processing in endoplasmic reticulum	map04141	KEGG PATHWAY	36/626	925/34283	2.12807e-05	0.00018727
23	Phenylpropanoid biosynthesis	map00940	KEGG PATHWAY	23/626	468/34283	2.10773e-05	0.000206089
9	Carotenoid biosynthesis	map00906	KEGG PATHWAY	9/626	103/34283	0.000116528	0.000932221
6	Diterpenoid biosynthesis	map00904	KEGG PATHWAY	6/626	47/34283	0.000205673	0.00150827
28	Plant-pathogen interaction	map04626	KEGG PATHWAY	28/626	733/34283	0.000233164	0.00157834
18	Amino sugar and nucleotide sugar metabolism	map00520	KEGG PATHWAY	18/626	448/34283	0.00168155	0.0105697
7	Isoquinoline alkaloid biosynthesis	map00950	KEGG PATHWAY	7/626	95/34283	0.00180906	0.0106132
7	Flavonoid biosynthesis	map00941	KEGG PATHWAY	7/626	118/34283	0.00604293	0.0279883
10	Galactose metabolism	map00052	KEGG PATHWAY	10/626	208/34283	0.00515532	0.0283542
18	Starch and sucrose metabolism	map00500	KEGG PATHWAY	18/626	506/34283	0.00598312	0.0292508
4	Sesquiterpenoid and triterpenoid biosynthesis	map00909	KEGG PATHWAY	4/626	40/34283	0.00597912	0.0309507
5	Stilbenoid, diarylheptanoid and gingerol biosynthesis	map00945	KEGG PATHWAY	5/626	67/34283	0.00761158	0.033491
7	Nitrogen metabolism	map00910	KEGG PATHWAY	7/626	131/34283	0.0104696	0.0418783
3	Flavone and flavonol biosynthesis	map00944	KEGG PATHWAY	3/626	25/34283	0.0103351	0.0433088
3	Zeatin biosynthesis	map00908	KEGG PATHWAY	3/626	29/34283	0.015561	0.0595378
8	Phenylalanine metabolism	map00360	KEGG PATHWAY	8/626	188/34283	0.0227221	0.0833145
9	Arginine and proline metabolism	map00330	KEGG PATHWAY	9/626	232/34283	0.027518	0.0968635
4	Fatty acid elongation	map00062	KEGG PATHWAY	4/626	78/34283	0.054606	0.171619
8	Glycerolipid metabolism	map00561	KEGG PATHWAY	8/626	221/34283	0.0510262	0.172704
3	Glycosaminoglycan degradation	map00531	KEGG PATHWAY	3/626	47/34283	0.0543792	0.177236
6	beta-Alanine metabolism	map00410	KEGG PATHWAY	6/626	158/34283	0.0705072	0.213953
3	Other glycan degradation	map00511	KEGG PATHWAY	3/626	55/34283	0.0792348	0.232422
1	Isoflavonoid biosynthesis	map00943	KEGG PATHWAY	1/626	5/34283	0.08803	0.249892
16	Plant hormone signal transduction	map04075	KEGG PATHWAY	16/626	606/34283	0.0922457	0.253676
1	Anthocyanin biosynthesis	map00942	KEGG PATHWAY	1/626	6/34283	0.104685	0.279159
6	Tyrosine metabolism	map00350	KEGG PATHWAY	6/626	192/34283	0.140767	0.364339
16	Endocytosis	map04144	KEGG PATHWAY	16/626	655/34283	0.148583	0.37358
5	Cyanoamino acid metabolism	map00460	KEGG PATHWAY	5/626	159/34283	0.166685	0.407451
7	Glycerophospholipid metabolism	map00564	KEGG PATHWAY	7/626	250/34283	0.17492	0.416026
5	Terpenoid backbone biosynthesis	map00900	KEGG PATHWAY	5/626	175/34283	0.216872	0.50223
1	Glucosinolate biosynthesis	map00966	KEGG PATHWAY	1/626	15/34283	0.241555	0.506116
2	Vitamin B6 metabolism	map00750	KEGG PATHWAY	2/626	51/34283	0.238701	0.512333
5	Phosphatidylinositol signaling system	map04070	KEGG PATHWAY	5/626	180/34283	0.233442	0.52674
5	Phenylalanine, tyrosine and tryptophan biosynthesis	map00400	KEGG PATHWAY	5/626	180/34283	0.233442	0.52674
8	Glutathione metabolism	map00480	KEGG PATHWAY	8/626	331/34283	0.260205	0.532512
2	Thiamine metabolism	map00730	KEGG PATHWAY	2/626	63/34283	0.319907	0.639813
1	Indole alkaloid biosynthesis	map00901	KEGG PATHWAY	1/626	22/34283	0.333392	0.651967
2	Arachidonic acid metabolism	map00590	KEGG PATHWAY	2/626	67/34283	0.346624	0.663106
2	Tropane, piperidine and pyridine alkaloid biosynthesis	map00960	KEGG PATHWAY	2/626	73/34283	0.386004	0.722732
6	Glycine, serine and threonine metabolism	map00260	KEGG PATHWAY	6/626	277/34283	0.394325	0.722929
7	RNA degradation	map03018	KEGG PATHWAY	7/626	344/34283	0.439418	0.773376
3	Ubiquinone and other terpenoid-quinone biosynthesis	map00130	KEGG PATHWAY	3/626	135/34283	0.448531	0.773936
1	Glycosphingolipid biosynthesis - globo and isoglobo series	map00603	KEGG PATHWAY	1/626	31/34283	0.435343	0.781841
13	Spliceosome	map03040	KEGG PATHWAY	13/626	681/34283	0.474578	0.803132
2	SNARE interactions in vesicular transport	map04130	KEGG PATHWAY	2/626	99/34283	0.542005	0.899932
1	Limonene and pinene degradation	map00903	KEGG PATHWAY	1/626	47/34283	0.579676	0.927481
2	Base excision repair	map03410	KEGG PATHWAY	2/626	109/34283	0.594273	0.933858
7	Glyoxylate and dicarboxylate metabolism	map00630	KEGG PATHWAY	7/626	392/34283	0.576048	0.938745
7	Ribosome	map03010	KEGG PATHWAY	7/626	1476/34283	0.999999	0.999999
2	Arginine biosynthesis	map00220	KEGG PATHWAY	2/626	125/34283	0.668376	1
1	Brassinosteroid biosynthesis	map00905	KEGG PATHWAY	1/626	67/34283	0.709431	1
2	Protein export	map03060	KEGG PATHWAY	2/626	144/34283	0.741732	1
3	Alanine, aspartate and glutamate metabolism	map00250	KEGG PATHWAY	3/626	213/34283	0.748826	1
1	Ether lipid metabolism	map00565	KEGG PATHWAY	1/626	78/34283	0.762849	1
2	Ascorbate and aldarate metabolism	map00053	KEGG PATHWAY	2/626	157/34283	0.783543	1
1	Steroid biosynthesis	map00100	KEGG PATHWAY	1/626	86/34283	0.795429	1
1	Sphingolipid metabolism	map00600	KEGG PATHWAY	1/626	90/34283	0.810003	1
5	DNA replication	map03030	KEGG PATHWAY	5/626	375/34283	0.816691	1
1	Mismatch repair	map03430	KEGG PATHWAY	1/626	97/34283	0.833056	1
1	Fatty acid biosynthesis	map00061	KEGG PATHWAY	1/626	108/34283	0.863772	1
2	Tryptophan metabolism	map00380	KEGG PATHWAY	2/626	203/34283	0.887394	1
1	Biosynthesis of unsaturated fatty acids	map01040	KEGG PATHWAY	1/626	125/34283	0.900518	1
1	Circadian rhythm - plant	map04712	KEGG PATHWAY	1/626	132/34283	0.912601	1
4	Cysteine and methionine metabolism	map00270	KEGG PATHWAY	4/626	383/34283	0.920962	1
2	Porphyrin and chlorophyll metabolism	map00860	KEGG PATHWAY	2/626	239/34283	0.934085	1
2	Fructose and mannose metabolism	map00051	KEGG PATHWAY	2/626	247/34283	0.941614	1
1	Nucleotide excision repair	map03420	KEGG PATHWAY	1/626	158/34283	0.945983	1
1	Homologous recombination	map03440	KEGG PATHWAY	1/626	170/34283	0.956746	1
7	Oxidative phosphorylation	map00190	KEGG PATHWAY	7/626	673/34283	0.963619	1
2	Ribosome biogenesis in eukaryotes	map03008	KEGG PATHWAY	2/626	283/34283	0.966467	1
2	Citrate cycle (TCA cycle)	map00020	KEGG PATHWAY	2/626	292/34283	0.970866	1
7	RNA transport	map03013	KEGG PATHWAY	7/626	699/34283	0.972506	1
2	Peroxisome	map04146	KEGG PATHWAY	2/626	344/34283	0.987241	1
6	ABC transporters	map02010	KEGG PATHWAY	6/626	738/34283	0.992996	1
2	Phagosome	map04145	KEGG PATHWAY	2/626	421/34283	0.996366	1
2	Ubiquitin mediated proteolysis	map04120	KEGG PATHWAY	2/626	437/34283	0.997212	1
1	Carbon fixation in photosynthetic organisms	map00710	KEGG PATHWAY	1/626	350/34283	0.998471	1
4	mRNA surveillance pathway	map03015	KEGG PATHWAY	4/626	786/34283	0.999705	1
2	Glycolysis / Gluconeogenesis	map00010	KEGG PATHWAY	2/626	623/34283	0.999881	1
2	Purine metabolism	map00230	KEGG PATHWAY	2/626	738/34283	0.999984	1
