# Supplementary material for: Changes in Gene Expression and Metabolite Profiles in Platanus acerifolia Leaves in Response to Feeding Damage Caused by Corythucha ciliata
Source: Int J Mol Sci. 2019 Jul 15;20(14):3465. doi: 10.3390/ijms20143465 (PMC6678411; doi:10.3390/ijms20143465)
Supplement: Supplementary file 1 [file ijms-20-03465-s001.zip › Supplementary File/Table S6.xls]

## Sheet: KEGG Enrichment
Num	Term	Ko id	Database	Ratio_in_study	Ratio_in_pop	Pvalue_uncorrected	Pvalue_corrected
9	Monoterpenoid biosynthesis	map00902	KEGG PATHWAY	9/134	42/34283	5.88818e-12	2.76744e-10
12	Linoleic acid metabolism	map00591	KEGG PATHWAY	12/134	92/34283	1.62014e-11	3.80732e-10
20	alpha-Linolenic acid metabolism	map00592	KEGG PATHWAY	20/134	189/34283	2.76617e-11	4.33366e-10
6	Diterpenoid biosynthesis	map00904	KEGG PATHWAY	6/134	47/34283	3.00102e-08	3.5262e-07
12	Phenylpropanoid biosynthesis	map00940	KEGG PATHWAY	12/134	468/34283	3.41178e-07	3.20707e-06
4	Sesquiterpenoid and triterpenoid biosynthesis	map00909	KEGG PATHWAY	4/134	40/34283	1.82828e-05	0.000143216
5	beta-Alanine metabolism	map00410	KEGG PATHWAY	5/134	158/34283	0.000403834	0.00271145
3	Stilbenoid, diarylheptanoid and gingerol biosynthesis	map00945	KEGG PATHWAY	3/134	67/34283	0.00233006	0.0121681
7	MAPK signaling pathway - plant	map04016	KEGG PATHWAY	7/134	472/34283	0.00263043	0.012363
4	Pentose and glucuronate interconversions	map00040	KEGG PATHWAY	4/134	151/34283	0.00298129	0.0127383
5	Arginine and proline metabolism	map00330	KEGG PATHWAY	5/134	232/34283	0.00223713	0.0131432
2	Flavone and flavonol biosynthesis	map00944	KEGG PATHWAY	2/134	25/34283	0.00428888	0.0167981
4	Terpenoid backbone biosynthesis	map00900	KEGG PATHWAY	4/134	175/34283	0.00503425	0.0182007
4	Phenylalanine, tyrosine and tryptophan biosynthesis	map00400	KEGG PATHWAY	4/134	180/34283	0.00555674	0.0186548
3	Isoquinoline alkaloid biosynthesis	map00950	KEGG PATHWAY	3/134	95/34283	0.00621924	0.019487
3	Flavonoid biosynthesis	map00941	KEGG PATHWAY	3/134	118/34283	0.0112403	0.0330184
3	Nitrogen metabolism	map00910	KEGG PATHWAY	3/134	131/34283	0.0148662	0.0411006
2	Thiamine metabolism	map00730	KEGG PATHWAY	2/134	63/34283	0.0253537	0.0595813
1	Anthocyanin biosynthesis	map00942	KEGG PATHWAY	1/134	6/34283	0.0232256	0.0606445
3	Cyanoamino acid metabolism	map00460	KEGG PATHWAY	3/134	159/34283	0.0246791	0.0610483
2	Arachidonic acid metabolism	map00590	KEGG PATHWAY	2/134	67/34283	0.0284151	0.0635957
1	Glucosinolate biosynthesis	map00966	KEGG PATHWAY	1/134	15/34283	0.0570637	0.121909
3	Glycerophospholipid metabolism	map00564	KEGG PATHWAY	3/134	250/34283	0.0751126	0.153491
5	Plant hormone signal transduction	map04075	KEGG PATHWAY	5/134	606/34283	0.0897907	0.17584
3	Glycine, serine and threonine metabolism	map00260	KEGG PATHWAY	3/134	277/34283	0.0950226	0.178642
4	Amino sugar and nucleotide sugar metabolism	map00520	KEGG PATHWAY	4/134	448/34283	0.0993128	0.179527
1	Zeatin biosynthesis	map00908	KEGG PATHWAY	1/134	29/34283	0.107402	0.186959
1	Cutin, suberine and wax biosynthesis	map00073	KEGG PATHWAY	1/134	50/34283	0.177951	0.27879
2	Tyrosine metabolism	map00350	KEGG PATHWAY	2/134	192/34283	0.173093	0.280531
1	Limonene and pinene degradation	map00903	KEGG PATHWAY	1/134	47/34283	0.168222	0.282373
1	Other glycan degradation	map00511	KEGG PATHWAY	1/134	55/34283	0.193916	0.294001
2	Glycerolipid metabolism	map00561	KEGG PATHWAY	2/134	221/34283	0.214041	0.314372
1	Ether lipid metabolism	map00565	KEGG PATHWAY	1/134	78/34283	0.263478	0.375256
3	Starch and sucrose metabolism	map00500	KEGG PATHWAY	3/134	506/34283	0.317238	0.438534
1	Fatty acid biosynthesis	map00061	KEGG PATHWAY	1/134	108/34283	0.34533	0.463728
1	Biosynthesis of unsaturated fatty acids	map01040	KEGG PATHWAY	1/134	125/34283	0.387635	0.506079
1	Ubiquinone and other terpenoid-quinone biosynthesis	map00130	KEGG PATHWAY	1/134	135/34283	0.411241	0.522387
1	Photosynthesis	map00195	KEGG PATHWAY	1/134	144/34283	0.431713	0.533961
1	Phenylalanine metabolism	map00360	KEGG PATHWAY	1/134	188/34283	0.522067	0.629157
1	Galactose metabolism	map00052	KEGG PATHWAY	1/134	208/34283	0.558274	0.639972
1	Tryptophan metabolism	map00380	KEGG PATHWAY	1/134	203/34283	0.549486	0.645646
1	Porphyrin and chlorophyll metabolism	map00860	KEGG PATHWAY	1/134	239/34283	0.609086	0.681596
1	Glutathione metabolism	map00480	KEGG PATHWAY	1/134	331/34283	0.728172	0.795909
2	Plant-pathogen interaction	map04626	KEGG PATHWAY	2/134	733/34283	0.783638	0.837068
1	Ubiquitin mediated proteolysis	map04120	KEGG PATHWAY	1/134	437/34283	0.821367	0.857872
1	Oxidative phosphorylation	map00190	KEGG PATHWAY	1/134	673/34283	0.930184	0.950406
1	Protein processing in endoplasmic reticulum	map04141	KEGG PATHWAY	1/134	925/34283	0.974584	0.974584
