# Supplementary material for: Changes in Gene Expression and Metabolite Profiles in Platanus acerifolia Leaves in Response to Feeding Damage Caused by Corythucha ciliata
Source: Int J Mol Sci. 2019 Jul 15;20(14):3465. doi: 10.3390/ijms20143465 (PMC6678411; doi:10.3390/ijms20143465)
Supplement: Supplementary file 1 [file ijms-20-03465-s001.zip › Supplementary File/Table S7.txt]

BINCODE	NAME	IDENTIFIER	DESCRIPTION	TYPE
'0'	'control genes'	''	''
'1'	'PS'	'trinity_dn107769_c4_g1'	'(at5g38660 : 302.0) mutant has Altered acclimation responses;; ACCLIMATION OF PHOTOSYNTHESIS TO ENVIRONMENT (APE1); CONTAINS InterPro DOMAIN/s: Protein of unknown function DUF2854 (InterPro:IPR021275), Proteasome maturation factor UMP1 (InterPro:IPR008012); BEST Arabidopsis thaliana protein match is: Proteasome maturation factor UMP1 (TAIR:AT5G38650.1). & (loc_os08g27010.1 : 298.0) no descriptio…	T
'1'	'PS'	'trinity_dn182562_c0_g1'	'(at5g38660 : 191.0) mutant has Altered acclimation responses;; ACCLIMATION OF PHOTOSYNTHESIS TO ENVIRONMENT (APE1); CONTAINS InterPro DOMAIN/s: Protein of unknown function DUF2854 (InterPro:IPR021275), Proteasome maturation factor UMP1 (InterPro:IPR008012); BEST Arabidopsis thaliana protein match is: Proteasome maturation factor UMP1 (TAIR:AT5G38650.1). & (gnl|cdd|68901 : 133.0) no description a…	T
'1.1'	'PS.lightreaction'	''	''
'1.1.1'	'PS.lightreaction.photosystem II'	''	''
'1.1.1.1'	'PS.lightreaction.photosystem II.LHC-II'	'trinity_dn110643_c3_g1'	'(at1g76570 : 508.0) Chlorophyll A-B binding family protein; FUNCTIONS IN: chlorophyll binding; INVOLVED IN: response to blue light, response to far red light, photosynthesis; LOCATED IN: light-harvesting complex, chloroplast, membrane; EXPRESSED IN: 28 plant structures; EXPRESSED DURING: 13 growth stages; CONTAINS InterPro DOMAIN/s: Chlorophyll A-B binding protein (InterPro:IPR001344); BEST Arab…	T
'1.1.1.1'	'PS.lightreaction.photosystem II.LHC-II'	'trinity_dn114224_c2_g1'	'(p27490|cb28_pea : 243.0) Chlorophyll a-b binding protein 8, chloroplast precursor (LHCII type I CAB-8) - Pisum sativum (Garden pea) & (loc_os01g52240.1 : 239.0) no description available & (at2g34430 : 226.0) Photosystem II type I chlorophyll a/b-binding protein; light-harvesting chlorophyll-protein complex II subunit B1 (LHB1B1); FUNCTIONS IN: chlorophyll binding; INVOLVED IN: photosynthesis, l…	T
'1.1.1.1'	'PS.lightreaction.photosystem II.LHC-II'	'trinity_dn114224_c2_g2'	'(p12333|cb2a_spiol : 225.0) Chlorophyll a-b binding protein, chloroplast precursor (LHCII type I CAB) (LHCP) - Spinacia oleracea (Spinach) & (at1g29930 : 207.0) Subunit of light-harvesting complex II (LHCII),which absorbs light and transfers energy to the photosynthetic reaction center.; chlorophyll A/B binding protein 1 (CAB1); FUNCTIONS IN: chlorophyll binding; INVOLVED IN: photosynthesis; LOC…	T
'1.1.1.1'	'PS.lightreaction.photosystem II.LHC-II'	'trinity_dn114319_c2_g1'	'(loc_os11g13890.2 : 255.0) no description available & (at4g10340 : 251.0) photosystem II encoding the light-harvesting chlorophyll a/b binding protein CP26 of the antenna system of the photosynthetic apparatus; light harvesting complex of photosystem II 5 (LHCB5); FUNCTIONS IN: chlorophyll binding; INVOLVED IN: response to blue light, response to red light, response to far red light, photosynthe…	T
'1.1.1.1'	'PS.lightreaction.photosystem II.LHC-II'	'trinity_dn130355_c0_g1'	'(p27494|cb23_tobac : 234.0) Chlorophyll a-b binding protein 36, chloroplast precursor (LHCII type I CAB-36) (LHCP) - Nicotiana tabacum (Common tobacco) & (at2g05100 : 207.0) Lhcb2.1 protein encoding a subunit of the light harvesting complex II. Member of a gene family with high degree of sequence similarity. Initially LHCB2.3 was considered as a separate gene but appears to be an allele of LHCB2…	T
'1.1.1.1'	'PS.lightreaction.photosystem II.LHC-II'	'trinity_dn96257_c0_g1'	'(chl4|523580 : 226.0) no description available & (p14273|cb2_chlre : 219.0) Chlorophyll a-b binding protein of LHCII type I, chloroplast precursor (CAB) (LHCP) - Chlamydomonas reinhardtii & (loc_os03g39610.1 : 195.0) no description available & (at2g05100 : 187.0) Lhcb2.1 protein encoding a subunit of the light harvesting complex II. Member of a gene family with high degree of sequence similarity…	T
'1.1.1.1'	'PS.lightreaction.photosystem II.LHC-II'	'trinity_dn96257_c0_g2'	'(chl4|513866 : 360.0) no description available & (p14273|cb2_chlre : 303.0) Chlorophyll a-b binding protein of LHCII type I, chloroplast precursor (CAB) (LHCP) - Chlamydomonas reinhardtii & (loc_os03g39610.1 : 301.0) no description available & (at2g05100 : 292.0) Lhcb2.1 protein encoding a subunit of the light harvesting complex II. Member of a gene family with high degree of sequence similarity…	T
'1.1.1.1'	'PS.lightreaction.photosystem II.LHC-II'	'trinity_dn98759_c1_g1'	'(p27495|cb24_tobac : 271.0) Chlorophyll a-b binding protein 40, chloroplast precursor (LHCII type I CAB-40) (LHCP) - Nicotiana tabacum (Common tobacco) & (loc_os01g52240.1 : 267.0) no description available & (at3g27690 : 253.0) Encodes Lhcb2.4. Belongs to the Lhc super-gene family encodes the light-harvesting chlorophyll a/b-binding (LHC) proteins that constitute the antenna system of the photos…	T
'1.1.1.1'	'PS.lightreaction.photosystem II.LHC-II'	'trinity_dn98992_c0_g1'	'(p07371|cb22_pea : 252.0) Chlorophyll a-b binding protein AB80, chloroplast precursor (LHCII type I CAB-AB80) (LHCP) - Pisum sativum (Garden pea) & (loc_os01g52240.1 : 248.0) no description available & (at2g34430 : 236.0) Photosystem II type I chlorophyll a/b-binding protein; light-harvesting chlorophyll-protein complex II subunit B1 (LHB1B1); FUNCTIONS IN: chlorophyll binding; INVOLVED IN: phot…	T
'1.1.1.2'	'PS.lightreaction.photosystem II.PSII polypeptide subunits'	'trinity_dn104099_c4_g2'	'(gnl|cdd|79279 : 821.0) no description available & (p06411|psbb_tobac : 766.0) Photosystem II P680 chlorophyll A apoprotein (CP-47 protein) - Nicotiana tabacum (Common tobacco) & (atcg00680 : 761.0) encodes for CP47, subunit of the photosystem II reaction center.; photosystem II reaction center protein B (PSBB); FUNCTIONS IN: chlorophyll binding; INVOLVED IN: photosynthesis, light reaction, phot…	T
'1.1.1.2'	'PS.lightreaction.photosystem II.PSII polypeptide subunits'	'trinity_dn104557_c1_g2'	'(at1g77090 : 62.4) Mog1/PsbP/DUF1795-like photosystem II reaction center PsbP family protein; FUNCTIONS IN: calcium ion binding; INVOLVED IN: photosynthesis; LOCATED IN: thylakoid, thylakoid lumen, chloroplast thylakoid lumen, chloroplast stroma, chloroplast; EXPRESSED IN: 21 plant structures; EXPRESSED DURING: 13 growth stages; CONTAINS InterPro DOMAIN/s: Photosystem II oxygen evolving complex …	T
'1.1.1.2'	'PS.lightreaction.photosystem II.PSII polypeptide subunits'	'trinity_dn107035_c1_g2'	'(at1g05385 : 140.0) Encodes a Psb27 homolog involved in photosystem II biogenesis.; LOW PSII ACCUMULATION 19 (LPA19); FUNCTIONS IN: molecular_function unknown; INVOLVED IN: photosystem II assembly; LOCATED IN: chloroplast thylakoid lumen, chloroplast; EXPRESSED IN: 24 plant structures; EXPRESSED DURING: 15 growth stages; Has 214 Blast hits to 214 proteins in 55 species: Archae - 0; Bacteria - 73…	T
'1.1.1.2'	'PS.lightreaction.photosystem II.PSII polypeptide subunits'	'trinity_dn107308_c0_g1'	'(p80470|psby_spiol : 100.0) Photosystem II core complex proteins psbY, chloroplast precursor (L-arginine-metabolizing enzyme) (L-AME) [Contains: Photosystem II protein psbY-1 (psbY-A1); Photosystem II protein psbY-2 (psbY-A2)] - Spinacia oleracea (Spinach) & (at1g67740 : 94.4) PsbY precursor (psbY) mRNA. This single nuclear gene is imported into the chloroplasts where it is processed into two in…	T
'1.1.1.2'	'PS.lightreaction.photosystem II.PSII polypeptide subunits'	'trinity_dn112822_c3_g1'	'(o03061|psbb_popde : 71.2) Photosystem II P680 chlorophyll A apoprotein (CP-47 protein) - Populus deltoides (Poplar) & (loc_os08g15260.1 : 70.9) no description available & (atcg00680 : 70.5) encodes for CP47, subunit of the photosystem II reaction center.; photosystem II reaction center protein B (PSBB); FUNCTIONS IN: chlorophyll binding; INVOLVED IN: photosynthesis, light reaction, photosystem …	T
'1.1.1.2'	'PS.lightreaction.photosystem II.PSII polypeptide subunits'	'trinity_dn114280_c1_g1'	'(gnl|cdd|87217 : 143.0) no description available & (q41387|psbw_spiol : 116.0) Photosystem II reaction center W protein, chloroplast precursor (PSII 6.1 kDa protein) - Spinacia oleracea (Spinach) & (ipr009806 : 115.14946) Photosystem II PsbW, class 2 & (at2g30570 : 99.8) Encodes a protein similar to photosystem II reaction center subunit W.; photosystem II reaction center W (PSBW); FUNCTIONS IN:…	T
'1.1.1.2'	'PS.lightreaction.photosystem II.PSII polypeptide subunits'	'trinity_dn114856_c2_g1'	'(at4g05180 : 259.0) Encodes the PsbQ subunit of the oxygen evolving complex of photosystem II.; photosystem II subunit Q-2 (PSBQ-2); FUNCTIONS IN: calcium ion binding; INVOLVED IN: peptidyl-cysteine S-nitrosylation; LOCATED IN: in 9 components; EXPRESSED IN: 23 plant structures; EXPRESSED DURING: 14 growth stages; CONTAINS InterPro DOMAIN/s: Photosystem II oxygen evolving complex protein PsbQ (I…	T
'1.1.1.2'	'PS.lightreaction.photosystem II.PSII polypeptide subunits'	'trinity_dn115111_c4_g1'	'(q40459|psbo_tobac : 395.0) Oxygen-evolving enhancer protein 1, chloroplast precursor (OEE1) (33 kDa subunit of oxygen evolving system of photosystem II) (OEC 33 kDa subunit) (33 kDa thylakoid membrane protein) - Nicotiana tabacum (Common tobacco) & (loc_os01g31690.1 : 391.0) no description available & (at3g50820 : 371.0) Encodes a protein which is an extrinsic subunit of photosystem II and whic…	T
'1.1.1.2'	'PS.lightreaction.photosystem II.PSII polypeptide subunits'	'trinity_dn119111_c0_g1'	'(q9spi9|psbw_chlre : 158.0) Photosystem II reaction center W protein, chloroplast precursor - Chlamydomonas reinhardtii & (chl4|512308 : 158.0) no description available & (ipr009806 : 50.796135) Photosystem II PsbW, class 2 & (gnl|cdd|87217 : 47.8) no description available & (at2g30570 : 47.0) Encodes a protein similar to photosystem II reaction center subunit W.; photosystem II reaction center …	T
'1.1.1.2'	'PS.lightreaction.photosystem II.PSII polypeptide subunits'	'trinity_dn127146_c0_g1'	'(p26320|psbo_soltu : 258.0) Oxygen-evolving enhancer protein 1, chloroplast precursor (OEE1) (33 kDa subunit of oxygen evolving system of photosystem II) (OEC 33 kDa subunit) (33 kDa thylakoid membrane protein) - Solanum tuberosum (Potato) & (loc_os01g31690.1 : 209.0) no description available & (at3g50820 : 208.0) Encodes a protein which is an extrinsic subunit of photosystem II and which has be…	T
'1.1.1.2'	'PS.lightreaction.photosystem II.PSII polypeptide subunits'	'trinity_dn180878_c0_g1'	'(p06183|psbr_soltu : 170.0) Photosystem II 10 kDa polypeptide, chloroplast precursor (Light-inducible tissue-specific ST-LS1 protein) - Solanum tuberosum (Potato) & (at1g79040 : 140.0) Encodes for the 10 kDa PsbR subunit of photosystem II (PSII). This subunit appears to be involved in the stable assembly of PSII, particularly that of the oxygen-evolving complex subunit PsbP. Mutants defective in…	T
'1.1.1.2'	'PS.lightreaction.photosystem II.PSII polypeptide subunits'	'trinity_dn66783_c0_g1'	'(at3g56650 : 343.0) Mog1/PsbP/DUF1795-like photosystem II reaction center PsbP family protein; FUNCTIONS IN: calcium ion binding; INVOLVED IN: photosynthesis; LOCATED IN: thylakoid, thylakoid lumen, chloroplast thylakoid lumen, chloroplast stroma, chloroplast; EXPRESSED IN: 21 plant structures; EXPRESSED DURING: 14 growth stages; CONTAINS InterPro DOMAIN/s: Photosystem II oxygen evolving complex…	T
'1.1.1.2'	'PS.lightreaction.photosystem II.PSII polypeptide subunits'	'trinity_dn91093_c0_g1'	'(at2g28605 : 216.0) Encodes a PsbP domain-OEC23 like protein localized in thylakoid (peripheral-lumenal side).; Photosystem II reaction center PsbP family protein; FUNCTIONS IN: calcium ion binding; INVOLVED IN: photosynthesis; LOCATED IN: thylakoid, chloroplast; EXPRESSED IN: 21 plant structures; EXPRESSED DURING: 13 growth stages; CONTAINS InterPro DOMAIN/s: Photosystem II oxygen evolving comp…	T
'1.1.1.2'	'PS.lightreaction.photosystem II.PSII polypeptide subunits'	'trinity_dn94053_c0_g1'	'(loc_os12g37710.1 : 305.0) no description available & (at4g15510 : 301.0) Photosystem II reaction center PsbP family protein; FUNCTIONS IN: calcium ion binding; INVOLVED IN: photosynthesis; LOCATED IN: in 6 components; EXPRESSED IN: 21 plant structures; EXPRESSED DURING: 14 growth stages; CONTAINS InterPro DOMAIN/s: Photosystem II oxygen evolving complex protein PsbP (InterPro:IPR002683), Mog1/P…	T
'1.1.1.2'	'PS.lightreaction.photosystem II.PSII polypeptide subunits'	'trinity_dn96449_c0_g2'	'(loc_os04g44190.1 : 100.0) no description available & (gnl|cdd|69290 : 98.5) no description available & (at3g01440 : 96.3) Encodes a subunit of the NAD(P)H complex located in the chloroplast thylakoid lumen.; PsbQ-like 1 (PQL1); FUNCTIONS IN: electron transporter, transferring electrons within the cyclic electron transport pathway of photosynthesis activity; INVOLVED IN: photosynthesis, light re…	T
'1.1.1.2'	'PS.lightreaction.photosystem II.PSII polypeptide subunits'	'trinity_dn96995_c0_g2'	'(at3g01440 : 134.0) Encodes a subunit of the NAD(P)H complex located in the chloroplast thylakoid lumen.; PsbQ-like 1 (PQL1); FUNCTIONS IN: electron transporter, transferring electrons within the cyclic electron transport pathway of photosynthesis activity; INVOLVED IN: photosynthesis, light reaction, photosynthetic electron transport chain; LOCATED IN: in 7 components; EXPRESSED IN: 20 plant st…	T
'1.1.1.3'	'PS.lightreaction.photosystem II.biogenesis'	'trinity_dn110850_c1_g4'	'(at5g23120 : 100.0) encodes a stability and/or assembly factor of photosystem II; HIGH CHLOROPHYLL FLUORESCENCE 136 (HCF136); INVOLVED IN: response to cadmium ion, plastid organization, protein complex assembly; LOCATED IN: in 8 components; EXPRESSED IN: 25 plant structures; EXPRESSED DURING: 14 growth stages; CONTAINS InterPro DOMAIN/s: BNR repeat (InterPro:IPR002860), Photosystem II stability/…	T
'1.1.1.4'	'PS.lightreaction.photosystem II.LHC biogenesis'	''	''
'1.1.2'	'PS.lightreaction.photosystem I'	''	''
'1.1.2.1'	'PS.lightreaction.photosystem I.LHC-I'	'trinity_dn106736_c2_g1'	'(p13869|cb12_pethy : 427.0) Chlorophyll a-b binding protein, chloroplast precursor (LHCI type II CAB) - Petunia hybrida (Petunia) & (loc_os07g38960.1 : 402.0) no description available & (at3g61470 : 394.0) Encodes a component of the light harvesting antenna complex of photosystem I.; photosystem I light harvesting complex gene 2 (LHCA2); FUNCTIONS IN: chlorophyll binding; INVOLVED IN: photosynth…	T
'1.1.2.1'	'PS.lightreaction.photosystem I.LHC-I'	'trinity_dn114954_c4_g1'	'(at3g54890 : 377.0) Encodes a component of the light harvesting complex associated with photosystem I.; photosystem I light harvesting complex gene 1 (LHCA1); FUNCTIONS IN: chlorophyll binding; INVOLVED IN: response to blue light, response to red light, photosynthesis, light harvesting in photosystem I, response to far red light, photosynthesis; LOCATED IN: light-harvesting complex, chloroplast …	T
'1.1.2.1'	'PS.lightreaction.photosystem I.LHC-I'	'trinity_dn115012_c7_g2'	'(at3g47470 : 360.0) Encodes a chlorophyll a/b-binding protein that is more similar to the PSI Cab proteins than the PSII cab proteins. The predicted protein is about 20 amino acids shorter than most known Cab proteins.; light-harvesting chlorophyll-protein complex I subunit A4 (LHCA4); FUNCTIONS IN: chlorophyll binding; INVOLVED IN: response to karrikin, photosynthesis; LOCATED IN: in 7 componen…	T
'1.1.2.1'	'PS.lightreaction.photosystem I.LHC-I'	'trinity_dn135706_c0_g1'	'(at1g61520 : 199.0) PSI type III chlorophyll a/b-binding protein (Lhca3*1); photosystem I light harvesting complex gene 3 (LHCA3); FUNCTIONS IN: chlorophyll binding; INVOLVED IN: photosynthesis, light harvesting, photosynthesis; LOCATED IN: light-harvesting complex, chloroplast thylakoid membrane, plastoglobule; EXPRESSED IN: 23 plant structures; EXPRESSED DURING: 14 growth stages; CONTAINS Inte…	T
'1.1.2.1'	'PS.lightreaction.photosystem I.LHC-I'	'trinity_dn173773_c0_g1'	'(at3g54890 : 188.0) Encodes a component of the light harvesting complex associated with photosystem I.; photosystem I light harvesting complex gene 1 (LHCA1); FUNCTIONS IN: chlorophyll binding; INVOLVED IN: response to blue light, response to red light, photosynthesis, light harvesting in photosystem I, response to far red light, photosynthesis; LOCATED IN: light-harvesting complex, chloroplast …	T
'1.1.2.1'	'PS.lightreaction.photosystem I.LHC-I'	'trinity_dn98359_c0_g1'	'(at1g19150 : 280.0) PSI type II chlorophyll a/b-binding protein (Lhca2*1) mRNA,; photosystem I light harvesting complex gene 6 (LHCA6); FUNCTIONS IN: chlorophyll binding; INVOLVED IN: response to blue light, response to red light, response to far red light, photosynthesis; LOCATED IN: light-harvesting complex, chloroplast; EXPRESSED IN: 24 plant structures; EXPRESSED DURING: 13 growth stages; CO…	T
'1.1.2.2'	'PS.lightreaction.photosystem I.PSI polypeptide subunits'	'trinity_dn104122_c4_g2'	'(at5g64040 : 127.0) Encodes the only subunit of photosystem I located entirely in the thylakoid lumen. May be involved in the interaction between plastocyanin and the photosystem I complex.; PSAN; FUNCTIONS IN: calmodulin binding; INVOLVED IN: photosynthetic electron transport in photosystem I; LOCATED IN: chloroplast thylakoid membrane, photosystem I, chloroplast thylakoid lumen, chloroplast, c…	T
'1.1.2.2'	'PS.lightreaction.photosystem I.PSI polypeptide subunits'	'trinity_dn110558_c1_g2'	'(gnl|cdd|79273 : 986.0) no description available & (p06405|psaa_tobac : 930.0) Photosystem I P700 chlorophyll a apoprotein A1 (PsaA) (PSI-A) - Nicotiana tabacum (Common tobacco) & (atcg00350 : 920.0) Encodes psaA protein comprising the reaction center for photosystem I along with psaB protein; hydrophobic protein encoded by the chloroplast genome.; PSAA; FUNCTIONS IN: chlorophyll binding; INVOLV…	T
'1.1.2.2'	'PS.lightreaction.photosystem I.PSI polypeptide subunits'	'trinity_dn113794_c4_g1'	'(q41385|psal_spiol : 289.0) Photosystem I reaction center subunit XI, chloroplast precursor (PSI-L) (PSI subunit V) - Spinacia oleracea (Spinach) & (at4g12800 : 285.0) Encodes subunit L of photosystem I reaction center.; photosystem I subunit l (PSAL); FUNCTIONS IN: molecular_function unknown; INVOLVED IN: photosynthesis, light reaction, photosynthesis; LOCATED IN: in 7 components; EXPRESSED IN:…	T
'1.1.2.2'	'PS.lightreaction.photosystem I.PSI polypeptide subunits'	'trinity_dn175740_c0_g1'	'(at1g30380 : 167.0) Encodes subunit K of photosystem I reaction center.; photosystem I subunit K (PSAK); FUNCTIONS IN: molecular_function unknown; INVOLVED IN: photosynthesis; LOCATED IN: thylakoid, chloroplast thylakoid membrane, photosystem I, chloroplast, membrane; EXPRESSED IN: 23 plant structures; EXPRESSED DURING: 13 growth stages; CONTAINS InterPro DOMAIN/s: Photosystem I PsaG/PsaK protei…	T
'1.1.2.2'	'PS.lightreaction.photosystem I.PSI polypeptide subunits'	'trinity_dn47724_c0_g1'	'(at1g55670 : 53.1) Encodes subunit G of photosystem I, an 11-kDa membrane protein that plays an important role in electron transport between plastocyanin and PSI and is involved in the stability of the PSI complex. PSI-G subunit is bound to PSI-B and is in contact with Lhca1. The protein inserts into thylakoids by a direct or "spontaneous" pathway that does not involve the activities of any know…	T
'1.1.2.2'	'PS.lightreaction.photosystem I.PSI polypeptide subunits'	'trinity_dn78308_c0_g1'	'(p32869|psad_cucsa : 134.0) Photosystem I reaction center subunit II, chloroplast precursor (Photosystem I 20 kDa subunit) (PSI-D) (PS I subunit 5) - Cucumis sativus (Cucumber) & (at1g03130 : 115.0) Encodes a protein predicted by sequence similarity with spinach PsaD to be photosystem I reaction center subunit II (PsaD2); photosystem I subunit D-2 (PSAD-2); FUNCTIONS IN: molecular_function unkno…	T
'1.1.2.2'	'PS.lightreaction.photosystem I.PSI polypeptide subunits'	'trinity_dn98043_c0_g1'	'(p12357|psag_spiol : 191.0) Photosystem I reaction center subunit V, chloroplast precursor (PSI-G) (Photosystem I 9 kDa protein) - Spinacia oleracea (Spinach) & (at1g55670 : 183.0) Encodes subunit G of photosystem I, an 11-kDa membrane protein that plays an important role in electron transport between plastocyanin and PSI and is involved in the stability of the PSI complex. PSI-G subunit is boun…	T
'1.1.2.3'	'PS.lightreaction.photosystem I.biogenesis'	''	''
'1.1.3'	'PS.lightreaction.cytochrome b6/f'	'trinity_dn109082_c0_g1'	'(q7x9a6|ucria_wheat : 202.0) Cytochrome b6-f complex iron-sulfur subunit, chloroplast precursor (EC 1.10.99.1) (Rieske iron-sulfur protein) (Plastohydroquinone:plastocyanin oxidoreductase iron-sulfur protein) (ISP) (RISP) - Triticum aestivum (Wheat) & (loc_os07g37030.1 : 201.0) no description available & (at4g03280 : 193.0) Encodes the Rieske FeS center of cytochrome b6f complex. Gene is express…	T
'1.1.3.1'	'PS.lightreaction.cytochrome b6/f.iron sulfur subunit'	''	''
'1.1.3.2'	'PS.lightreaction.cytochrome b6/f.subunit 4 (PETD)'	'trinity_dn109716_c8_g5.p2'	'(gnl|cdd|79275 : 290.0) no description available & (q6ew21|petd_nymal : 288.0) Cytochrome b6-f complex subunit 4 (17 kDa polypeptide) - Nymphaea alba (White water-lily) & (atcg00730 : 284.0) A chloroplast gene encoding subunit IV of the cytochrome b6/f complex; photosynthetic electron transfer D (PETD); FUNCTIONS IN: electron carrier activity, oxidoreductase activity, electron transporter, trans…	T
'1.1.3.3'	'PS.lightreaction.cytochrome b6/f.cytochrome b6 (CYB6)'	''	''
'1.1.3.4'	'PS.lightreaction.cytochrome b6/f.apocytochrome f (CYF)'	''	''
'1.1.3.5'	'PS.lightreaction.cytochrome b6/f.biogenesis'	''	''
'1.1.4'	'PS.lightreaction.ATP synthase'	'trinity_dn102803_c0_g1'	'(at2g31040 : 214.0) ATP synthase protein I -related; LOCATED IN: chloroplast; EXPRESSED IN: 22 plant structures; EXPRESSED DURING: 13 growth stages; Has 182 Blast hits to 182 proteins in 74 species: Archae - 0; Bacteria - 104; Metazoa - 0; Fungi - 0; Plants - 50; Viruses - 2; Other Eukaryotes - 26 (source: NCBI BLink). & (loc_os01g48300.4 : 194.0) no description available & (chl4|511649 : 49.3) …	T
'1.1.4.1'	'PS.lightreaction.ATP synthase.alpha subunit'	''	''
'1.1.4.2'	'PS.lightreaction.ATP synthase.beta subunit'	'trinity_dn10334_c0_g1'	'(gnl|cdd|82909 : 272.0) no description available & (gnl|cdd|36564 : 258.0) no description available & (at5g08690 : 226.0) Encodes the mitochondrial ATP synthase beta-subunit. This subunit is encoded by a multigene family of three members (At5g08670, At5g08680, At5g08690) that shared 98% sequence identity at the amino acid level.; ATP synthase alpha/beta family protein; FUNCTIONS IN: hydrogen ion…	T
'1.1.4.2'	'PS.lightreaction.ATP synthase.beta subunit'	'trinity_dn153192_c0_g1'	'(gnl|cdd|82909 : 283.0) no description available & (gnl|cdd|36564 : 268.0) no description available & (at5g08690 : 235.0) Encodes the mitochondrial ATP synthase beta-subunit. This subunit is encoded by a multigene family of three members (At5g08670, At5g08680, At5g08690) that shared 98% sequence identity at the amino acid level.; ATP synthase alpha/beta family protein; FUNCTIONS IN: hydrogen ion…	T
'1.1.4.2'	'PS.lightreaction.ATP synthase.beta subunit'	'trinity_dn164475_c0_g1'	'(gnl|cdd|82909 : 224.0) no description available & (gnl|cdd|36564 : 208.0) no description available & (p19023|atpbm_maize : 179.0) ATP synthase subunit beta, mitochondrial precursor (EC 3.6.3.14) - Zea mays (Maize) & (chl4|517045 : 179.0) no description available & (at5g08690 : 177.0) Encodes the mitochondrial ATP synthase beta-subunit. This subunit is encoded by a multigene family of three memb…	T
'1.1.4.3'	'PS.lightreaction.ATP synthase.epsilon chain'	''	''
'1.1.4.4'	'PS.lightreaction.ATP synthase.gamma chain'	'trinity_dn65465_c0_g1'	'(at4g04640 : 182.0) One of two genes (with ATPC2) encoding the gamma subunit of Arabidopsis chloroplast ATP synthase.; ATPC1; FUNCTIONS IN: enzyme regulator activity; INVOLVED IN: photosynthetic electron transport in photosystem II, ATP synthesis coupled proton transport, ATP biosynthetic process; LOCATED IN: in 6 components; EXPRESSED IN: 24 plant structures; EXPRESSED DURING: 14 growth stages;…	T
'1.1.4.5'	'PS.lightreaction.ATP synthase.subunit C'	''	''
'1.1.4.6'	'PS.lightreaction.ATP synthase.chloroplastic subunit a'	''	''
'1.1.4.7'	'PS.lightreaction.ATP synthase.delta chain'	'trinity_dn107340_c1_g1'	'(p32980|atpd_tobac : 252.0) ATP synthase delta chain, chloroplast precursor (EC 3.6.3.14) - Nicotiana tabacum (Common tobacco) & (at4g09650 : 207.0) Encodes the chloroplast ATPase delta-subunit.; ATP synthase delta-subunit gene (ATPD); FUNCTIONS IN: hydrogen ion transporting ATP synthase activity, rotational mechanism; INVOLVED IN: response to cold, defense response to bacterium, photosynthetic …	T
'1.1.4.7'	'PS.lightreaction.ATP synthase.delta chain'	'trinity_dn148232_c0_g1'	'(q42687|atpd_chlre : 274.0) ATP synthase delta chain, chloroplast precursor (EC 3.6.3.14) - Chlamydomonas reinhardtii & (chl4|518160 : 274.0) no description available & (gnl|cdd|84616 : 90.6) no description available & (gnl|cdd|36875 : 83.8) no description available & (at4g09650 : 75.9) Encodes the chloroplast ATPase delta-subunit.; ATP synthase delta-subunit gene (ATPD); FUNCTIONS IN: hydrogen …	T
'1.1.4.7'	'PS.lightreaction.ATP synthase.delta chain'	'trinity_dn94923_c0_g1'	'(loc_os03g52660.1 : 93.6) no description available & (p11402|atpd_spiol : 83.6) ATP synthase delta chain, chloroplast precursor (EC 3.6.3.14) - Spinacia oleracea (Spinach) & (gnl|cdd|84616 : 76.4) no description available & (at4g09650 : 76.3) Encodes the chloroplast ATPase delta-subunit.; ATP synthase delta-subunit gene (ATPD); FUNCTIONS IN: hydrogen ion transporting ATP synthase activity, rotat…	T
'1.1.4.8'	'PS.lightreaction.ATP synthase.subunit B (ATPF)'	''	''
'1.1.4.9'	'PS.lightreaction.ATP synthase.subunit B_ (ATPX)'	'trinity_dn114322_c1_g1'	'(p31853|atpx_spiol : 169.0) ATP synthase B' chain, chloroplast precursor (EC 3.6.3.14) (Subunit II) - Spinacia oleracea (Spinach) & (at4g32260 : 142.0) ATPase, F0 complex, subunit B/B', bacterial/chloroplast; FUNCTIONS IN: hydrogen ion transmembrane transporter activity; INVOLVED IN: defense response to bacterium; LOCATED IN: thylakoid, chloroplast thylakoid membrane, chloroplast, membrane, chlo…	T
'1.1.5'	'PS.lightreaction.other electron carrier (ox/red)'	''	''
'1.1.5.1'	'PS.lightreaction.other electron carrier (ox/red).plastocyanin'	''	''
'1.1.5.2'	'PS.lightreaction.other electron carrier (ox/red).ferredoxin'	'trinity_dn105052_c0_g1'	'(at1g02180 : 198.0) ferredoxin-related; FUNCTIONS IN: molecular_function unknown; INVOLVED IN: biological_process unknown; LOCATED IN: endomembrane system; EXPRESSED IN: 23 plant structures; EXPRESSED DURING: 15 growth stages; Has 54 Blast hits to 54 proteins in 11 species: Archae - 0; Bacteria - 0; Metazoa - 0; Fungi - 0; Plants - 54; Viruses - 0; Other Eukaryotes - 0 (source: NCBI BLink). & (l…	T
'1.1.5.2'	'PS.lightreaction.other electron carrier (ox/red).ferredoxin'	'trinity_dn105052_c0_g2'	'(at1g02180 : 237.0) ferredoxin-related; FUNCTIONS IN: molecular_function unknown; INVOLVED IN: biological_process unknown; LOCATED IN: endomembrane system; EXPRESSED IN: 23 plant structures; EXPRESSED DURING: 15 growth stages; Has 54 Blast hits to 54 proteins in 11 species: Archae - 0; Bacteria - 0; Metazoa - 0; Fungi - 0; Plants - 54; Viruses - 0; Other Eukaryotes - 0 (source: NCBI BLink). & (l…	T
'1.1.5.2'	'PS.lightreaction.other electron carrier (ox/red).ferredoxin'	'trinity_dn105491_c5_g1.p2'	'(at5g07950 : 100.0) unknown protein; FUNCTIONS IN: molecular_function unknown; INVOLVED IN: biological_process unknown; LOCATED IN: chloroplast; EXPRESSED IN: 20 plant structures; EXPRESSED DURING: 9 growth stages; Has 30201 Blast hits to 17322 proteins in 780 species: Archae - 12; Bacteria - 1396; Metazoa - 17338; Fungi - 3422; Plants - 5037; Viruses - 0; Other Eukaryotes - 2996 (source: NCBI B…	T
'1.1.5.2'	'PS.lightreaction.other electron carrier (ox/red).ferredoxin'	'trinity_dn110374_c1_g1'	'(at4g32590 : 89.4) 2Fe-2S ferredoxin-like superfamily protein; FUNCTIONS IN: electron carrier activity, iron-sulfur cluster binding; LOCATED IN: chloroplast; EXPRESSED IN: 21 plant structures; EXPRESSED DURING: 15 growth stages; CONTAINS InterPro DOMAIN/s: Ferredoxin (InterPro:IPR001041); BEST Arabidopsis thaliana protein match is: NDH-dependent cyclic electron flow 1 (TAIR:AT3G16250.1); Has 353…	T
'1.1.5.2'	'PS.lightreaction.other electron carrier (ox/red).ferredoxin'	'trinity_dn69000_c0_g1'	'(loc_os08g35710.1 : 225.0) no description available & (at1g02180 : 157.0) ferredoxin-related; FUNCTIONS IN: molecular_function unknown; INVOLVED IN: biological_process unknown; LOCATED IN: endomembrane system; EXPRESSED IN: 23 plant structures; EXPRESSED DURING: 15 growth stages; Has 54 Blast hits to 54 proteins in 11 species: Archae - 0; Bacteria - 0; Metazoa - 0; Fungi - 0; Plants - 54; Viruse…	T
'1.1.5.2'	'PS.lightreaction.other electron carrier (ox/red).ferredoxin'	'trinity_dn85886_c0_g1'	'(p00228|fer_wheat : 155.0) Ferredoxin, chloroplast precursor - Triticum aestivum (Wheat) & (loc_os08g01380.1 : 151.0) no description available & (at1g60950 : 147.0) encodes a major leaf ferredoxin; FED A; FUNCTIONS IN: electron carrier activity, iron-sulfur cluster binding, 2 iron, 2 sulfur cluster binding; INVOLVED IN: photosynthetic electron transport chain, response to light stimulus; LOCATED…	T
'1.1.5.3'	'PS.lightreaction.other electron carrier (ox/red).ferredoxin reductase'	'trinity_dn115219_c8_g1'	'(p41344|fenr1_orysa : 469.0) Ferredoxin--NADP reductase, leaf isozyme, chloroplast precursor (EC 1.18.1.2) (FNR) - Oryza sativa (Rice) & (loc_os06g01850.1 : 469.0) no description available & (at1g20020 : 468.0) Encodes a leaf-type ferredoxin:NADP(H) oxidoreductase. It is present in both chloroplast stroma and thylakoid membranes but is more abundant in the stroma; LEAF FNR 2 (ATLFNR2); FUNCTIONS…	T
'1.1.5.3'	'PS.lightreaction.other electron carrier (ox/red).ferredoxin reductase'	'trinity_dn90973_c0_g1'	'(o04977|fenr1_tobac : 246.0) Ferredoxin--NADP reductase, leaf-type isozyme, chloroplast precursor (EC 1.18.1.2) (FNR) - Nicotiana tabacum (Common tobacco) & (at5g66190 : 212.0) Encodes a leaf-type ferredoxin:NADP(H) oxidoreductase. It is present in both chloroplast stroma and thylakoid membranes but is more abundant in the thylakoid. The affinity of this enzyme for ferredoxin is slightly, but si…	T
'1.1.5.4'	'PS.lightreaction.other electron carrier (ox/red).ferredoxin oxireductase'	''	''
'1.1.6'	'PS.lightreaction.NADH DH'	'trinity_dn104497_c3_g2'	'(gnl|cdd|79231 : 221.0) no description available & (q9m3m1|ndhj_spiol : 215.0) NAD(P)H-quinone oxidoreductase chain J, chloroplast (EC 1.6.5.-) (NAD(P)H dehydrogenase, chain J) (NADH-plastoquinone oxidoreductase subunit J) - Spinacia oleracea (Spinach) & (atcg00420 : 196.0) Encodes NADH dehydrogenase subunit J. Its transcription is increased upon sulfur depletion.; NADH dehydrogenase subunit J (…	T
'1.1.6'	'PS.lightreaction.NADH DH'	'trinity_dn109154_c1_g1'	'(at4g37920 : 468.0) unknown protein; FUNCTIONS IN: molecular_function unknown; INVOLVED IN: biological_process unknown; LOCATED IN: chloroplast thylakoid membrane, chloroplast, chloroplast envelope; BEST Arabidopsis thaliana protein match is: unknown protein (TAIR:AT1G36320.1); Has 123 Blast hits to 120 proteins in 40 species: Archae - 2; Bacteria - 11; Metazoa - 8; Fungi - 0; Plants - 85; Virus…	T
'1.1.6'	'PS.lightreaction.NADH DH'	'trinity_dn110545_c0_g2'	'(gnl|cdd|79243 : 294.0) no description available & (q32384|nu5c_helan : 263.0) NAD(P)H-quinone oxidoreductase chain 5, chloroplast (EC 1.6.5.-) (NAD(P)H dehydrogenase, chain 5) (NADH-plastoquinone oxidoreductase chain 5) - Helianthus annuus (Common sunflower) & (loc_osp1g00880.1 : 257.0) no description available & (atcg01010 : 243.0) Chloroplast encoded NADH dehydrogenase unit.; NDHF; FUNCTIONS …	T
'1.1.6'	'PS.lightreaction.NADH DH'	'trinity_dn112182_c3_g3'	'(loc_os01g72950.1 : 55.8) no description available & (at1g74880 : 51.6) Encodes subunit NDH-O of NAD(P)H:plastoquinone dehydrogenase complex (Ndh complex) present in the thylakoid membrane of chloroplasts. This subunit is thought to be required for Ndh complex assembly.; NAD(P)H:plastoquinone dehydrogenase complex subunit O (NDH-O); FUNCTIONS IN: oxidoreductase activity, acting on NADH or NADPH,…	T
'1.1.6'	'PS.lightreaction.NADH DH'	'trinity_dn114587_c3_g6'	'(gnl|cdd|79235 : 254.0) no description available & (q32722|nu6c_tobac : 215.0) NAD(P)H-quinone oxidoreductase chain 6, chloroplast (EC 1.6.5.-) (NAD(P)H dehydrogenase, chain 6) (NADH-plastoquinone oxidoreductase chain 6) - Nicotiana tabacum (Common tobacco) & (atcg01080 : 204.0) NADH dehydrogenase ND6; NDHG; CONTAINS InterPro DOMAIN/s: NADH:ubiquinone/plastoquinone oxidoreductase, chain 6 (Inter…	T
'1.1.6'	'PS.lightreaction.NADH DH'	'trinity_dn49466_c0_g1'	'(loc_os09g13600.1 : 107.0) no description available & (at2g01590 : 104.0) Likely a subunit of the chloroplast NAD(P)H dehydrogenase complex, involved in PSI cyclic electron transport. Located in the membrane fraction of chloroplast. Mutant has impaired NAD(P)H dehydrogenase activity.; CHLORORESPIRATORY REDUCTION 3 (CRR3); FUNCTIONS IN: molecular_function unknown; INVOLVED IN: photosynthetic elec…	T
'1.1.6'	'PS.lightreaction.NADH DH'	'trinity_dn52419_c0_g1'	'(gnl|cdd|79243 : 236.0) no description available & (p06265|nu5c_tobac : 195.0) NAD(P)H-quinone oxidoreductase chain 5, chloroplast (EC 1.6.5.-) (NAD(P)H dehydrogenase, chain 5) (NADH-plastoquinone oxidoreductase chain 5) - Nicotiana tabacum (Common tobacco) & (atcg01010 : 187.0) Chloroplast encoded NADH dehydrogenase unit.; NDHF; FUNCTIONS IN: NADH dehydrogenase activity; INVOLVED IN: photosynth…	T
'1.1.30'	'PS.lightreaction.state transition'	'trinity_dn107468_c8_g1'	'(at1g01540 : 643.0) Protein kinase superfamily protein; FUNCTIONS IN: protein serine/threonine kinase activity, protein kinase activity, kinase activity, ATP binding; INVOLVED IN: protein amino acid phosphorylation; LOCATED IN: plasma membrane; EXPRESSED IN: 23 plant structures; EXPRESSED DURING: 13 growth stages; CONTAINS InterPro DOMAIN/s: Protein kinase, ATP binding site (InterPro:IPR017441),…	T
'1.1.30'	'PS.lightreaction.state transition'	'trinity_dn107468_c8_g2'	'(at1g01540 : 134.0) Protein kinase superfamily protein; FUNCTIONS IN: protein serine/threonine kinase activity, protein kinase activity, kinase activity, ATP binding; INVOLVED IN: protein amino acid phosphorylation; LOCATED IN: plasma membrane; EXPRESSED IN: 23 plant structures; EXPRESSED DURING: 13 growth stages; CONTAINS InterPro DOMAIN/s: Protein kinase, ATP binding site (InterPro:IPR017441),…	T
'1.1.30'	'PS.lightreaction.state transition'	'trinity_dn113170_c0_g1'	'(at4g01330 : 298.0) Protein kinase superfamily protein; FUNCTIONS IN: protein serine/threonine kinase activity, protein kinase activity, kinase activity, ATP binding; INVOLVED IN: protein amino acid phosphorylation; EXPRESSED IN: 22 plant structures; EXPRESSED DURING: 13 growth stages; CONTAINS InterPro DOMAIN/s: Protein kinase, ATP binding site (InterPro:IPR017441), Protein kinase, catalytic do…	T
'1.1.30'	'PS.lightreaction.state transition'	'trinity_dn113170_c1_g1'	'(loc_os05g36050.1 : 135.0) no description available & (at4g01330 : 125.0) Protein kinase superfamily protein; FUNCTIONS IN: protein serine/threonine kinase activity, protein kinase activity, kinase activity, ATP binding; INVOLVED IN: protein amino acid phosphorylation; EXPRESSED IN: 22 plant structures; EXPRESSED DURING: 13 growth stages; CONTAINS InterPro DOMAIN/s: Protein kinase, ATP binding s…	T
'1.1.30'	'PS.lightreaction.state transition'	'trinity_dn113170_c1_g3'	'(at4g02630 : 554.0) Protein kinase superfamily protein; FUNCTIONS IN: protein serine/threonine kinase activity, protein kinase activity, kinase activity, ATP binding; INVOLVED IN: protein amino acid phosphorylation; LOCATED IN: plasma membrane; EXPRESSED IN: 22 plant structures; EXPRESSED DURING: 13 growth stages; CONTAINS InterPro DOMAIN/s: Protein kinase, ATP binding site (InterPro:IPR017441),…	T
'1.1.30'	'PS.lightreaction.state transition'	'trinity_dn70758_c0_g1'	'(at1g68830 : 143.0) STN7 protein kinase; required for state transitions, phosphorylation of the major antenna complex (LHCII) between PSII and PSI, and light adaptation; STT7 homolog STN7 (STN7); FUNCTIONS IN: protein kinase activity, kinase activity; INVOLVED IN: regulation of photosynthesis, light reaction, circadian rhythm; LOCATED IN: chloroplast; EXPRESSED IN: 25 plant structures; EXPRESSED…	T
'1.1.30'	'PS.lightreaction.state transition'	'trinity_dn88241_c0_g1'	'(at1g01540 : 106.0) Protein kinase superfamily protein; FUNCTIONS IN: protein serine/threonine kinase activity, protein kinase activity, kinase activity, ATP binding; INVOLVED IN: protein amino acid phosphorylation; LOCATED IN: plasma membrane; EXPRESSED IN: 23 plant structures; EXPRESSED DURING: 13 growth stages; CONTAINS InterPro DOMAIN/s: Protein kinase, ATP binding site (InterPro:IPR017441),…	T
'1.1.30'	'PS.lightreaction.state transition'	'trinity_dn92435_c0_g1'	'(loc_os04g35080.1 : 176.0) no description available & (at1g01540 : 158.0) Protein kinase superfamily protein; FUNCTIONS IN: protein serine/threonine kinase activity, protein kinase activity, kinase activity, ATP binding; INVOLVED IN: protein amino acid phosphorylation; LOCATED IN: plasma membrane; EXPRESSED IN: 23 plant structures; EXPRESSED DURING: 13 growth stages; CONTAINS InterPro DOMAIN/s: …	T
'1.1.40'	'PS.lightreaction.cyclic electron flow-chlororespiration'	'trinity_dn112334_c1_g1'	'(p06256|nu2c_tobac : 330.0) NAD(P)H-quinone oxidoreductase chain 2, chloroplast (EC 1.6.5.-) (NAD(P)H dehydrogenase, chain 2) (NADH-plastoquinone oxidoreductase chain 2) - Nicotiana tabacum (Common tobacco) & (loc_osp1g01060.1 : 319.0) no description available & (gnl|cdd|79267 : 307.0) no description available & (atcg01250 : 246.0) NADH dehydrogenase ND2; NDHB.2; FUNCTIONS IN: NADH dehydrogenase…	T
'1.1.40'	'PS.lightreaction.cyclic electron flow-chlororespiration'	'trinity_dn113228_c4_g1'	'(at4g22260 : 191.0) Similar to mitochondrial alternative oxidase. im mutants have a variegated phenotype and fail to differentiate chloroplasts in the majority of their cells under high light intensity continuous illumination. The white tissues of immutans accumulate phytoene, a non-colored C40 carotenoid intermediate. This suggests that immutans controls, either directly or indirectly, the acti…	T
'1.1.40'	'PS.lightreaction.cyclic electron flow-chlororespiration'	'trinity_dn114361_c1_g1'	'(at2g05620 : 115.0) Involved in electron flow in Photosystem I. Essential for photoprotection.; proton gradient regulation 5 (PGR5); FUNCTIONS IN: electron carrier activity; INVOLVED IN: response to water deprivation, response to high light intensity, photosynthetic electron transport in photosystem I; LOCATED IN: chloroplast thylakoid membrane, chloroplast, chloroplast thylakoid; EXPRESSED IN: …	T
'1.1.40'	'PS.lightreaction.cyclic electron flow-chlororespiration'	'trinity_dn114361_c1_g2'	'(at2g05620 : 161.0) Involved in electron flow in Photosystem I. Essential for photoprotection.; proton gradient regulation 5 (PGR5); FUNCTIONS IN: electron carrier activity; INVOLVED IN: response to water deprivation, response to high light intensity, photosynthetic electron transport in photosystem I; LOCATED IN: chloroplast thylakoid membrane, chloroplast, chloroplast thylakoid; EXPRESSED IN: …	T
'1.1.40'	'PS.lightreaction.cyclic electron flow-chlororespiration'	'trinity_dn114587_c3_g2'	'(gnl|cdd|79250 : 309.0) no description available & (q1kxq8|nu1c_helan : 288.0) NAD(P)H-quinone oxidoreductase subunit 1, chloroplast (EC 1.6.5.-) (NAD(P)H dehydrogenase subunit 1) (NDH subunit 1) (NADH-plastoquinone oxidoreductase subunit 1) - Helianthus annuus (Common sunflower) & (atcg01100 : 257.0) NADH dehydrogenase ND1; NDHA; FUNCTIONS IN: oxidoreductase activity, acting on NADH or NADPH; I…	T
'1.1.40'	'PS.lightreaction.cyclic electron flow-chlororespiration'	'trinity_dn48776_c0_g1'	'(at2g05620 : 138.0) Involved in electron flow in Photosystem I. Essential for photoprotection.; proton gradient regulation 5 (PGR5); FUNCTIONS IN: electron carrier activity; INVOLVED IN: response to water deprivation, response to high light intensity, photosynthetic electron transport in photosystem I; LOCATED IN: chloroplast thylakoid membrane, chloroplast, chloroplast thylakoid; EXPRESSED IN: …	T
'1.1.50'	'PS.lightreaction.NPQ'	''	''
'1.1.60'	'PS.lightreaction.state transition'	''	''
'1.1.70'	'PS.lightreaction.hydrogenase'	''	''
'1.1.70.1'	'PS.lightreaction.hydrogenase.FeFe-hydrogenase'	''	''
'1.1.70.2'	'PS.lightreaction.hydrogenase.NiFe-hydrogenase'	''	''
'1.1.99'	'PS.lightreaction.unspecified'	''	''
'1.1.99.1'	'PS.lightreaction.unspecified.TEF'	''	''
'1.1.1001'	'PS.lightreaction'	'phytol'	'PS.lightreaction, chlorophyll'	M
'1.1.1002'	'PS.lightreaction.binding proteins.Chlorophyll a'	'chlorophyll a'	'PS.lightreaction, chlorophyll'	M
'1.1.1003'	'PS.lightreaction.binding proteins.Chlorophyll b'	'chlorophyll b'	'PS.lightreaction, chlorophyll'	M
'1.1.1004'	'PS.lightreaction.PS II.PQ'	'decyl-plastoquinone'	'PS.lightreaction'	M
'1.2'	'PS.photorespiration'	''	''
'1.2.1'	'PS.photorespiration.phosphoglycolate phosphatase'	'trinity_dn103672_c5_g1'	'(loc_os09g08660.1 : 221.0) no description available & (at5g47760 : 215.0) serine/threonine protein kinase; 2-phosphoglycolate phosphatase 2 (PGLP2); FUNCTIONS IN: protein serine/threonine kinase activity, phosphoglycolate phosphatase activity; INVOLVED IN: metabolic process; LOCATED IN: chloroplast; EXPRESSED IN: 26 plant structures; EXPRESSED DURING: 13 growth stages; CONTAINS InterPro DOMAIN/s…	T
'1.2.1'	'PS.photorespiration.phosphoglycolate phosphatase'	'trinity_dn106266_c0_g1'	'(at5g36700 : 425.0) 2-phosphoglycolate phosphatase 1 (PGLP1); FUNCTIONS IN: phosphoglycolate phosphatase activity; INVOLVED IN: metabolic process; EXPRESSED IN: 7 plant structures; CONTAINS InterPro DOMAIN/s: HAD-superfamily hydrolase, subfamily IIA (InterPro:IPR006357), 2-phosphoglycolate phosphatase, eukaryotic (InterPro:IPR006349); BEST Arabidopsis thaliana protein match is: Haloacid dehaloge…	T
'1.2.2'	'PS.photorespiration.glycolate oxydase'	'trinity_dn114192_c4_g1'	'(at3g14420 : 178.0) Aldolase-type TIM barrel family protein; FUNCTIONS IN: glycolate oxidase activity; INVOLVED IN: oxidation reduction, metabolic process; LOCATED IN: apoplast, chloroplast, peroxisome, membrane; EXPRESSED IN: cotyledon, guard cell, leaf; EXPRESSED DURING: seedling growth; CONTAINS InterPro DOMAIN/s: Aldolase-type TIM barrel (InterPro:IPR013785), FMN-dependent alpha-hydroxy acid…	T
'1.2.2'	'PS.photorespiration.glycolate oxydase'	'trinity_dn114192_c4_g2'	'(p05414|gox_spiol : 307.0) Peroxisomal (S)-2-hydroxy-acid oxidase (EC 1.1.3.15) (Glycolate oxidase) (GOX) (Short chain alpha-hydroxy acid oxidase) - Spinacia oleracea (Spinach) & (at3g14420 : 303.0) Aldolase-type TIM barrel family protein; FUNCTIONS IN: glycolate oxidase activity; INVOLVED IN: oxidation reduction, metabolic process; LOCATED IN: apoplast, chloroplast, peroxisome, membrane; EXPRES…	T
'1.2.2'	'PS.photorespiration.glycolate oxydase'	'trinity_dn115115_c5_g2'	'(at3g14420 : 340.0) Aldolase-type TIM barrel family protein; FUNCTIONS IN: glycolate oxidase activity; INVOLVED IN: oxidation reduction, metabolic process; LOCATED IN: apoplast, chloroplast, peroxisome, membrane; EXPRESSED IN: cotyledon, guard cell, leaf; EXPRESSED DURING: seedling growth; CONTAINS InterPro DOMAIN/s: Aldolase-type TIM barrel (InterPro:IPR013785), FMN-dependent alpha-hydroxy acid…	T
'1.2.2'	'PS.photorespiration.glycolate oxydase'	'trinity_dn128203_c0_g1'	'(gnl|cdd|73376 : 198.0) no description available & (gnl|cdd|35758 : 150.0) no description available & (at3g14150 : 123.0) Aldolase-type TIM barrel family protein; FUNCTIONS IN: glycolate oxidase activity, oxidoreductase activity, FMN binding, catalytic activity; INVOLVED IN: oxidation reduction, metabolic process; LOCATED IN: peroxisome; CONTAINS InterPro DOMAIN/s: Aldolase-type TIM barrel (Inte…	T
'1.2.2'	'PS.photorespiration.glycolate oxydase'	'trinity_dn185190_c0_g1'	'(at3g14420 : 199.0) Aldolase-type TIM barrel family protein; FUNCTIONS IN: glycolate oxidase activity; INVOLVED IN: oxidation reduction, metabolic process; LOCATED IN: apoplast, chloroplast, peroxisome, membrane; EXPRESSED IN: cotyledon, guard cell, leaf; EXPRESSED DURING: seedling growth; CONTAINS InterPro DOMAIN/s: Aldolase-type TIM barrel (InterPro:IPR013785), FMN-dependent alpha-hydroxy acid…	T
'1.2.2'	'PS.photorespiration.glycolate oxydase'	'trinity_dn192927_c0_g1'	'(gnl|cdd|73371 : 119.0) no description available & (gnl|cdd|35758 : 116.0) no description available & (at3g14150 : 87.4) Aldolase-type TIM barrel family protein; FUNCTIONS IN: glycolate oxidase activity, oxidoreductase activity, FMN binding, catalytic activity; INVOLVED IN: oxidation reduction, metabolic process; LOCATED IN: peroxisome; CONTAINS InterPro DOMAIN/s: Aldolase-type TIM barrel (Inter…	T
'1.2.3'	'PS.photorespiration.aminotransferases peroxisomal'	'trinity_dn200000_c0_g1'	'(at2g13360 : 214.0) Encodes a peroxisomal photorespiratory enzyme that catalyzes transamination reactions with multiple substrates. It is involved in photorespiration.; alanine:glyoxylate aminotransferase (AGT); FUNCTIONS IN: serine-pyruvate transaminase activity, serine-glyoxylate transaminase activity, alanine-glyoxylate transaminase activity; INVOLVED IN: photorespiration; LOCATED IN: apoplas…	T
'1.2.4'	'PS.photorespiration.glycine cleavage'	''	''
'1.2.4.1'	'PS.photorespiration.glycine cleavage.P subunit'	'trinity_dn114727_c1_g1'	'(p49362|gcspb_flapr : 279.0) Glycine dehydrogenase [decarboxylating] B, mitochondrial precursor (EC 1.4.4.2) (Glycine decarboxylase B) (Glycine cleavage system P-protein B) - Flaveria pringlei & (at2g26080 : 274.0) glycine decarboxylase P-protein 2 (GLDP2); FUNCTIONS IN: glycine dehydrogenase (decarboxylating) activity, ATP binding; INVOLVED IN: oxidation reduction, glycine decarboxylation via g…	T
'1.2.4.1'	'PS.photorespiration.glycine cleavage.P subunit'	'trinity_dn114727_c4_g1'	'(o49954|gcsp_soltu : 172.0) Glycine dehydrogenase [decarboxylating], mitochondrial precursor (EC 1.4.4.2) (Glycine decarboxylase) (Glycine cleavage system P-protein) - Solanum tuberosum (Potato) & (at2g26080 : 166.0) glycine decarboxylase P-protein 2 (GLDP2); FUNCTIONS IN: glycine dehydrogenase (decarboxylating) activity, ATP binding; INVOLVED IN: oxidation reduction, glycine decarboxylation via…	T
'1.2.4.1'	'PS.photorespiration.glycine cleavage.P subunit'	'trinity_dn98687_c1_g2'	'(p49361|gcspa_flapr : 203.0) Glycine dehydrogenase [decarboxylating] A, mitochondrial precursor (EC 1.4.4.2) (Glycine decarboxylase A) (Glycine cleavage system P-protein A) - Flaveria pringlei & (at4g33010 : 194.0) glycine decarboxylase P-protein 1 (GLDP1); FUNCTIONS IN: glycine dehydrogenase (decarboxylating) activity, protein binding; INVOLVED IN: glycine catabolic process, response to cadmium…	T
'1.2.4.2'	'PS.photorespiration.glycine cleavage.T subunit'	''	''
'1.2.4.3'	'PS.photorespiration.glycine cleavage.L subunit'	''	''
'1.2.4.4'	'PS.photorespiration.glycine cleavage.H protein'	'trinity_dn209414_c0_g1'	'(at2g35120 : 160.0) Single hybrid motif superfamily protein; FUNCTIONS IN: glycine dehydrogenase (decarboxylating) activity, ATP binding; INVOLVED IN: glycine catabolic process, glycine decarboxylation via glycine cleavage system; LOCATED IN: mitochondrion, glycine cleavage complex; EXPRESSED IN: 22 plant structures; EXPRESSED DURING: 13 growth stages; CONTAINS InterPro DOMAIN/s: 2-oxo acid dehy…	T
'1.2.4.4'	'PS.photorespiration.glycine cleavage.H protein'	'trinity_dn99573_c2_g1'	'(at2g35120 : 236.0) Single hybrid motif superfamily protein; FUNCTIONS IN: glycine dehydrogenase (decarboxylating) activity, ATP binding; INVOLVED IN: glycine catabolic process, glycine decarboxylation via glycine cleavage system; LOCATED IN: mitochondrion, glycine cleavage complex; EXPRESSED IN: 22 plant structures; EXPRESSED DURING: 13 growth stages; CONTAINS InterPro DOMAIN/s: 2-oxo acid dehy…	T
'1.2.5'	'PS.photorespiration.serine hydroxymethyltransferase'	'trinity_dn109078_c0_g2'	'(at4g13930 : 270.0) Encodes a serine hydroxymethyltransferase maximally expressed in root; serine hydroxymethyltransferase 4 (SHM4); FUNCTIONS IN: pyridoxal phosphate binding, glycine hydroxymethyltransferase activity, catalytic activity; INVOLVED IN: response to cadmium ion, glycine metabolic process, L-serine metabolic process; LOCATED IN: cytosol, plasma membrane, membrane; EXPRESSED IN: 9 pl…	T
'1.2.5'	'PS.photorespiration.serine hydroxymethyltransferase'	'trinity_dn109078_c1_g1'	'(gnl|cdd|37678 : 270.0) no description available & (at4g13930 : 256.0) Encodes a serine hydroxymethyltransferase maximally expressed in root; serine hydroxymethyltransferase 4 (SHM4); FUNCTIONS IN: pyridoxal phosphate binding, glycine hydroxymethyltransferase activity, catalytic activity; INVOLVED IN: response to cadmium ion, glycine metabolic process, L-serine metabolic process; LOCATED IN: cyt…	T
'1.2.5'	'PS.photorespiration.serine hydroxymethyltransferase'	'trinity_dn109584_c3_g1'	'(at1g36370 : 832.0) Encodes a putative serine hydroxymethyltransferase.; serine hydroxymethyltransferase 7 (SHM7); FUNCTIONS IN: pyridoxal phosphate binding, glycine hydroxymethyltransferase activity, catalytic activity; INVOLVED IN: response to cadmium ion, glycine metabolic process, L-serine metabolic process; EXPRESSED IN: 23 plant structures; EXPRESSED DURING: 15 growth stages; CONTAINS Inte…	T
'1.2.5'	'PS.photorespiration.serine hydroxymethyltransferase'	'trinity_dn109584_c3_g2'	'(at1g22020 : 858.0) Encodes a putative serine hydroxymethyltransferase.; serine hydroxymethyltransferase 6 (SHM6); FUNCTIONS IN: pyridoxal phosphate binding, glycine hydroxymethyltransferase activity, catalytic activity; INVOLVED IN: glycine metabolic process, L-serine metabolic process; LOCATED IN: cellular_component unknown; EXPRESSED IN: 23 plant structures; EXPRESSED DURING: 15 growth stages…	T
'1.2.5'	'PS.photorespiration.serine hydroxymethyltransferase'	'trinity_dn111421_c1_g1'	'(at4g32520 : 149.0) Encodes a serine hydroxymethyltransferase SHMT3 located in the plastid.; serine hydroxymethyltransferase 3 (SHM3); FUNCTIONS IN: glycine hydroxymethyltransferase activity; INVOLVED IN: glycine metabolic process, L-serine metabolic process; LOCATED IN: chloroplast, plastid; EXPRESSED IN: 24 plant structures; EXPRESSED DURING: 14 growth stages; CONTAINS InterPro DOMAIN/s: Pyrid…	T
'1.2.5'	'PS.photorespiration.serine hydroxymethyltransferase'	'trinity_dn111421_c2_g1'	'(gnl|cdd|37678 : 399.0) no description available & (at4g32520 : 382.0) Encodes a serine hydroxymethyltransferase SHMT3 located in the plastid.; serine hydroxymethyltransferase 3 (SHM3); FUNCTIONS IN: glycine hydroxymethyltransferase activity; INVOLVED IN: glycine metabolic process, L-serine metabolic process; LOCATED IN: chloroplast, plastid; EXPRESSED IN: 24 plant structures; EXPRESSED DURING: …	T
'1.2.5'	'PS.photorespiration.serine hydroxymethyltransferase'	'trinity_dn114062_c14_g1'	'(p50433|glym_soltu : 949.0) Serine hydroxymethyltransferase, mitochondrial precursor (EC 2.1.2.1) (Serine methylase) (Glycine hydroxymethyltransferase) (SHMT) - Solanum tuberosum (Potato) & (at4g37930 : 923.0) Encodes a protein with mitochondrial serine hydroxymethyltransferase activity, which functions in the photorespiratory pathway, catalyzes the conversion of serine and tetrahydrofolate to g…	T
'1.2.5'	'PS.photorespiration.serine hydroxymethyltransferase'	'trinity_dn77267_c0_g1'	'(at4g32520 : 163.0) Encodes a serine hydroxymethyltransferase SHMT3 located in the plastid.; serine hydroxymethyltransferase 3 (SHM3); FUNCTIONS IN: glycine hydroxymethyltransferase activity; INVOLVED IN: glycine metabolic process, L-serine metabolic process; LOCATED IN: chloroplast, plastid; EXPRESSED IN: 24 plant structures; EXPRESSED DURING: 14 growth stages; CONTAINS InterPro DOMAIN/s: Pyrid…	T
'1.2.6'	'PS.photorespiration.hydroxypyruvate reductase'	'trinity_dn111655_c1_g1'	'(at2g45630 : 137.0) D-isomer specific 2-hydroxyacid dehydrogenase family protein; FUNCTIONS IN: NAD or NADH binding, oxidoreductase activity, acting on the CH-OH group of donors, NAD or NADP as acceptor, binding, catalytic activity, cofactor binding; INVOLVED IN: metabolic process; EXPRESSED IN: stem; CONTAINS InterPro DOMAIN/s: D-isomer specific 2-hydroxyacid dehydrogenase, catalytic domain (In…	T
'1.2.6'	'PS.photorespiration.hydroxypyruvate reductase'	'trinity_dn11240_c0_g1'	'(at1g79870 : 144.0) D-isomer specific 2-hydroxyacid dehydrogenase family protein; FUNCTIONS IN: in 6 functions; INVOLVED IN: metabolic process; EXPRESSED IN: 22 plant structures; EXPRESSED DURING: 13 growth stages; CONTAINS InterPro DOMAIN/s: D-isomer specific 2-hydroxyacid dehydrogenase, catalytic domain (InterPro:IPR006139), D-isomer specific 2-hydroxyacid dehydrogenase, NAD-binding (InterPro:…	T
'1.2.6'	'PS.photorespiration.hydroxypyruvate reductase'	'trinity_dn166859_c0_g1'	'(gnl|cdd|31252 : 200.0) no description available & (gnl|cdd|35292 : 190.0) no description available & (ipr016040 : 111.871155) NAD(P)-binding domain & (loc_os08g34720.1 : 88.2) no description available & (at1g12550 : 87.4) D-isomer specific 2-hydroxyacid dehydrogenase family protein; FUNCTIONS IN: in 6 functions; INVOLVED IN: metabolic process; LOCATED IN: cellular_component unknown; EXPRESSED I…	T
'1.2.6'	'PS.photorespiration.hydroxypyruvate reductase'	'trinity_dn17279_c0_g1'	'(at2g45630 : 137.0) D-isomer specific 2-hydroxyacid dehydrogenase family protein; FUNCTIONS IN: NAD or NADH binding, oxidoreductase activity, acting on the CH-OH group of donors, NAD or NADP as acceptor, binding, catalytic activity, cofactor binding; INVOLVED IN: metabolic process; EXPRESSED IN: stem; CONTAINS InterPro DOMAIN/s: D-isomer specific 2-hydroxyacid dehydrogenase, catalytic domain (In…	T
'1.2.6'	'PS.photorespiration.hydroxypyruvate reductase'	'trinity_dn50173_c0_g1'	'(loc_os04g01650.1 : 158.0) no description available & (at2g45630 : 150.0) D-isomer specific 2-hydroxyacid dehydrogenase family protein; FUNCTIONS IN: NAD or NADH binding, oxidoreductase activity, acting on the CH-OH group of donors, NAD or NADP as acceptor, binding, catalytic activity, cofactor binding; INVOLVED IN: metabolic process; EXPRESSED IN: stem; CONTAINS InterPro DOMAIN/s: D-isomer spec…	T
'1.2.7'	'PS.photorespiration.glycerate kinase'	'trinity_dn107461_c1_g1'	'(at1g80380 : 89.4) encodes a glycerate kinase which catalyzes the last step of photorespiration C2 cycle.; P-loop containing nucleoside triphosphate hydrolases superfamily protein; FUNCTIONS IN: glycerate kinase activity; INVOLVED IN: photorespiration; LOCATED IN: chloroplast; EXPRESSED IN: 22 plant structures; EXPRESSED DURING: 13 growth stages. & (loc_os01g48990.2 : 78.2) no description availa…	T
'1.2.1001'	'PS.photorespiration.glycerate'	'glycerate'	'PS.photorepiration; lipid metabolism; amino acid degradation.serine; amino acid degradation.glycine; gluconeogenese/ glyoxylate cycle; TCA / org transformation'	M
'1.2.1002'	'PS.photorepiration.glycolate'	'glycolate'	'PS.photorepiration'	M
'1.2.1003'	'PS.photorepiration.glycine'	'glycine'	'PS.photorepiration; amino acid synthesis.serine; amino acid synthesis.glycine; amino acid degradation.glycine; redox regulation; nucleotide metabolism.synthesis; C1-metabolism'	M
'1.2.1004'	'PS.photorepiration.serine'	'serine'	'PS.photorepiration; lipid metabolism; amino acid degradation.homoserine; amino acid synthesis.serine; amino acid degradation.serine; amino acid degradation.methionine; S-assimilation'	M
'1.2.1005'	'PS.photorepiration.glyoxylate'	'glyoxylate'	'PS.photorepiration'	M
'1.2.1006'	'PS.photorepiration.hydroxypyruvate'	'hydroxypyruvate'	'PS.photorepiration'	M
'1.3'	'PS.calvin cycle'	'trinity_dn113778_c2_g1'	'(gnl|cdd|66366 : 95.6) no description available & (at3g62410 : 94.0) CP12-2 encodes a small peptide found in the chloroplast stroma. It belongs to the CP12 gene family thought to be involved in the formation of a supramolecular complex with glyceraldehyde-3-phosphate dehydrogenase (GAPDH) and phosphoribulokinase (PRK) embedded in the Calvin cycle. CP12-2 is coordinately regulated by light with t…	T
'1.3'	'PS.calvin cycle'	'trinity_dn138720_c0_g1'	'(gnl|cdd|66366 : 60.2) no description available & (at3g62410 : 56.2) CP12-2 encodes a small peptide found in the chloroplast stroma. It belongs to the CP12 gene family thought to be involved in the formation of a supramolecular complex with glyceraldehyde-3-phosphate dehydrogenase (GAPDH) and phosphoribulokinase (PRK) embedded in the Calvin cycle. CP12-2 is coordinately regulated by light with t…	T
'1.3'	'PS.calvin cycle'	'trinity_dn28638_c0_g1'	'(at3g62410 : 82.8) CP12-2 encodes a small peptide found in the chloroplast stroma. It belongs to the CP12 gene family thought to be involved in the formation of a supramolecular complex with glyceraldehyde-3-phosphate dehydrogenase (GAPDH) and phosphoribulokinase (PRK) embedded in the Calvin cycle. CP12-2 is coordinately regulated by light with the photosynthetic GAPDH and PRK. The annotation of…	T
'1.3.1'	'PS.calvin cycle.rubisco large subunit'	'trinity_dn100716_c0_g2'	'(gnl|cdd|79258 : 72.3) no description available & (atcg00490 : 70.1) large subunit of RUBISCO. Protein is tyrosine-phosphorylated and its phosphorylation state is modulated in response to ABA in Arabidopsis thaliana seeds.; RBCL; FUNCTIONS IN: ribulose-bisphosphate carboxylase activity; INVOLVED IN: response to cadmium ion, carbon fixation, peptidyl-cysteine S-nitrosylation, response to abscisic…	T
'1.3.1'	'PS.calvin cycle.rubisco large subunit'	'trinity_dn113184_c2_g2'	'(gnl|cdd|79258 : 480.0) no description available & (o62964|rbl_vigun : 433.0) Ribulose bisphosphate carboxylase large chain precursor (EC 4.1.1.39) (RuBisCO large subunit) - Vigna unguiculata (Cowpea) & (loc_osp1g00420.1 : 431.0) no description available & (atcg00490 : 427.0) large subunit of RUBISCO. Protein is tyrosine-phosphorylated and its phosphorylation state is modulated in response to AB…	T
'1.3.1'	'PS.calvin cycle.rubisco large subunit'	'trinity_dn114486_c3_g1'	'(q9mtp9|rbl_oenho : 594.0) Ribulose bisphosphate carboxylase large chain precursor (EC 4.1.1.39) (RuBisCO large subunit) - Oenothera hookeri (Hooker's evening primrose) & (gnl|cdd|79258 : 588.0) no description available & (loc_osp1g00420.1 : 579.0) no description available & (atcg00490 : 576.0) large subunit of RUBISCO. Protein is tyrosine-phosphorylated and its phosphorylation state is modulate…	T
'1.3.2'	'PS.calvin cycle.rubisco small subunit'	'trinity_dn35516_c0_g1'	'(o65194|rbs_medsa : 157.0) Ribulose bisphosphate carboxylase small chain, chloroplast precursor (EC 4.1.1.39) (RuBisCO small subunit) - Medicago sativa (Alfalfa) & (at5g38410 : 151.0) Ribulose bisphosphate carboxylase (small chain) family protein; FUNCTIONS IN: ribulose-bisphosphate carboxylase activity; INVOLVED IN: carbon fixation, response to blue light, response to red light, response to far…	T
'1.3.2'	'PS.calvin cycle.rubisco small subunit'	'trinity_dn69880_c0_g1'	'(o65349|rbs_capan : 345.0) Ribulose bisphosphate carboxylase small chain, chloroplast precursor (EC 4.1.1.39) (RuBisCO small subunit) - Capsicum annuum (Bell pepper) & (at1g67090 : 271.0) ribulose bisphosphate carboxylase small chain 1A (RBCS1A); FUNCTIONS IN: ribulose-bisphosphate carboxylase activity, copper ion binding; INVOLVED IN: carbon fixation, response to cold, response to blue light, r…	T
'1.3.3'	'PS.calvin cycle.phosphoglycerate kinase'	'trinity_dn105194_c1_g1'	'(q42961|pgkh_tobac : 393.0) Phosphoglycerate kinase, chloroplast precursor (EC 2.7.2.3) - Nicotiana tabacum (Common tobacco) & (at1g56190 : 377.0) Phosphoglycerate kinase family protein; FUNCTIONS IN: phosphoglycerate kinase activity; INVOLVED IN: glycolysis; LOCATED IN: thylakoid, mitochondrion, chloroplast, membrane; EXPRESSED IN: 25 plant structures; EXPRESSED DURING: 14 growth stages; CONTAI…	T
'1.3.3'	'PS.calvin cycle.phosphoglycerate kinase'	'trinity_dn105194_c1_g2'	'(q42961|pgkh_tobac : 357.0) Phosphoglycerate kinase, chloroplast precursor (EC 2.7.2.3) - Nicotiana tabacum (Common tobacco) & (at1g56190 : 348.0) Phosphoglycerate kinase family protein; FUNCTIONS IN: phosphoglycerate kinase activity; INVOLVED IN: glycolysis; LOCATED IN: thylakoid, mitochondrion, chloroplast, membrane; EXPRESSED IN: 25 plant structures; EXPRESSED DURING: 14 growth stages; CONTAI…	T
'1.3.3'	'PS.calvin cycle.phosphoglycerate kinase'	'trinity_dn105194_c1_g5'	'(q42961|pgkh_tobac : 197.0) Phosphoglycerate kinase, chloroplast precursor (EC 2.7.2.3) - Nicotiana tabacum (Common tobacco) & (at1g56190 : 177.0) Phosphoglycerate kinase family protein; FUNCTIONS IN: phosphoglycerate kinase activity; INVOLVED IN: glycolysis; LOCATED IN: thylakoid, mitochondrion, chloroplast, membrane; EXPRESSED IN: 25 plant structures; EXPRESSED DURING: 14 growth stages; CONTAI…	T
'1.3.3'	'PS.calvin cycle.phosphoglycerate kinase'	'trinity_dn105946_c0_g1'	'(q42961|pgkh_tobac : 343.0) Phosphoglycerate kinase, chloroplast precursor (EC 2.7.2.3) - Nicotiana tabacum (Common tobacco) & (at1g56190 : 337.0) Phosphoglycerate kinase family protein; FUNCTIONS IN: phosphoglycerate kinase activity; INVOLVED IN: glycolysis; LOCATED IN: thylakoid, mitochondrion, chloroplast, membrane; EXPRESSED IN: 25 plant structures; EXPRESSED DURING: 14 growth stages; CONTAI…	T
'1.3.3'	'PS.calvin cycle.phosphoglycerate kinase'	'trinity_dn110049_c0_g2'	'(loc_os10g30550.1 : 387.0) no description available & (gnl|cdd|80491 : 199.0) no description available & (p29409|pgkh_spiol : 186.0) Phosphoglycerate kinase, chloroplast precursor (EC 2.7.2.3) (Fragment) - Spinacia oleracea (Spinach) & (at3g12780 : 182.0) nuclear phosphoglycerate kinase (PGK1); phosphoglycerate kinase 1 (PGK1); FUNCTIONS IN: phosphoglycerate kinase activity; INVOLVED IN: respons…	T
'1.3.3'	'PS.calvin cycle.phosphoglycerate kinase'	'trinity_dn150671_c0_g1'	'(at1g79550 : 325.0) Encodes cytosolic phosphoglycerate kinase (PGK).; phosphoglycerate kinase (PGK); FUNCTIONS IN: phosphoglycerate kinase activity; INVOLVED IN: glycolysis; LOCATED IN: cytosol, apoplast, plasma membrane, nucleus, membrane; EXPRESSED IN: 26 plant structures; EXPRESSED DURING: 15 growth stages; CONTAINS InterPro DOMAIN/s: Phosphoglycerate kinase, N-terminal (InterPro:IPR015824), …	T
'1.3.3'	'PS.calvin cycle.phosphoglycerate kinase'	'trinity_dn164144_c0_g1'	'(q42962|pgky_tobac : 201.0) Phosphoglycerate kinase, cytosolic (EC 2.7.2.3) - Nicotiana tabacum (Common tobacco) & (at1g79550 : 199.0) Encodes cytosolic phosphoglycerate kinase (PGK).; phosphoglycerate kinase (PGK); FUNCTIONS IN: phosphoglycerate kinase activity; INVOLVED IN: glycolysis; LOCATED IN: cytosol, apoplast, plasma membrane, nucleus, membrane; EXPRESSED IN: 26 plant structures; EXPRESS…	T
'1.3.4'	'PS.calvin cycle.GAP'	'trinity_dn101587_c3_g3'	'(p09043|g3pa_tobac : 405.0) Glyceraldehyde-3-phosphate dehydrogenase A, chloroplast precursor (EC 1.2.1.13) (NADP-dependent glyceraldehydephosphate dehydrogenase subunit A) (Fragment) - Nicotiana tabacum (Common tobacco) & (at3g26650 : 380.0) Encodes one of the two subunits forming the photosynthetic glyceraldehyde-3-phosphate dehydrogenase (GAPDH) and as such a constituent of the supramolecular…	T
'1.3.5'	'PS.calvin cycle.TPI'	'trinity_dn102279_c0_g1'	'(p48496|tpic_spiol : 186.0) Triosephosphate isomerase, chloroplast precursor (EC 5.3.1.1) (TIM) (Triose-phosphate isomerase) - Spinacia oleracea (Spinach) & (at2g21170 : 164.0) Encodes a plastidic triose phosphate isomerase. Mutants with reduced pdTPI levels have difficulty transitioning from heterotrophic to autotrophic growth. The related phenotypes, such as chlorosis in light-grown seedlings …	T
'1.3.5'	'PS.calvin cycle.TPI'	'trinity_dn102279_c0_g2'	'(p48496|tpic_spiol : 179.0) Triosephosphate isomerase, chloroplast precursor (EC 5.3.1.1) (TIM) (Triose-phosphate isomerase) - Spinacia oleracea (Spinach) & (at2g21170 : 144.0) Encodes a plastidic triose phosphate isomerase. Mutants with reduced pdTPI levels have difficulty transitioning from heterotrophic to autotrophic growth. The related phenotypes, such as chlorosis in light-grown seedlings …	T
'1.3.6'	'PS.calvin cycle.aldolase'	'trinity_dn105069_c1_g1'	'(q01516|alfc_pea : 153.0) Fructose-bisphosphate aldolase 1, chloroplast precursor (EC 4.1.2.13) (Fragment) - Pisum sativum (Garden pea) & (at4g38970 : 152.0) Protein is tyrosine-phosphorylated and its phosphorylation state is modulated in response to ABA in Arabidopsis thaliana seeds.; fructose-bisphosphate aldolase 2 (FBA2); FUNCTIONS IN: fructose-bisphosphate aldolase activity, catalytic activ…	T
'1.3.6'	'PS.calvin cycle.aldolase'	'trinity_dn109692_c2_g1'	'(p17784|alf_orysa : 630.0) Fructose-bisphosphate aldolase cytoplasmic isozyme (EC 4.1.2.13) (Gravity-specific protein GSC 233) - Oryza sativa (Rice) & (loc_os05g33380.1 : 630.0) no description available & (gnl|cdd|84661 : 614.0) no description available & (at2g36460 : 608.0) Aldolase superfamily protein; FUNCTIONS IN: copper ion binding; INVOLVED IN: response to salt stress, pentose-phosphate sh…	T
'1.3.6'	'PS.calvin cycle.aldolase'	'trinity_dn114219_c4_g1'	'(at2g01140 : 229.0) Aldolase superfamily protein; FUNCTIONS IN: fructose-bisphosphate aldolase activity; INVOLVED IN: response to oxidative stress, response to cadmium ion, pentose-phosphate shunt; LOCATED IN: mitochondrion, chloroplast, plastoglobule; EXPRESSED IN: 25 plant structures; EXPRESSED DURING: 15 growth stages; CONTAINS InterPro DOMAIN/s: Aldolase-type TIM barrel (InterPro:IPR013785),…	T
'1.3.6'	'PS.calvin cycle.aldolase'	'trinity_dn115210_c8_g1'	'(at4g38970 : 669.0) Protein is tyrosine-phosphorylated and its phosphorylation state is modulated in response to ABA in Arabidopsis thaliana seeds.; fructose-bisphosphate aldolase 2 (FBA2); FUNCTIONS IN: fructose-bisphosphate aldolase activity, catalytic activity; INVOLVED IN: response to cadmium ion, pentose-phosphate shunt, response to abscisic acid stimulus; LOCATED IN: in 6 components; EXPRE…	T
'1.3.6'	'PS.calvin cycle.aldolase'	'trinity_dn124756_c0_g1'	'(gnl|cdd|84661 : 161.0) no description available & (loc_os01g02880.1 : 156.0) no description available & (at2g01140 : 149.0) Aldolase superfamily protein; FUNCTIONS IN: fructose-bisphosphate aldolase activity; INVOLVED IN: response to oxidative stress, response to cadmium ion, pentose-phosphate shunt; LOCATED IN: mitochondrion, chloroplast, plastoglobule; EXPRESSED IN: 25 plant structures; EXPRE…	T
'1.3.6'	'PS.calvin cycle.aldolase'	'trinity_dn12560_c0_g1'	'(gnl|cdd|84661 : 304.0) no description available & (gnl|cdd|36770 : 272.0) no description available & (at5g03690 : 212.0) Aldolase superfamily protein; FUNCTIONS IN: fructose-bisphosphate aldolase activity, catalytic activity; INVOLVED IN: pentose-phosphate shunt; EXPRESSED IN: 25 plant structures; EXPRESSED DURING: 16 growth stages; CONTAINS InterPro DOMAIN/s: Aldolase-type TIM barrel (InterPro…	T
'1.3.6'	'PS.calvin cycle.aldolase'	'trinity_dn146414_c0_g1'	'(gnl|cdd|84661 : 270.0) no description available & (gnl|cdd|36770 : 255.0) no description available & (at4g26530 : 184.0) Aldolase superfamily protein; FUNCTIONS IN: fructose-bisphosphate aldolase activity; INVOLVED IN: glycolysis, metabolic process; EXPRESSED IN: 17 plant structures; EXPRESSED DURING: 11 growth stages; CONTAINS InterPro DOMAIN/s: Aldolase-type TIM barrel (InterPro:IPR013785), F…	T
'1.3.6'	'PS.calvin cycle.aldolase'	'trinity_dn39007_c0_g1'	'(q01516|alfc_pea : 311.0) Fructose-bisphosphate aldolase 1, chloroplast precursor (EC 4.1.2.13) (Fragment) - Pisum sativum (Garden pea) & (loc_os11g07020.4 : 310.0) no description available & (at4g38970 : 308.0) Protein is tyrosine-phosphorylated and its phosphorylation state is modulated in response to ABA in Arabidopsis thaliana seeds.; fructose-bisphosphate aldolase 2 (FBA2); FUNCTIONS IN: fr…	T
'1.3.6'	'PS.calvin cycle.aldolase'	'trinity_dn40780_c0_g1'	'(gnl|cdd|84661 : 370.0) no description available & (gnl|cdd|36770 : 347.0) no description available & (p17784|alf_orysa : 330.0) Fructose-bisphosphate aldolase cytoplasmic isozyme (EC 4.1.2.13) (Gravity-specific protein GSC 233) - Oryza sativa (Rice) & (loc_os05g33380.1 : 330.0) no description available & (at5g03690 : 324.0) Aldolase superfamily protein; FUNCTIONS IN: fructose-bisphosphate aldol…	T
'1.3.6'	'PS.calvin cycle.aldolase'	'trinity_dn42107_c0_g1'	'(at2g01140 : 232.0) Aldolase superfamily protein; FUNCTIONS IN: fructose-bisphosphate aldolase activity; INVOLVED IN: response to oxidative stress, response to cadmium ion, pentose-phosphate shunt; LOCATED IN: mitochondrion, chloroplast, plastoglobule; EXPRESSED IN: 25 plant structures; EXPRESSED DURING: 15 growth stages; CONTAINS InterPro DOMAIN/s: Aldolase-type TIM barrel (InterPro:IPR013785),…	T
'1.3.6'	'PS.calvin cycle.aldolase'	'trinity_dn49401_c0_g1'	'(gnl|cdd|84661 : 539.0) no description available & (p17784|alf_orysa : 518.0) Fructose-bisphosphate aldolase cytoplasmic isozyme (EC 4.1.2.13) (Gravity-specific protein GSC 233) - Oryza sativa (Rice) & (loc_os05g33380.1 : 518.0) no description available & (gnl|cdd|36770 : 510.0) no description available & (at2g36460 : 504.0) Aldolase superfamily protein; FUNCTIONS IN: copper ion binding; INVOLVE…	T
'1.3.6'	'PS.calvin cycle.aldolase'	'trinity_dn50739_c0_g1'	'(p46256|alf1_pea : 280.0) Fructose-bisphosphate aldolase, cytoplasmic isozyme 1 (EC 4.1.2.13) - Pisum sativum (Garden pea) & (gnl|cdd|84661 : 269.0) no description available & (at4g26530 : 267.0) Aldolase superfamily protein; FUNCTIONS IN: fructose-bisphosphate aldolase activity; INVOLVED IN: glycolysis, metabolic process; EXPRESSED IN: 17 plant structures; EXPRESSED DURING: 11 growth stages; CO…	T
'1.3.6'	'PS.calvin cycle.aldolase'	'trinity_dn52055_c0_g1'	'(gnl|cdd|84661 : 638.0) no description available & (gnl|cdd|36770 : 623.0) no description available & (ipr013785 : 422.84274) Aldolase-type TIM barrel & (at4g26530 : 400.0) Aldolase superfamily protein; FUNCTIONS IN: fructose-bisphosphate aldolase activity; INVOLVED IN: glycolysis, metabolic process; EXPRESSED IN: 17 plant structures; EXPRESSED DURING: 11 growth stages; CONTAINS InterPro DOMAIN/…	T
'1.3.6'	'PS.calvin cycle.aldolase'	'trinity_dn58254_c0_g1'	'(q40677|alfc_orysa : 216.0) Fructose-bisphosphate aldolase, chloroplast precursor (EC 4.1.2.13) (ALDP) - Oryza sativa (Rice) & (loc_os11g07020.2 : 216.0) no description available & (at4g38970 : 212.0) Protein is tyrosine-phosphorylated and its phosphorylation state is modulated in response to ABA in Arabidopsis thaliana seeds.; fructose-bisphosphate aldolase 2 (FBA2); FUNCTIONS IN: fructose-bisp…	T
'1.3.6'	'PS.calvin cycle.aldolase'	'trinity_dn77250_c0_g1'	'(gnl|cdd|84661 : 338.0) no description available & (gnl|cdd|36770 : 323.0) no description available & (at2g36460 : 315.0) Aldolase superfamily protein; FUNCTIONS IN: copper ion binding; INVOLVED IN: response to salt stress, pentose-phosphate shunt; LOCATED IN: mitochondrion, plasma membrane, membrane; EXPRESSED IN: 24 plant structures; EXPRESSED DURING: 14 growth stages; CONTAINS InterPro DOMAIN…	T
'1.3.7'	'PS.calvin cycle.FBPase'	'trinity_dn101887_c10_g2'	'(p46275|f16p1_pea : 572.0) Fructose-1,6-bisphosphatase, chloroplast precursor (EC 3.1.3.11) (D-fructose-1,6-bisphosphate 1-phosphohydrolase) (FBPase) - Pisum sativum (Garden pea) & (loc_os03g16050.1 : 563.0) no description available & (at3g54050 : 557.0) Encodes HCEF1 (High Cyclic Electron Flow 1). Mutant phenotype: constitutively elevated electron flow (CEFI).; high cyclic electron flow 1 (HCEF…	T
'1.3.8'	'PS.calvin cycle.transketolase'	'trinity_dn108848_c1_g1'	'(gnl|cdd|30371 : 853.0) no description available & (loc_os06g04270.1 : 747.0) no description available & (at3g60750 : 740.0) Transketolase; FUNCTIONS IN: catalytic activity, transketolase activity; EXPRESSED IN: 24 plant structures; EXPRESSED DURING: 16 growth stages; CONTAINS InterPro DOMAIN/s: Transketolase, N-terminal (InterPro:IPR005474), Transketolase, C-terminal (InterPro:IPR005476), Trans…	T
'1.3.8'	'PS.calvin cycle.transketolase'	'trinity_dn129148_c0_g1'	'(gnl|cdd|35743 : 123.0) no description available & (gnl|cdd|84785 : 116.0) no description available & (ipr005474 : 62.074486) Transketolase, N-terminal & (q7sic9|tktc_maize : 52.0) Transketolase, chloroplast (EC 2.2.1.1) (TK) - Zea mays (Maize) & (at3g60750 : 51.6) Transketolase; FUNCTIONS IN: catalytic activity, transketolase activity; EXPRESSED IN: 24 plant structures; EXPRESSED DURING: 16 gro…	T
'1.3.8'	'PS.calvin cycle.transketolase'	'trinity_dn158287_c0_g1'	'(loc_os06g04270.1 : 126.0) no description available & (at3g60750 : 122.0) Transketolase; FUNCTIONS IN: catalytic activity, transketolase activity; EXPRESSED IN: 24 plant structures; EXPRESSED DURING: 16 growth stages; CONTAINS InterPro DOMAIN/s: Transketolase, N-terminal (InterPro:IPR005474), Transketolase, C-terminal (InterPro:IPR005476), Transketolase, C-terminal/Pyruvate-ferredoxin oxidoreduc…	T
'1.3.8'	'PS.calvin cycle.transketolase'	'trinity_dn181325_c0_g1'	'(gnl|cdd|30371 : 252.0) no description available & (q43848|tktc_soltu : 176.0) Transketolase, chloroplast precursor (EC 2.2.1.1) (TK) - Solanum tuberosum (Potato) & (at2g45290 : 166.0) Transketolase; FUNCTIONS IN: catalytic activity, transketolase activity; INVOLVED IN: response to cadmium ion; LOCATED IN: chloroplast stroma, chloroplast; EXPRESSED IN: 25 plant structures; EXPRESSED DURING: 16 g…	T
'1.3.8'	'PS.calvin cycle.transketolase'	'trinity_dn188435_c0_g1'	'(at3g60750 : 249.0) Transketolase; FUNCTIONS IN: catalytic activity, transketolase activity; EXPRESSED IN: 24 plant structures; EXPRESSED DURING: 16 growth stages; CONTAINS InterPro DOMAIN/s: Transketolase, N-terminal (InterPro:IPR005474), Transketolase, C-terminal (InterPro:IPR005476), Transketolase, C-terminal/Pyruvate-ferredoxin oxidoreductase, domain II (InterPro:IPR009014), Transketolase-li…	T
'1.3.8'	'PS.calvin cycle.transketolase'	'trinity_dn40845_c0_g1'	'(q43848|tktc_soltu : 325.0) Transketolase, chloroplast precursor (EC 2.2.1.1) (TK) - Solanum tuberosum (Potato) & (at3g60750 : 309.0) Transketolase; FUNCTIONS IN: catalytic activity, transketolase activity; EXPRESSED IN: 24 plant structures; EXPRESSED DURING: 16 growth stages; CONTAINS InterPro DOMAIN/s: Transketolase, N-terminal (InterPro:IPR005474), Transketolase, C-terminal (InterPro:IPR00547…	T
'1.3.8'	'PS.calvin cycle.transketolase'	'trinity_dn58384_c0_g1'	'(gnl|cdd|30371 : 344.0) no description available & (gnl|cdd|35743 : 295.0) no description available & (q43848|tktc_soltu : 236.0) Transketolase, chloroplast precursor (EC 2.2.1.1) (TK) - Solanum tuberosum (Potato) & (at2g45290 : 228.0) Transketolase; FUNCTIONS IN: catalytic activity, transketolase activity; INVOLVED IN: response to cadmium ion; LOCATED IN: chloroplast stroma, chloroplast; EXPRES…	T
'1.3.8'	'PS.calvin cycle.transketolase'	'trinity_dn6632_c0_g1'	'(q7sic9|tktc_maize : 219.0) Transketolase, chloroplast (EC 2.2.1.1) (TK) - Zea mays (Maize) & (at2g45290 : 214.0) Transketolase; FUNCTIONS IN: catalytic activity, transketolase activity; INVOLVED IN: response to cadmium ion; LOCATED IN: chloroplast stroma, chloroplast; EXPRESSED IN: 25 plant structures; EXPRESSED DURING: 16 growth stages; CONTAINS InterPro DOMAIN/s: Transketolase, bacterial-like…	T
'1.3.9'	'PS.calvin cycle.seduheptulose bisphosphatase'	''	''
'1.3.10'	'PS.calvin cycle.Rib5P Isomerase'	''	''
'1.3.11'	'PS.calvin cycle.RPE'	''	''
'1.3.12'	'PS.calvin cycle.PRK'	'trinity_dn114017_c2_g1'	'(loc_os02g47020.1 : 698.0) no description available & (p26302|kppr_wheat : 694.0) Phosphoribulokinase, chloroplast precursor (EC 2.7.1.19) (Phosphopentokinase) (PRKase) (PRK) - Triticum aestivum (Wheat) & (at1g32060 : 686.0) phosphoribulokinase (PRK); FUNCTIONS IN: protein binding, phosphoribulokinase activity, ATP binding; INVOLVED IN: response to cold, defense response to bacterium, biosynthet…	T
'1.3.12'	'PS.calvin cycle.PRK'	'trinity_dn28302_c0_g1'	'(p27774|kppr_mescr : 119.0) Phosphoribulokinase, chloroplast precursor (EC 2.7.1.19) (Phosphopentokinase) (PRKase) (PRK) - Mesembryanthemum crystallinum (Common ice plant) & (loc_os02g47020.1 : 118.0) no description available & (at1g32060 : 115.0) phosphoribulokinase (PRK); FUNCTIONS IN: protein binding, phosphoribulokinase activity, ATP binding; INVOLVED IN: response to cold, defense response t…	T
'1.3.13'	'PS.calvin cycle.rubisco interacting'	'trinity_dn103053_c0_g1'	'(loc_os04g56320.1 : 630.0) no description available & (at1g73110 : 622.0) P-loop containing nucleoside triphosphate hydrolases superfamily protein; FUNCTIONS IN: ATPase activity, ATP binding; LOCATED IN: chloroplast thylakoid membrane, chloroplast; EXPRESSED IN: 21 plant structures; EXPRESSED DURING: 13 growth stages; CONTAINS InterPro DOMAIN/s: ATPase, AAA-type, core (InterPro:IPR003959); BEST …	T
'1.3.13'	'PS.calvin cycle.rubisco interacting'	'trinity_dn103466_c0_g1'	'(at4g20130 : 705.0) plastid transcriptionally active 14 (PTAC14); LOCATED IN: plastid chromosome, chloroplast, nucleoid; EXPRESSED IN: 22 plant structures; EXPRESSED DURING: 13 growth stages; CONTAINS InterPro DOMAIN/s: SET domain (InterPro:IPR001214), Rubisco LSMT substrate-binding (InterPro:IPR015353); BEST Arabidopsis thaliana protein match is: Rubisco methyltransferase family protein (TAIR:A…	T
'1.3.13'	'PS.calvin cycle.rubisco interacting'	'trinity_dn107250_c0_g1'	'(p08926|ruba_pea : 838.0) RuBisCO large subunit-binding protein subunit alpha, chloroplast precursor (60 kDa chaperonin subunit alpha) (CPN-60 alpha) - Pisum sativum (Garden pea) & (at2g28000 : 807.0) Encodes chaperonin-60 alpha, a molecular chaperone involved in Rubisco folding. Mutants display aberrant chloroplast and embryo development.; chaperonin-60alpha (CPN60A); FUNCTIONS IN: ATP binding;…	T
'1.3.13'	'PS.calvin cycle.rubisco interacting'	'trinity_dn165394_c0_g1'	'(q40565|rca2_tobac : 571.0) Ribulose bisphosphate carboxylase/oxygenase activase 2, chloroplast precursor (RuBisCO activase 2) (RA 2) - Nicotiana tabacum (Common tobacco) & (loc_os11g47970.2 : 544.0) no description available & (at2g39730 : 526.0) Rubisco activase, a nuclear-encoded chloroplast protein that consists of two isoforms arising from alternative splicing in most plants. Required for th…	T
'1.3.13'	'PS.calvin cycle.rubisco interacting'	'trinity_dn29841_c0_g1'	'(p08926|ruba_pea : 171.0) RuBisCO large subunit-binding protein subunit alpha, chloroplast precursor (60 kDa chaperonin subunit alpha) (CPN-60 alpha) - Pisum sativum (Garden pea) & (at2g28000 : 163.0) Encodes chaperonin-60 alpha, a molecular chaperone involved in Rubisco folding. Mutants display aberrant chloroplast and embryo development.; chaperonin-60alpha (CPN60A); FUNCTIONS IN: ATP binding;…	T
'1.3.13'	'PS.calvin cycle.rubisco interacting'	'trinity_dn44006_c0_g1'	'(loc_os11g47970.2 : 263.0) no description available & (p93431|rca_orysa : 262.0) Ribulose bisphosphate carboxylase/oxygenase activase, chloroplast precursor (RuBisCO activase) (RA) - Oryza sativa (Rice) & (at2g39730 : 248.0) Rubisco activase, a nuclear-encoded chloroplast protein that consists of two isoforms arising from alternative splicing in most plants. Required for the light activation of …	T
'1.3.1001'	'PS.calvin cycle.ribulose-1,5-bisP'	'ribulose-1,5-bisp'	'major CHO metabolism; PS.calvin cycle'	M
'1.3.1002'	'PS.calvin cycle'	'glycerate-3-p'	'major CHO metabolism; PS.calvin cycle; glycolysis; OPP.oxidative PP'	M
'1.3.1003'	'PS.calvin cycle'	'glycerate-1,3-bisp'	'major CHO metabolism; PS.calvin cycle; glycolysis; OPP.oxidative PP'	M
'1.3.1004'	'PS.calvin cycle'	'glyceraldehyde-3-p'	'major CHO metabolism; PS.calvin cycle; glycolysis; OPP.oxidative PP'	M
'1.3.1005'	'PS.calvin cycle'	'dihydroxyacetone-p'	'major CHO metabolism; PS.calvin cycle; glycolysis; OPP.oxidative PP'	M
'1.3.1006'	'PS.calvin cycle'	'fructose-1,6-bisp'	'major CHO metabolism; PS.calvin cycle; glycolysis; OPP.oxidative PP'	M
'1.3.1007'	'PS.calvin cycle'	'fructose-6-p'	'cell wall synthesis.cellulose synthesis; major CHO metabolism.synthesis.sucrose; major CHO metabolism.synthesis.starch; calvin cycle; glycolysis; OPP.oxidative PP'	M
'1.4'	'PS.reductive PP'	''	''
'1.5'	'PS.carbon concentrating mechanism'	''	''
'1.5.1'	'PS.carbon concentrating mechanism.C4'	''	''
'1.5.2'	'PS.carbon concentrating mechanism.CAM'	''	''
'1.5.3'	'PS.carbon concentrating mechanism.algal'	''	''
'2'	'major CHO metabolism'	''	''
'2.1'	'major CHO metabolism.synthesis'	''	''
'2.1.1'	'major CHO metabolism.synthesis.sucrose'	''	''
'2.1.1.1'	'major CHO metabolism.synthesis.sucrose.SPS'	'trinity_dn113468_c1_g1'	'(at1g04920 : 159.0) Encodes a protein with putative sucrose-phosphate synthase activity.; sucrose phosphate synthase 3F (SPS3F); FUNCTIONS IN: sucrose-phosphate synthase activity, transferase activity, transferring glycosyl groups; INVOLVED IN: biosynthetic process, sucrose metabolic process; LOCATED IN: cellular_component unknown; EXPRESSED IN: 9 plant structures; EXPRESSED DURING: LP.04 four l…	T
'2.1.1.1'	'major CHO metabolism.synthesis.sucrose.SPS'	'trinity_dn208069_c0_g1'	'(q43845|sps_soltu : 213.0) Sucrose-phosphate synthase (EC 2.4.1.14) (UDP-glucose-fructose-phosphate glucosyltransferase) - Solanum tuberosum (Potato) & (at5g20280 : 197.0) Encodes a protein with putative sucrose-phosphate synthase activity. When the gene was expressed in transgenic tobacco plants, a clear trend for increased SPS activity was noted.; sucrose phosphate synthase 1F (SPS1F); FUNCTIO…	T
'2.1.1.2'	'major CHO metabolism.synthesis.sucrose.SPP'	''	''
'2.1.1.3'	'major CHO metabolism.synthesis.sucrose.FBPase'	''	''
'2.1.1.1001'	'major CHO metabolism.synthesis.sucrose'	'fructose-6-p'	'cell wall synthesis.cellulose synthesis; major CHO metabolism.synthesis.sucrose; major CHO metabolism.synthesis.starch; glycolysis; OPP.oxidative PP'	M
'2.1.1.1002'	'major CHO metabolism.synthesis.sucrose'	'glucose-6-p'	'cell wall synthesis.cellulose synthesis; major CHO metabolism.synthesis.sucrose; major CHO metabolism.synthesis.starch; glycolysis; OPP.oxidative PP'	M
'2.1.1.1003'	'major CHO metabolism.synthesis.sucrose'	'glucose-1-p'	'cell wall synthesis.cellulose synthesis; major CHO metabolism.synthesis.sucrose; major CHO metabolism.synthesis.starch'	M
'2.1.1.1004'	'major CHO metabolism.synthesis.sucrose'	'glucose-1,6-bisp'	'cell wall synthesis.cellulose synthesis; major CHO metabolism.synthesis.sucrose; major CHO metabolism.synthesis.starch'	M
'2.1.1.1005'	'major CHO metabolism.synthesis.sucrose'	'fructose-2,6-bisp'	'major CHO metabolism.synthesis.sucrose'	M
'2.1.1.1006'	'major CHO metabolism.synthesis.sucrose'	'udp-glucose'	'cell wall synthesis.cellulose synthesis; major CHO metabolism.synthesis.sucrose'	M
'2.1.1.1007'	'major CHO metabolism.synthesis.sucrose'	'sucrose-6-p'	'major CHO metabolism.synthesis.sucrose'	M
'2.1.1.1008'	'major CHO metabolism.synthesis.sucrose'	'sucrose'	'major CHO metabolism.synthesis.sucrose; major CHO metabolism.degradation.sucrose'	M
'2.1.2'	'major CHO metabolism.synthesis.starch'	'trinity_dn12033_c0_g1'	'(loc_os02g41520.1 : 142.0) no description available & (at5g18480 : 130.0) plant glycogenin-like starch initiation protein 6 (PGSIP6); FUNCTIONS IN: transferase activity, transferring hexosyl groups, transferase activity, transferring glycosyl groups; INVOLVED IN: carbohydrate biosynthetic process, biosynthetic process; LOCATED IN: membrane; EXPRESSED IN: guard cell, leaf; CONTAINS InterPro DOMAI…	T
'2.1.2'	'major CHO metabolism.synthesis.starch'	'trinity_dn209116_c0_g1'	'(at1g08990 : 173.0) plant glycogenin-like starch initiation protein 5 (PGSIP5); FUNCTIONS IN: transferase activity, transferring glycosyl groups; INVOLVED IN: biosynthetic process; LOCATED IN: endomembrane system; EXPRESSED IN: root; CONTAINS InterPro DOMAIN/s: Glycosyl transferase, family 8 (InterPro:IPR002495); BEST Arabidopsis thaliana protein match is: plant glycogenin-like starch initiation…	T
'2.1.2'	'major CHO metabolism.synthesis.starch'	'trinity_dn30290_c0_g1'	'(at5g18480 : 294.0) plant glycogenin-like starch initiation protein 6 (PGSIP6); FUNCTIONS IN: transferase activity, transferring hexosyl groups, transferase activity, transferring glycosyl groups; INVOLVED IN: carbohydrate biosynthetic process, biosynthetic process; LOCATED IN: membrane; EXPRESSED IN: guard cell, leaf; CONTAINS InterPro DOMAIN/s: Glycosyl transferase, family 8 (InterPro:IPR00249…	T
'2.1.2.1'	'major CHO metabolism.synthesis.starch.AGPase'	'trinity_dn111224_c5_g1'	'(p55232|glgs_betvu : 63.2) Glucose-1-phosphate adenylyltransferase small subunit, chloroplast precursor (EC 2.7.7.27) (ADP-glucose synthase) (ADP-glucose pyrophosphorylase) (AGPase B) (Alpha-D-glucose-1-phosphate adenyl transferase) (Fragment) - Beta vulgaris (Su & (at5g48300 : 62.4) Encodes the small subunit of ADP-glucose pyrophosphorylase. The small subunit is the catalytic isoform responsibl…	T
'2.1.2.1'	'major CHO metabolism.synthesis.starch.AGPase'	'trinity_dn111224_c6_g1'	'(p52416|glgs1_vicfa : 780.0) Glucose-1-phosphate adenylyltransferase small subunit 1, chloroplast precursor (EC 2.7.7.27) (ADP-glucose synthase) (ADP-glucose pyrophosphorylase) (AGPase B) (Alpha-D-glucose-1-phosphate adenyl transferase) - Vicia faba (Broad bean) & (at5g48300 : 765.0) Encodes the small subunit of ADP-glucose pyrophosphorylase. The small subunit is the catalytic isoform responsibl…	T
'2.1.2.1'	'major CHO metabolism.synthesis.starch.AGPase'	'trinity_dn111224_c6_g2'	'(at5g48300 : 363.0) Encodes the small subunit of ADP-glucose pyrophosphorylase. The small subunit is the catalytic isoform responsible for ADP-glucose pyrophosphorylase activity. The presence of the small subunit is required for large subunit stability. Two isoforms of the small subunit (ApS1 and ApS2) have been described. ApS1 is the major small subunit isoform present in all plant tissues test…	T
'2.1.2.1'	'major CHO metabolism.synthesis.starch.AGPase'	'trinity_dn111224_c6_g3'	'(p23509|glgs_soltu : 275.0) Glucose-1-phosphate adenylyltransferase small subunit, chloroplast precursor (EC 2.7.7.27) (ADP-glucose synthase) (ADP-glucose pyrophosphorylase) (AGPase B) (Alpha-D-glucose-1-phosphate adenyl transferase) - Solanum tuberosum (Potato) & (loc_os08g25734.2 : 269.0) no description available & (at5g48300 : 263.0) Encodes the small subunit of ADP-glucose pyrophosphorylase.…	T
'2.1.2.1'	'major CHO metabolism.synthesis.starch.AGPase'	'trinity_dn113707_c1_g1'	'(loc_os07g13980.1 : 534.0) no description available & (at1g27680 : 529.0) ADP-glucose pyrophosphorylase catalyzes the first, rate limiting step in starch biosynthesis. The large subunit plays a regulatory role whereas the small subunit (ApS) is the catalytic isoform. Four isoforms of the large subunit (ApL1-4) have been described.Mutational analysis of APS1 suggests that APL1 and APL2 can compen…	T
'2.1.2.1'	'major CHO metabolism.synthesis.starch.AGPase'	'trinity_dn199586_c0_g1'	'(q00081|glgl1_soltu : 244.0) Glucose-1-phosphate adenylyltransferase large subunit 1 (EC 2.7.7.27) (ADP-glucose synthase) (ADP-glucose pyrophosphorylase) (AGPase S) (Alpha-D-glucose-1-phosphate adenyl transferase) (Fragment) - Solanum tuberosum (Potato) & (at2g21590 : 241.0) Encodes the large subunit of ADP-glucose pyrophosphorylase, the enzyme which catalyzes the first and limiting step in star…	T
'2.1.2.1'	'major CHO metabolism.synthesis.starch.AGPase'	'trinity_dn26246_c0_g1'	'(at1g05610 : 100.0) Encodes the small subunit of ADP-glucose pyrophosphorylase. The small subunit is the catalytic isoform responsible for ADP-glucose pyrophosphorylase activity. The presence of the small subunit is required for large subunit stability. Two isoforms of the small subunit (ApS1 and ApS2) have been described. ApS2 is a minor small subunit isoform present in all plant tissues tested…	T
'2.1.2.2'	'major CHO metabolism.synthesis.starch.starch synthase'	'trinity_dn103995_c0_g1'	'(at5g65685 : 483.0) UDP-Glycosyltransferase superfamily protein; FUNCTIONS IN: starch synthase activity; EXPRESSED IN: 24 plant structures; EXPRESSED DURING: 15 growth stages; CONTAINS InterPro DOMAIN/s: Starch synthase, catalytic domain (InterPro:IPR013534); BEST Arabidopsis thaliana protein match is: starch synthase 4 (TAIR:AT4G18240.1). & (loc_os02g56320.1 : 450.0) no description available & …	T
'2.1.2.2'	'major CHO metabolism.synthesis.starch.starch synthase'	'trinity_dn105771_c2_g3'	'(o82627|ssg1_antma : 245.0) Granule-bound starch synthase 1, chloroplast precursor (EC 2.4.1.21) (Granule-bound starch synthase I) (GBSS-I) - Antirrhinum majus (Garden snapdragon) & (at1g32900 : 202.0) UDP-Glycosyltransferase superfamily protein; FUNCTIONS IN: protein binding, transferase activity, transferring glycosyl groups; INVOLVED IN: biosynthetic process, glucan biosynthetic process; LOCA…	T
'2.1.2.2'	'major CHO metabolism.synthesis.starch.starch synthase'	'trinity_dn107544_c1_g2'	'(q43847|ssy2_soltu : 803.0) Granule-bound starch synthase 2, chloroplast precursor (EC 2.4.1.21) (Granule-bound starch synthase II) (SS II) (GBSS-II) - Solanum tuberosum (Potato) & (at3g01180 : 776.0) starch synthase 2 (SS2); FUNCTIONS IN: transferase activity, transferring glycosyl groups; INVOLVED IN: cellulose biosynthetic process, glucan biosynthetic process, biosynthetic process, glycogen b…	T
'2.1.2.2'	'major CHO metabolism.synthesis.starch.starch synthase'	'trinity_dn110218_c8_g1'	'(gnl|cdd|80717 : 147.0) no description available & (chl4|516359 : 145.0) no description available & (loc_os05g45720.1 : 142.0) no description available & (at4g18240 : 137.0) starch synthase 4 (SS4); FUNCTIONS IN: transferase activity, transferring glycosyl groups; INVOLVED IN: starch metabolic process; LOCATED IN: chloroplast; EXPRESSED IN: 24 plant structures; EXPRESSED DURING: 13 growth stages…	T
'2.1.2.2'	'major CHO metabolism.synthesis.starch.starch synthase'	'trinity_dn112360_c1_g4'	'(at4g18240 : 1206.0) starch synthase 4 (SS4); FUNCTIONS IN: transferase activity, transferring glycosyl groups; INVOLVED IN: starch metabolic process; LOCATED IN: chloroplast; EXPRESSED IN: 24 plant structures; EXPRESSED DURING: 13 growth stages; CONTAINS InterPro DOMAIN/s: Glycogen/starch synthases, ADP-glucose type (InterPro:IPR011835), Starch synthase, catalytic domain (InterPro:IPR013534), G…	T
'2.1.2.2'	'major CHO metabolism.synthesis.starch.starch synthase'	'trinity_dn88968_c1_g1'	'(o82627|ssg1_antma : 494.0) Granule-bound starch synthase 1, chloroplast precursor (EC 2.4.1.21) (Granule-bound starch synthase I) (GBSS-I) - Antirrhinum majus (Garden snapdragon) & (at1g32900 : 478.0) UDP-Glycosyltransferase superfamily protein; FUNCTIONS IN: protein binding, transferase activity, transferring glycosyl groups; INVOLVED IN: biosynthetic process, glucan biosynthetic process; LOCA…	T
'2.1.2.3'	'major CHO metabolism.synthesis.starch.starch branching'	'trinity_dn111356_c3_g1'	'(at3g20440 : 1073.0) BE1 ia a putative glycoside hydrolase. It plays vital roles during embryogenesis and in carbohydrate metabolism. Mutation in BE1 has pleotrophic effect on the whole plant development.; EMBRYO DEFECTIVE 2729 (EMB2729); FUNCTIONS IN: cation binding, catalytic activity, alpha-amylase activity; INVOLVED IN: post-embryonic development, carbohydrate metabolic process, embryo devel…	T
'2.1.2.3'	'major CHO metabolism.synthesis.starch.starch branching'	'trinity_dn4620_c0_g1'	'(p30924|glgb_soltu : 294.0) 1,4-alpha-glucan branching enzyme (EC 2.4.1.18) (Starch branching enzyme) (Q-enzyme) - Solanum tuberosum (Potato) & (loc_os06g51084.1 : 286.0) no description available & (chl4|523681 : 235.0) no description available & (at5g03650 : 224.0) Encodes starch branching enzyme (E.C.2.4.1.18) similar to SBE2 from maize and rice. Expressed throughout the plant and highest in s…	T
'2.1.2.3'	'major CHO metabolism.synthesis.starch.starch branching'	'trinity_dn58135_c0_g1'	'(p30924|glgb_soltu : 195.0) 1,4-alpha-glucan branching enzyme (EC 2.4.1.18) (Starch branching enzyme) (Q-enzyme) - Solanum tuberosum (Potato) & (loc_os06g51084.1 : 193.0) no description available & (chl4|523681 : 160.0) no description available & (at5g03650 : 145.0) Encodes starch branching enzyme (E.C.2.4.1.18) similar to SBE2 from maize and rice. Expressed throughout the plant and highest in s…	T
'2.1.2.4'	'major CHO metabolism.synthesis.starch.debranching'	'trinity_dn108886_c0_g1'	'(at2g39930 : 1274.0) Encodes an isoamylase-type debranching enzyme. Mutations in this gene cause the loss of detectable isoamylase activity and the disruption of normal starch structure. Mutants have reduced starch content and abnormally structured amylopectins and phytoglycogens. It has been postulated that AtISA1 interacts with AtISA2 to form the Iso1 complex.; isoamylase 1 (ISA1); FUNCTIONS I…	T
'2.1.2.5'	'major CHO metabolism.synthesis.starch.transporter'	''	''
'2.1.2.60'	'major CHO metabolism.synthesis.starch.ADP Glucose Phosphorylase'	''	''
'2.1.2.1001'	'major CHO metabolism.synthesis.starch'	'fructose-6-p'	'cell wall synthesis.cellulose synthesis; major CHO metabolism.synthesis.sucrose; major CHO metabolism.synthesis.starch; glycolysis; OPP.oxidative PP'	M
'2.1.2.1002'	'major CHO metabolism.synthesis.starch'	'glucose-6-p'	'cell wall synthesis.cellulose synthesis; major CHO metabolism.synthesis.sucrose; major CHO metabolism.synthesis.starch; glycolysis; OPP.oxidative PP'	M
'2.1.2.1003'	'major CHO metabolism.synthesis.starch'	'glucose-1-p'	'cell wall synthesis.cellulose synthesis; major CHO metabolism.synthesis.sucrose; major CHO metabolism.synthesis.starch'	M
'2.1.2.1004'	'major CHO metabolism.synthesis.starch'	'adp-glucose'	'major CHO metabolism.synthesis.starch'	M
'2.2'	'major CHO metabolism.degradation'	''	''
'2.2.1'	'major CHO metabolism.degradation.sucrose'	''	''
'2.2.1.1'	'major CHO metabolism.degradation.sucrose.fructokinase'	'trinity_dn101089_c0_g1'	'(at1g66430 : 115.0) pfkB-like carbohydrate kinase family protein; FUNCTIONS IN: kinase activity, ribokinase activity; INVOLVED IN: D-ribose metabolic process, acetate fermentation, sucrose biosynthetic process, sucrose catabolic process, using beta-fructofuranosidase; LOCATED IN: chloroplast, chloroplast stroma; EXPRESSED IN: 22 plant structures; EXPRESSED DURING: 14 growth stages; CONTAINS Inte…	T
'2.2.1.1'	'major CHO metabolism.degradation.sucrose.fructokinase'	'trinity_dn101089_c0_g3'	'(at1g66430 : 427.0) pfkB-like carbohydrate kinase family protein; FUNCTIONS IN: kinase activity, ribokinase activity; INVOLVED IN: D-ribose metabolic process, acetate fermentation, sucrose biosynthetic process, sucrose catabolic process, using beta-fructofuranosidase; LOCATED IN: chloroplast, chloroplast stroma; EXPRESSED IN: 22 plant structures; EXPRESSED DURING: 14 growth stages; CONTAINS Inte…	T
'2.2.1.1'	'major CHO metabolism.degradation.sucrose.fructokinase'	'trinity_dn102251_c0_g1'	'(at1g69200 : 499.0) Encodes a fructokinase-like protein (AT3G54090/FLN1, AT1G69200/FLN2), a member of the pfkB-carbohydrate kinase family. FLN1 and FLN2 are potential plastidial thioredoxin z (TRX z) targets.; fructokinase-like 2 (FLN2); FUNCTIONS IN: kinase activity; INVOLVED IN: acetate fermentation, sucrose biosynthetic process, sucrose catabolic process, using beta-fructofuranosidase; LOCATE…	T
'2.2.1.1'	'major CHO metabolism.degradation.sucrose.fructokinase'	'trinity_dn74790_c0_g1'	'(at4g10260 : 496.0) pfkB-like carbohydrate kinase family protein; FUNCTIONS IN: kinase activity, ribokinase activity; INVOLVED IN: D-ribose metabolic process, acetate fermentation, sucrose biosynthetic process, sucrose catabolic process, using beta-fructofuranosidase; LOCATED IN: cellular_component unknown; EXPRESSED IN: petal, leaf whorl, sepal, male gametophyte, flower; EXPRESSED DURING: 4 ant…	T
'2.2.1.3'	'major CHO metabolism.degradation.sucrose.invertases'	''	''
'2.2.1.3.1'	'major CHO metabolism.degradation.sucrose.invertases.neutral'	'trinity_dn107330_c1_g1'	'(loc_os02g32730.1 : 657.0) no description available & (at5g22510 : 636.0) Encodes a chloroplast-targeted alkaline/neutral invertase that is implicated in the development of the photosynthetic apparatus and nitrogen assimilation in seedlings to control the sucrose to hexose ratio.; alkaline/neutral invertase (INV-E); FUNCTIONS IN: beta-fructofuranosidase activity; INVOLVED IN: cotyledon developme…	T
'2.2.1.3.1'	'major CHO metabolism.degradation.sucrose.invertases.neutral'	'trinity_dn107986_c1_g1'	'(at4g34860 : 612.0) Plant neutral invertase family protein; FUNCTIONS IN: catalytic activity, beta-fructofuranosidase activity; LOCATED IN: cytosol; EXPRESSED IN: 20 plant structures; EXPRESSED DURING: 11 growth stages; CONTAINS InterPro DOMAIN/s: Plant neutral invertase (InterPro:IPR006937), Six-hairpin glycosidase-like (InterPro:IPR008928); BEST Arabidopsis thaliana protein match is: cytosolic…	T
'2.2.1.3.1'	'major CHO metabolism.degradation.sucrose.invertases.neutral'	'trinity_dn107986_c1_g2'	'(at4g34860 : 121.0) Plant neutral invertase family protein; FUNCTIONS IN: catalytic activity, beta-fructofuranosidase activity; LOCATED IN: cytosol; EXPRESSED IN: 20 plant structures; EXPRESSED DURING: 11 growth stages; CONTAINS InterPro DOMAIN/s: Plant neutral invertase (InterPro:IPR006937), Six-hairpin glycosidase-like (InterPro:IPR008928); BEST Arabidopsis thaliana protein match is: cytosolic…	T
'2.2.1.3.1'	'major CHO metabolism.degradation.sucrose.invertases.neutral'	'trinity_dn112392_c1_g1'	'(at1g56560 : 766.0) Plant neutral invertase family protein; FUNCTIONS IN: catalytic activity, beta-fructofuranosidase activity; INVOLVED IN: biological_process unknown; EXPRESSED IN: 24 plant structures; EXPRESSED DURING: 14 growth stages; CONTAINS InterPro DOMAIN/s: Plant neutral invertase (InterPro:IPR006937), Six-hairpin glycosidase-like (InterPro:IPR008928); BEST Arabidopsis thaliana protein…	T
'2.2.1.3.1'	'major CHO metabolism.degradation.sucrose.invertases.neutral'	'trinity_dn12192_c0_g1'	'(loc_os02g34560.1 : 227.0) no description available & (at4g09510 : 222.0) CINV2 appears to function as a neutral invertase based on the phenotype of a cinv1(AT1G35580)/cinv2 double mutant. It is predicted to be a cytosolic enzyme. CINV1, CINV2, and possibly other cytosolic invertases may play an important role in supplying carbon from sucrose to non-photosynthetic tissues.; cytosolic invertase 2…	T
'2.2.1.3.1'	'major CHO metabolism.degradation.sucrose.invertases.neutral'	'trinity_dn87833_c0_g1'	'(at4g09510 : 625.0) CINV2 appears to function as a neutral invertase based on the phenotype of a cinv1(AT1G35580)/cinv2 double mutant. It is predicted to be a cytosolic enzyme. CINV1, CINV2, and possibly other cytosolic invertases may play an important role in supplying carbon from sucrose to non-photosynthetic tissues.; cytosolic invertase 2 (CINV2); FUNCTIONS IN: sucrose alpha-glucosidase acti…	T
'2.2.1.3.1'	'major CHO metabolism.degradation.sucrose.invertases.neutral'	'trinity_dn98326_c1_g1'	'(at4g09510 : 352.0) CINV2 appears to function as a neutral invertase based on the phenotype of a cinv1(AT1G35580)/cinv2 double mutant. It is predicted to be a cytosolic enzyme. CINV1, CINV2, and possibly other cytosolic invertases may play an important role in supplying carbon from sucrose to non-photosynthetic tissues.; cytosolic invertase 2 (CINV2); FUNCTIONS IN: sucrose alpha-glucosidase acti…	T
'2.2.1.3.2'	'major CHO metabolism.degradation.sucrose.invertases.cell wall'	'trinity_dn111358_c0_g1'	'(at3g13790 : 225.0) Encodes a protein with invertase activity.; ATBFRUCT1; CONTAINS InterPro DOMAIN/s: Glycoside hydrolase, family 32 (InterPro:IPR001362), Glycosyl hydrolases family 32, N-terminal (InterPro:IPR013148), Glycosyl hydrolase family 32, C-terminal (InterPro:IPR013189), Concanavalin A-like lectin/glucanase (InterPro:IPR008985); BEST Arabidopsis thaliana protein match is: beta-fructof…	T
'2.2.1.3.2'	'major CHO metabolism.degradation.sucrose.invertases.cell wall'	'trinity_dn128660_c0_g1'	'(gnl|cdd|47917 : 73.8) no description available & (gnl|cdd|35449 : 59.2) no description available & (q56uc9|inv7_orysa : 57.4) Beta-fructofuranosidase, insoluble isoenzyme 7 precursor (EC 3.2.1.26) (Sucrose hydrolase 7) (Invertase 7) (Cell wall beta-fructosidase 7) (OsCIN7) - Oryza sativa (Rice) & (loc_os09g08072.1 : 57.4) no description available & (at3g13784 : 56.6) cell wall invertase 5 (CWIN…	T
'2.2.1.3.2'	'major CHO metabolism.degradation.sucrose.invertases.cell wall'	'trinity_dn178962_c0_g1'	'(q39692|inv2_dauca : 153.0) Beta-fructofuranosidase, insoluble isoenzyme 2 precursor (EC 3.2.1.26) (Sucrose hydrolase 2) (Invertase 2) (Cell wall beta-fructosidase 2) - Daucus carota (Carrot) & (at3g52600 : 130.0) cell wall invertase 2 (CWINV2); FUNCTIONS IN: hydrolase activity, hydrolyzing O-glycosyl compounds; INVOLVED IN: carbohydrate metabolic process; EXPRESSED IN: 9 plant structures; EXPRE…	T
'2.2.1.3.2'	'major CHO metabolism.degradation.sucrose.invertases.cell wall'	'trinity_dn56653_c0_g1'	'(p26792|inv1_dauca : 527.0) Beta-fructofuranosidase, insoluble isoenzyme 1 precursor (EC 3.2.1.26) (Sucrose hydrolase 1) (Invertase 1) (Cell wall beta-fructosidase 1) - Daucus carota (Carrot) & (gnl|cdd|35449 : 477.0) no description available & (at2g36190 : 462.0) cwINV4 appears to function as a cell wall-localized invertase (that can catalyze the hydrolysis of sucrose into fructose and glucose)…	T
'2.2.1.3.3'	'major CHO metabolism.degradation.sucrose.invertases.vacuolar'	'trinity_dn110577_c2_g1'	'(p80065|invb_dauca : 541.0) Beta-fructofuranosidase, soluble isoenzyme I precursor (EC 3.2.1.26) (Sucrose hydrolase) (Invertase) (Saccharase) - Daucus carota (Carrot) & (at1g62660 : 495.0) Glycosyl hydrolases family 32 protein; FUNCTIONS IN: hydrolase activity, hydrolyzing O-glycosyl compounds; INVOLVED IN: sucrose catabolic process, using beta-fructofuranosidase, carbohydrate metabolic process;…	T
'2.2.1.3.3'	'major CHO metabolism.degradation.sucrose.invertases.vacuolar'	'trinity_dn110577_c7_g1'	'(p80065|invb_dauca : 901.0) Beta-fructofuranosidase, soluble isoenzyme I precursor (EC 3.2.1.26) (Sucrose hydrolase) (Invertase) (Saccharase) - Daucus carota (Carrot) & (at1g12240 : 806.0) ATBETAFRUCT4; FUNCTIONS IN: hydrolase activity, hydrolyzing O-glycosyl compounds, beta-fructofuranosidase activity; INVOLVED IN: sucrose catabolic process, using beta-fructofuranosidase, carbohydrate metabolic…	T
'2.2.1.3.3'	'major CHO metabolism.degradation.sucrose.invertases.vacuolar'	'trinity_dn96674_c0_g2'	'(o24509|inva_phavu : 196.0) Acid beta-fructofuranosidase precursor (EC 3.2.1.26) (Acid sucrose hydrolase) (Acid invertase) (AI) (Vacuolar invertase) - Phaseolus vulgaris (Kidney bean) (French bean) & (at1g12240 : 192.0) ATBETAFRUCT4; FUNCTIONS IN: hydrolase activity, hydrolyzing O-glycosyl compounds, beta-fructofuranosidase activity; INVOLVED IN: sucrose catabolic process, using beta-fructofuran…	T
'2.2.1.3.30'	'major CHO metabolism.degradation.sucrose.invertases.inhibitors'	''	''
'2.2.1.4'	'major CHO metabolism.degradation.sucrose.hexokinase'	'trinity_dn104167_c0_g1'	'(q6q8a5|hxk2_tobac : 761.0) Hexokinase-2, chloroplast precursor (EC 2.7.1.1) (NtHxK2) - Nicotiana tabacum (Common tobacco) & (loc_os07g09890.1 : 687.0) no description available & (at1g47840 : 625.0) Encodes a putative hexokinase.; hexokinase 3 (HXK3); CONTAINS InterPro DOMAIN/s: Hexokinase, N-terminal (InterPro:IPR022672), Hexokinase, conserved site (InterPro:IPR019807), Hexokinase, C-terminal (…	T
'2.2.1.4'	'major CHO metabolism.degradation.sucrose.hexokinase'	'trinity_dn107543_c0_g1'	'(q9sek2|hxk1_tobac : 124.0) Hexokinase-1 (EC 2.7.1.1) (NtHxK1) - Nicotiana tabacum (Common tobacco) & (at2g19860 : 114.0) Encodes a protein with hexokinase activity (AtHXK2) and acts as a sensor for plant sugar responses.; hexokinase 2 (HXK2); CONTAINS InterPro DOMAIN/s: Hexokinase, N-terminal (InterPro:IPR022672), Hexokinase, conserved site (InterPro:IPR019807), Hexokinase, C-terminal (InterPro…	T
'2.2.1.4'	'major CHO metabolism.degradation.sucrose.hexokinase'	'trinity_dn115143_c0_g1'	'(q9sek2|hxk1_tobac : 528.0) Hexokinase-1 (EC 2.7.1.1) (NtHxK1) - Nicotiana tabacum (Common tobacco) & (at2g19860 : 526.0) Encodes a protein with hexokinase activity (AtHXK2) and acts as a sensor for plant sugar responses.; hexokinase 2 (HXK2); CONTAINS InterPro DOMAIN/s: Hexokinase, N-terminal (InterPro:IPR022672), Hexokinase, conserved site (InterPro:IPR019807), Hexokinase, C-terminal (InterPro…	T
'2.2.1.4'	'major CHO metabolism.degradation.sucrose.hexokinase'	'trinity_dn163997_c0_g1'	'(gnl|cdd|36583 : 107.0) no description available & (gnl|cdd|86416 : 74.9) no description available & (at3g20040 : 73.6) ATHXK4; FUNCTIONS IN: hexokinase activity, ATP binding; INVOLVED IN: glucose catabolic process to butanediol, glucose catabolic process to lactate and acetate, glycolysis, carbohydrate metabolic process, glucose catabolic process to D-lactate and ethanol; LOCATED IN: mitochondr…	T
'2.2.1.4'	'major CHO metabolism.degradation.sucrose.hexokinase'	'trinity_dn181405_c0_g1'	'(gnl|cdd|36583 : 210.0) no description available & (gnl|cdd|84712 : 210.0) no description available & (ipr022672 : 143.55878) Hexokinase, N-terminal & (q5w676|hxk5_orysa : 121.0) Hexokinase-5 (EC 2.7.1.1) (Hexokinase I) - Oryza sativa (Rice) & (loc_os05g44760.1 : 121.0) no description available & (chl4|519363 : 120.0) no description available & (at4g29130 : 118.0) Encodes a hexokinase (HXK1) in …	T
'2.2.1.4'	'major CHO metabolism.degradation.sucrose.hexokinase'	'trinity_dn206996_c0_g1'	'(at1g50460 : 200.0) hexokinase-like 1 (HKL1); FUNCTIONS IN: hexokinase activity, ATP binding; INVOLVED IN: response to salt stress, response to cold, response to osmotic stress; LOCATED IN: mitochondrion, plastid; EXPRESSED IN: 26 plant structures; EXPRESSED DURING: 13 growth stages; CONTAINS InterPro DOMAIN/s: Hexokinase, N-terminal (InterPro:IPR022672), Hexokinase, C-terminal (InterPro:IPR0226…	T
'2.2.1.5'	'major CHO metabolism.degradation.sucrose.Susy'	'trinity_dn101595_c0_g1'	'(loc_os04g24430.1 : 552.0) no description available & (at1g73370 : 551.0) Encodes a protein with sucrose synthase activity (SUS6).; sucrose synthase 6 (SUS6); CONTAINS InterPro DOMAIN/s: Sucrose synthase, plant/cyanobacteria (InterPro:IPR012820), Sucrose synthase (InterPro:IPR000368), Glycosyl transferase, group 1 (InterPro:IPR001296); BEST Arabidopsis thaliana protein match is: sucrose synthase…	T
'2.2.1.5'	'major CHO metabolism.degradation.sucrose.Susy'	'trinity_dn108918_c1_g2'	'(p49035|sus1_dauca : 196.0) Sucrose synthase isoform I (EC 2.4.1.13) (Sucrose-UDP glucosyltransferase 1) (Susy*Dc1) - Daucus carota (Carrot) & (at3g43190 : 189.0) Encodes a protein with sucrose synthase activity (SUS4).; sucrose synthase 4 (SUS4); FUNCTIONS IN: UDP-glycosyltransferase activity, sucrose synthase activity, transferase activity, transferring glycosyl groups; INVOLVED IN: sucrose bi…	T
'2.2.1.5'	'major CHO metabolism.degradation.sucrose.Susy'	'trinity_dn112849_c3_g2'	'(gnl|cdd|64713 : 513.0) no description available & (o24301|sus2_pea : 504.0) Sucrose synthase 2 (EC 2.4.1.13) (Sucrose-UDP glucosyltransferase 2) - Pisum sativum (Garden pea) & (loc_os03g22120.3 : 503.0) no description available & (at4g02280 : 498.0) Encodes a protein with sucrose synthase activity (SUS3). It appears to be important for sucrose metabolism in developing seeds, especially during t…	T
'2.2.1.5'	'major CHO metabolism.degradation.sucrose.Susy'	'trinity_dn113730_c1_g1'	'(q42652|susy_betvu : 261.0) Sucrose synthase (EC 2.4.1.13) (Sucrose-UDP glucosyltransferase) (Fragment) - Beta vulgaris (Sugar beet) & (gnl|cdd|64713 : 259.0) no description available & (loc_os03g22120.1 : 256.0) no description available & (at4g02280 : 254.0) Encodes a protein with sucrose synthase activity (SUS3). It appears to be important for sucrose metabolism in developing seeds, especially…	T
'2.2.1.5'	'major CHO metabolism.degradation.sucrose.Susy'	'trinity_dn136286_c0_g1'	'(gnl|cdd|64713 : 305.0) no description available & (p31926|susy_vicfa : 292.0) Sucrose synthase (EC 2.4.1.13) (Sucrose-UDP glucosyltransferase) - Vicia faba (Broad bean) & (loc_os03g28330.4 : 275.0) no description available & (at3g43190 : 254.0) Encodes a protein with sucrose synthase activity (SUS4).; sucrose synthase 4 (SUS4); FUNCTIONS IN: UDP-glycosyltransferase activity, sucrose synthase ac…	T
'2.2.1.5'	'major CHO metabolism.degradation.sucrose.Susy'	'trinity_dn178656_c0_g1'	'(o24301|sus2_pea : 75.5) Sucrose synthase 2 (EC 2.4.1.13) (Sucrose-UDP glucosyltransferase 2) - Pisum sativum (Garden pea) & (loc_os03g22120.2 : 73.9) no description available & (gnl|cdd|64713 : 73.5) no description available & (at4g02280 : 72.0) Encodes a protein with sucrose synthase activity (SUS3). It appears to be important for sucrose metabolism in developing seeds, especially during the l…	T
'2.2.1.5'	'major CHO metabolism.degradation.sucrose.Susy'	'trinity_dn179691_c0_g1'	'(loc_os03g22120.3 : 214.0) no description available & (at5g49190 : 209.0) Encodes a sucrose synthase (SUS2). The activity of the enzyme could not be assayed as proved to be insoluble (PMID 17257168). However, analyses of an sus2 mutant revealed a deficiency in sucrose synthase activity 12 and 15 days after flowering. There are some reports that SUS2 transcript levels are increased in leaves spec…	T
'2.2.1.5'	'major CHO metabolism.degradation.sucrose.Susy'	'trinity_dn208610_c0_g1'	'(q42652|susy_betvu : 245.0) Sucrose synthase (EC 2.4.1.13) (Sucrose-UDP glucosyltransferase) (Fragment) - Beta vulgaris (Sugar beet) & (loc_os03g22120.1 : 240.0) no description available & (at4g02280 : 239.0) Encodes a protein with sucrose synthase activity (SUS3). It appears to be important for sucrose metabolism in developing seeds, especially during the late maturation phase, about 18 days af…	T
'2.2.1.5'	'major CHO metabolism.degradation.sucrose.Susy'	'trinity_dn26939_c1_g1'	'(p10691|sus1_soltu : 439.0) Sucrose synthase (EC 2.4.1.13) (Sucrose-UDP glucosyltransferase) (SS16) - Solanum tuberosum (Potato) & (at5g20830 : 419.0) Encodes a protein with sucrose synthase activity (SUS1).; sucrose synthase 1 (SUS1); FUNCTIONS IN: UDP-glycosyltransferase activity, sucrose synthase activity; INVOLVED IN: in 6 processes; LOCATED IN: cellular_component unknown; EXPRESSED IN: 31 p…	T
'2.2.1.5'	'major CHO metabolism.degradation.sucrose.Susy'	'trinity_dn32769_c0_g1'	'(at4g02280 : 187.0) Encodes a protein with sucrose synthase activity (SUS3). It appears to be important for sucrose metabolism in developing seeds, especially during the late maturation phase, about 18 days after flowering.; sucrose synthase 3 (SUS3); CONTAINS InterPro DOMAIN/s: Sucrose synthase, plant/cyanobacteria (InterPro:IPR012820), Sucrose synthase (InterPro:IPR000368), Glycosyl transferas…	T
'2.2.1.5'	'major CHO metabolism.degradation.sucrose.Susy'	'trinity_dn72811_c0_g1'	'(loc_os04g17650.1 : 196.0) no description available & (at1g73370 : 169.0) Encodes a protein with sucrose synthase activity (SUS6).; sucrose synthase 6 (SUS6); CONTAINS InterPro DOMAIN/s: Sucrose synthase, plant/cyanobacteria (InterPro:IPR012820), Sucrose synthase (InterPro:IPR000368), Glycosyl transferase, group 1 (InterPro:IPR001296); BEST Arabidopsis thaliana protein match is: sucrose synthase…	T
'2.2.1.5'	'major CHO metabolism.degradation.sucrose.Susy'	'trinity_dn79669_c0_g1'	'(at4g02280 : 201.0) Encodes a protein with sucrose synthase activity (SUS3). It appears to be important for sucrose metabolism in developing seeds, especially during the late maturation phase, about 18 days after flowering.; sucrose synthase 3 (SUS3); CONTAINS InterPro DOMAIN/s: Sucrose synthase, plant/cyanobacteria (InterPro:IPR012820), Sucrose synthase (InterPro:IPR000368), Glycosyl transferas…	T
'2.2.1.5'	'major CHO metabolism.degradation.sucrose.Susy'	'trinity_dn83941_c0_g1'	'(loc_os04g24430.1 : 237.0) no description available & (at1g73370 : 229.0) Encodes a protein with sucrose synthase activity (SUS6).; sucrose synthase 6 (SUS6); CONTAINS InterPro DOMAIN/s: Sucrose synthase, plant/cyanobacteria (InterPro:IPR012820), Sucrose synthase (InterPro:IPR000368), Glycosyl transferase, group 1 (InterPro:IPR001296); BEST Arabidopsis thaliana protein match is: sucrose synthase…	T
'2.2.1.99'	'major CHO metabolism.degradation.sucrose.misc'	'trinity_dn108634_c11_g2'	'(at4g26620 : 85.9) Sucrase/ferredoxin-like family protein; CONTAINS InterPro DOMAIN/s: Thioredoxin fold (InterPro:IPR012335), Sucraseferredoxin-like (InterPro:IPR009737), Thioredoxin-like fold (InterPro:IPR012336); BEST Arabidopsis thaliana protein match is: Sucrase/ferredoxin-like family protein (TAIR:AT5G55900.1); Has 30201 Blast hits to 17322 proteins in 780 species: Archae - 12; Bacteria - 1…	T
'2.2.1.99'	'major CHO metabolism.degradation.sucrose.misc'	'trinity_dn111806_c0_g1'	'(at4g26620 : 494.0) Sucrase/ferredoxin-like family protein; CONTAINS InterPro DOMAIN/s: Thioredoxin fold (InterPro:IPR012335), Sucraseferredoxin-like (InterPro:IPR009737), Thioredoxin-like fold (InterPro:IPR012336); BEST Arabidopsis thaliana protein match is: Sucrase/ferredoxin-like family protein (TAIR:AT5G55900.1); Has 30201 Blast hits to 17322 proteins in 780 species: Archae - 12; Bacteria - …	T
'2.2.1.99'	'major CHO metabolism.degradation.sucrose.misc'	'trinity_dn162311_c0_g1'	'(at4g26620 : 155.0) Sucrase/ferredoxin-like family protein; CONTAINS InterPro DOMAIN/s: Thioredoxin fold (InterPro:IPR012335), Sucraseferredoxin-like (InterPro:IPR009737), Thioredoxin-like fold (InterPro:IPR012336); BEST Arabidopsis thaliana protein match is: Sucrase/ferredoxin-like family protein (TAIR:AT5G55900.1); Has 30201 Blast hits to 17322 proteins in 780 species: Archae - 12; Bacteria - …	T
'2.2.1.99'	'major CHO metabolism.degradation.sucrose.misc'	'trinity_dn95249_c0_g1'	'(loc_os02g49320.1 : 320.0) no description available & (at4g26620 : 313.0) Sucrase/ferredoxin-like family protein; CONTAINS InterPro DOMAIN/s: Thioredoxin fold (InterPro:IPR012335), Sucraseferredoxin-like (InterPro:IPR009737), Thioredoxin-like fold (InterPro:IPR012336); BEST Arabidopsis thaliana protein match is: Sucrase/ferredoxin-like family protein (TAIR:AT5G55900.1); Has 30201 Blast hits to 1…	T
'2.2.1.1001'	'major CHO metabolism.degradation.sucrose'	'fructose'	'major CHO metabolism.synthesis.sucrose; major CHO metabolism.degradation.sucrose'	M
'2.2.1.1002'	'major CHO metabolism.degradation.sucrose'	'glucose'	'cell wall degradation; major CHO metabolism.synthesis.sucrose; major CHO metabolism.degradation.starch'	M
'2.2.2'	'major CHO metabolism.degradation.starch'	''	''
'2.2.2.1'	'major CHO metabolism.degradation.starch.starch cleavage'	''	''
'2.2.2.1.1'	'major CHO metabolism.degradation.starch.starch cleavage.alpha amylase'	'trinity_dn108791_c1_g1'	'(at1g76130 : 548.0) alpha-amylase, putative / 1,4-alpha-D-glucan glucanohydrolase, putative, strong similarity to alpha-amylase GI:7532799 from (Malus x domestica);contains Pfam profile PF00128: Alpha amylase, catalytic domain. Predicted to be secreted based on SignalP analysis.; alpha-amylase-like 2 (AMY2); FUNCTIONS IN: cation binding, catalytic activity, alpha-amylase activity, calcium ion bi…	T
'2.2.2.1.1'	'major CHO metabolism.degradation.starch.starch cleavage.alpha amylase'	'trinity_dn114842_c2_g1'	'(at1g69830 : 1127.0) Encodes a plastid-localized &#945;-amylase. Expression is reduced in the SEX4 mutant. Loss of function mutations show normal diurnal pattern of starch accumulation/degradation. Expression follows circadian rhythms.; alpha-amylase-like 3 (AMY3); FUNCTIONS IN: alpha-amylase activity; INVOLVED IN: circadian rhythm, starch catabolic process; LOCATED IN: chloroplast stroma, chlor…	T
'2.2.2.1.1'	'major CHO metabolism.degradation.starch.starch cleavage.alpha amylase'	'trinity_dn114842_c2_g2'	'(at1g69830 : 202.0) Encodes a plastid-localized &#945;-amylase. Expression is reduced in the SEX4 mutant. Loss of function mutations show normal diurnal pattern of starch accumulation/degradation. Expression follows circadian rhythms.; alpha-amylase-like 3 (AMY3); FUNCTIONS IN: alpha-amylase activity; INVOLVED IN: circadian rhythm, starch catabolic process; LOCATED IN: chloroplast stroma, chloro…	T
'2.2.2.1.1'	'major CHO metabolism.degradation.starch.starch cleavage.alpha amylase'	'trinity_dn175296_c0_g1'	'(at1g69830 : 214.0) Encodes a plastid-localized &#945;-amylase. Expression is reduced in the SEX4 mutant. Loss of function mutations show normal diurnal pattern of starch accumulation/degradation. Expression follows circadian rhythms.; alpha-amylase-like 3 (AMY3); FUNCTIONS IN: alpha-amylase activity; INVOLVED IN: circadian rhythm, starch catabolic process; LOCATED IN: chloroplast stroma, chloro…	T
'2.2.2.1.1'	'major CHO metabolism.degradation.starch.starch cleavage.alpha amylase'	'trinity_dn74691_c0_g1'	'(at1g69830 : 239.0) Encodes a plastid-localized &#945;-amylase. Expression is reduced in the SEX4 mutant. Loss of function mutations show normal diurnal pattern of starch accumulation/degradation. Expression follows circadian rhythms.; alpha-amylase-like 3 (AMY3); FUNCTIONS IN: alpha-amylase activity; INVOLVED IN: circadian rhythm, starch catabolic process; LOCATED IN: chloroplast stroma, chloro…	T
'2.2.2.1.1'	'major CHO metabolism.degradation.starch.starch cleavage.alpha amylase'	'trinity_dn88711_c0_g1'	'(at1g69830 : 246.0) Encodes a plastid-localized &#945;-amylase. Expression is reduced in the SEX4 mutant. Loss of function mutations show normal diurnal pattern of starch accumulation/degradation. Expression follows circadian rhythms.; alpha-amylase-like 3 (AMY3); FUNCTIONS IN: alpha-amylase activity; INVOLVED IN: circadian rhythm, starch catabolic process; LOCATED IN: chloroplast stroma, chloro…	T
'2.2.2.1.2'	'major CHO metabolism.degradation.starch.starch cleavage.beta amylase'	'trinity_dn102805_c0_g1'	'(at5g45300 : 653.0) beta-amylase 2 (BMY2); FUNCTIONS IN: cation binding, beta-amylase activity, catalytic activity; INVOLVED IN: carbohydrate metabolic process, polysaccharide catabolic process; LOCATED IN: cellular_component unknown; EXPRESSED IN: 22 plant structures; EXPRESSED DURING: 13 growth stages; CONTAINS InterPro DOMAIN/s: Glycoside hydrolase, family 14 (InterPro:IPR001554), Glycoside h…	T
'2.2.2.1.2'	'major CHO metabolism.degradation.starch.starch cleavage.beta amylase'	'trinity_dn107716_c0_g1'	'(at3g23920 : 468.0) Encodes a chloroplast beta-amylase. Is necessary for leaf starch breakdown in the absence of BAM3.; beta-amylase 1 (BAM1); FUNCTIONS IN: beta-amylase activity; INVOLVED IN: response to water deprivation, starch catabolic process; LOCATED IN: cytosol, nucleus; EXPRESSED IN: 25 plant structures; EXPRESSED DURING: 15 growth stages; CONTAINS InterPro DOMAIN/s: Glycoside hydrolase…	T
'2.2.2.1.2'	'major CHO metabolism.degradation.starch.starch cleavage.beta amylase'	'trinity_dn108219_c1_g1'	'(o64407|amyb_vigun : 260.0) Beta-amylase (EC 3.2.1.2) (1,4-alpha-D-glucan maltohydrolase) - Vigna unguiculata (Cowpea) & (at2g32290 : 217.0) beta-amylase 6 (BAM6); FUNCTIONS IN: cation binding, beta-amylase activity, catalytic activity; INVOLVED IN: cellulose biosynthetic process, carbohydrate metabolic process, polysaccharide catabolic process; LOCATED IN: chloroplast; EXPRESSED IN: 14 plant st…	T
'2.2.2.1.2'	'major CHO metabolism.degradation.starch.starch cleavage.beta amylase'	'trinity_dn112393_c3_g1'	'(at4g17090 : 476.0) Encodes a beta-amylase targeted to the chloroplast. Transgenic BMY8 RNAi lines fail to accumulate maltose during cold shock suggesting that maltose accumulation coincides with BMY8 expression. Apart from maltose, the sugar content of the RNAi lines were similar to wildtype (glucose and sucrose unaffected).; chloroplast beta-amylase (CT-BMY); CONTAINS InterPro DOMAIN/s: Glycos…	T
'2.2.2.1.2'	'major CHO metabolism.degradation.starch.starch cleavage.beta amylase'	'trinity_dn12410_c0_g1'	'(at3g23920 : 192.0) Encodes a chloroplast beta-amylase. Is necessary for leaf starch breakdown in the absence of BAM3.; beta-amylase 1 (BAM1); FUNCTIONS IN: beta-amylase activity; INVOLVED IN: response to water deprivation, starch catabolic process; LOCATED IN: cytosol, nucleus; EXPRESSED IN: 25 plant structures; EXPRESSED DURING: 15 growth stages; CONTAINS InterPro DOMAIN/s: Glycoside hydrolase…	T
'2.2.2.1.2'	'major CHO metabolism.degradation.starch.starch cleavage.beta amylase'	'trinity_dn186062_c0_g1'	'(at4g17090 : 208.0) Encodes a beta-amylase targeted to the chloroplast. Transgenic BMY8 RNAi lines fail to accumulate maltose during cold shock suggesting that maltose accumulation coincides with BMY8 expression. Apart from maltose, the sugar content of the RNAi lines were similar to wildtype (glucose and sucrose unaffected).; chloroplast beta-amylase (CT-BMY); CONTAINS InterPro DOMAIN/s: Glycos…	T
'2.2.2.1.2'	'major CHO metabolism.degradation.starch.starch cleavage.beta amylase'	'trinity_dn54916_c0_g1'	'(at4g17090 : 118.0) Encodes a beta-amylase targeted to the chloroplast. Transgenic BMY8 RNAi lines fail to accumulate maltose during cold shock suggesting that maltose accumulation coincides with BMY8 expression. Apart from maltose, the sugar content of the RNAi lines were similar to wildtype (glucose and sucrose unaffected).; chloroplast beta-amylase (CT-BMY); CONTAINS InterPro DOMAIN/s: Glycos…	T
'2.2.2.1.2'	'major CHO metabolism.degradation.starch.starch cleavage.beta amylase'	'trinity_dn66034_c0_g1'	'(at3g23920 : 165.0) Encodes a chloroplast beta-amylase. Is necessary for leaf starch breakdown in the absence of BAM3.; beta-amylase 1 (BAM1); FUNCTIONS IN: beta-amylase activity; INVOLVED IN: response to water deprivation, starch catabolic process; LOCATED IN: cytosol, nucleus; EXPRESSED IN: 25 plant structures; EXPRESSED DURING: 15 growth stages; CONTAINS InterPro DOMAIN/s: Glycoside hydrolase…	T
'2.2.2.1.2'	'major CHO metabolism.degradation.starch.starch cleavage.beta amylase'	'trinity_dn66576_c0_g2'	'(at5g18670 : 195.0) putative beta-amylase BMY3 (BMY3); beta-amylase 3 (BMY3); FUNCTIONS IN: cation binding, beta-amylase activity, catalytic activity; INVOLVED IN: cellulose biosynthetic process, carbohydrate metabolic process, polysaccharide catabolic process; EXPRESSED IN: 23 plant structures; EXPRESSED DURING: 13 growth stages; CONTAINS InterPro DOMAIN/s: Glycoside hydrolase, family 14 (Inter…	T
'2.2.2.1.2'	'major CHO metabolism.degradation.starch.starch cleavage.beta amylase'	'trinity_dn90708_c0_g1'	'(at4g17090 : 240.0) Encodes a beta-amylase targeted to the chloroplast. Transgenic BMY8 RNAi lines fail to accumulate maltose during cold shock suggesting that maltose accumulation coincides with BMY8 expression. Apart from maltose, the sugar content of the RNAi lines were similar to wildtype (glucose and sucrose unaffected).; chloroplast beta-amylase (CT-BMY); CONTAINS InterPro DOMAIN/s: Glycos…	T
'2.2.2.2'	'major CHO metabolism.degradation.starch.starch phosphorylase'	'trinity_dn102237_c0_g1'	'(p27598|phsl_ipoba : 178.0) Alpha-1,4 glucan phosphorylase L isozyme, chloroplast precursor (EC 2.4.1.1) (Starch phosphorylase L) - Ipomoea batatas (Sweet potato) (Batate) & (loc_os03g55090.1 : 169.0) no description available & (at3g29320 : 168.0) Encodes a plastidic alpha-glucan phosphorylase. In vitro, the enzyme has a preference for maltooligosaccharides, such as maltoheptaose.; Glycosyl tran…	T
'2.2.2.2'	'major CHO metabolism.degradation.starch.starch phosphorylase'	'trinity_dn114640_c0_g3'	'(p53537|phsh_vicfa : 762.0) Alpha-glucan phosphorylase, H isozyme (EC 2.4.1.1) (Starch phosphorylase H) - Vicia faba (Broad bean) & (loc_os01g63270.2 : 755.0) no description available & (at3g46970 : 734.0) Encodes a cytosolic alpha-glucan phosphorylase. In vitro, the enzyme has a preference for branched polysaccharides, such as glycogen.; alpha-glucan phosphorylase 2 (PHS2); FUNCTIONS IN: phosph…	T
'2.2.2.2'	'major CHO metabolism.degradation.starch.starch phosphorylase'	'trinity_dn142157_c0_g1'	'(gnl|cdd|37310 : 178.0) no description available & (gnl|cdd|30407 : 70.3) no description available & (chl4|513944 : 61.2) no description available & (loc_os01g63270.1 : 53.1) no description available & (q9lkj3|phsh_wheat : 52.0) Alpha-glucan phosphorylase, H isozyme (EC 2.4.1.1) (Starch phosphorylase H) - Triticum aestivum (Wheat) & (at3g29320 : 45.8) Encodes a plastidic alpha-glucan phosphoryla…	T
'2.2.2.2'	'major CHO metabolism.degradation.starch.starch phosphorylase'	'trinity_dn54965_c0_g1'	'(p53536|phsl_vicfa : 254.0) Alpha-1,4 glucan phosphorylase L isozyme, chloroplast precursor (EC 2.4.1.1) (Starch phosphorylase L) - Vicia faba (Broad bean) & (at3g29320 : 248.0) Encodes a plastidic alpha-glucan phosphorylase. In vitro, the enzyme has a preference for maltooligosaccharides, such as maltoheptaose.; Glycosyl transferase, family 35; FUNCTIONS IN: phosphorylase activity, transferase …	T
'2.2.2.3'	'major CHO metabolism.degradation.starch.glucan water dikinase'	'trinity_dn112071_c0_g1'	'(at4g24450 : 172.0) "phosphoglucan, water dikinase" (PWD); FUNCTIONS IN: kinase activity, ATP binding; INVOLVED IN: phosphorylation; LOCATED IN: chloroplast envelope; EXPRESSED IN: 22 plant structures; EXPRESSED DURING: 14 growth stages; CONTAINS InterPro DOMAIN/s: Pyruvate phosphate dikinase, PEP/pyruvate-binding (InterPro:IPR002192); BEST Arabidopsis thaliana protein match is: Pyruvate phospha…	T
'2.2.2.3'	'major CHO metabolism.degradation.starch.glucan water dikinase'	'trinity_dn114784_c2_g1'	'(q9awa5|gwd1_soltu : 1937.0) Alpha-glucan water dikinase, chloroplast precursor (EC 2.7.9.4) (EC 2.7.13.3) (Starch-related R1 protein) - Solanum tuberosum (Potato) & (at1g10760 : 1763.0) Encodes an &#945;-glucan, water dikinase required for starch degradation. Involved in cold-induced freezing tolerance. Mutations that eliminate the GWD protein or affect the dikinase domain of the enzyme dramati…	T
'2.2.2.3'	'major CHO metabolism.degradation.starch.glucan water dikinase'	'trinity_dn115145_c4_g1'	'(at5g26570 : 916.0) chloroplastidic phosphoglucan, water dikinase (PWD) which is required for normal degradation of leaf starch in Arabidopsis. NMR analysis of the mutants, suggests that the gene is specifically involved in the phosphorylation of the glucosyl residues of starch at the C3 position.; PHOSPHOGLUCAN WATER DIKINASE (PWD); FUNCTIONS IN: carbohydrate kinase activity, catalytic activity…	T
'2.2.2.3'	'major CHO metabolism.degradation.starch.glucan water dikinase'	'trinity_dn25935_c0_g1'	'(q9awa5|gwd1_soltu : 211.0) Alpha-glucan water dikinase, chloroplast precursor (EC 2.7.9.4) (EC 2.7.13.3) (Starch-related R1 protein) - Solanum tuberosum (Potato) & (at1g10760 : 202.0) Encodes an &#945;-glucan, water dikinase required for starch degradation. Involved in cold-induced freezing tolerance. Mutations that eliminate the GWD protein or affect the dikinase domain of the enzyme dramatica…	T
'2.2.2.3'	'major CHO metabolism.degradation.starch.glucan water dikinase'	'trinity_dn97634_c0_g1'	'(at5g26570 : 161.0) chloroplastidic phosphoglucan, water dikinase (PWD) which is required for normal degradation of leaf starch in Arabidopsis. NMR analysis of the mutants, suggests that the gene is specifically involved in the phosphorylation of the glucosyl residues of starch at the C3 position.; PHOSPHOGLUCAN WATER DIKINASE (PWD); FUNCTIONS IN: carbohydrate kinase activity, catalytic activity…	T
'2.2.2.4'	'major CHO metabolism.degradation.starch.D enzyme'	'trinity_dn111118_c2_g2'	'(q06801|dpep_soltu : 823.0) 4-alpha-glucanotransferase, chloroplast precursor (EC 2.4.1.25) (Amylomaltase) (Disproportionating enzyme) (D-enzyme) - Solanum tuberosum (Potato) & (at5g64860 : 786.0) Encodes a maltotriose-metabolizing enzyme with chloroplastic &#945;-1,4-glucanotransferase activity. Mutant has altered starch degradation.; disproportionating enzyme (DPE1); FUNCTIONS IN: 4-alpha-gluc…	T
'2.2.2.4'	'major CHO metabolism.degradation.starch.D enzyme'	'trinity_dn113923_c1_g1'	'(loc_os07g46790.1 : 1027.0) no description available & (at2g40840 : 993.0) Encodes a cytosolic protein with transglucosidase and amylomaltase activity. It is an essential component of the pathway from starch to sucrose and cellular metabolism in leaves at night. The protein binds to heteroglycans and utilizes glucose, mannose and xylose as acceptors. Fucose and galactose can also act as acceptor…	T
'2.2.2.4'	'major CHO metabolism.degradation.starch.D enzyme'	'trinity_dn83440_c0_g1'	'(at5g01260 : 94.4) Carbohydrate-binding-like fold; FUNCTIONS IN: carbohydrate binding, catalytic activity; INVOLVED IN: carbohydrate metabolic process; LOCATED IN: cellular_component unknown; EXPRESSED IN: 21 plant structures; EXPRESSED DURING: 13 growth stages; CONTAINS InterPro DOMAIN/s: Immunoglobulin-like fold (InterPro:IPR013783), Carbohydrate-binding-like fold (InterPro:IPR013784), Glycosi…	T
'2.2.2.6'	'major CHO metabolism.degradation.starch.transporter'	'trinity_dn123950_c0_g1'	'(p29463|tpt_soltu : 197.0) Triose phosphate/phosphate translocator, chloroplast precursor (cTPT) (E29) - Solanum tuberosum (Potato) & (at5g46110 : 193.0) mutant has Altered acclimation responses; Chloroplast Triose Phosphate Translocator; ACCLIMATION OF PHOTOSYNTHESIS TO ENVIRONMENT 2 (APE2); FUNCTIONS IN: antiporter activity; INVOLVED IN: transport; LOCATED IN: chloroplast, membrane; EXPRESSED …	T
'2.2.2.6'	'major CHO metabolism.degradation.starch.transporter'	'trinity_dn144657_c0_g1'	'(gnl|cdd|84502 : 156.0) no description available & (gnl|cdd|35475 : 141.0) no description available & (ipr005828 : 124.33959) General substrate transporter & (at1g50310 : 103.0) sugar transporter 9 (STP9); FUNCTIONS IN: carbohydrate transmembrane transporter activity, sugar:hydrogen symporter activity; INVOLVED IN: transport, transmembrane transport; LOCATED IN: integral to membrane, membrane; E…	T
'2.2.2.8'	'major CHO metabolism.degradation.starch.ISA3'	''	''
'2.2.2.9'	'major CHO metabolism.degradation.starch.limit dextrinase/ pullulanase'	'trinity_dn112051_c0_g2'	'(at5g04360 : 1375.0) Encodes an enzyme thought to be involved in the hydrolysis of the &#945;-1,6 linkages during starch degradation in seed endosperm. However, a knockout mutant of Arabidopsis lacking limit dextrinase has normal rates of starch degradation in the leaf at night, indicating that more than one isoamylases might be involved in this process.; limit dextrinase (LDA); FUNCTIONS IN: li…	T
'2.2.2.10'	'major CHO metabolism.degradation.starch.laforin like phosphoglucan phosphatase (SEX4)'	'trinity_dn106584_c1_g1'	'(loc_os03g01750.3 : 216.0) no description available & (at3g52180 : 201.0) Encodes a plant-specific protein phosphatase that contains a protein tyrosine phosphatase (PTP) catalytic domain and a kinase interaction sequence (KIS) domain. This protein interacts with the plant SnRK AKIN11. Binds starch. Localized in the chloroplast.; STARCH-EXCESS 4 (SEX4); FUNCTIONS IN: protein tyrosine/serine/threo…	T
'2.2.2.1001'	'major CHO metabolism.degradation.starch'	'starch (total)'	'cell wall synthesis; major CHO metabolism.degradation.starch'	M
'2.2.2.1002'	'major CHO metabolism.degradation.starch'	'maltose'	'cell wall synthesis; major CHO metabolism.degradation.starch'	M
'2.2.2.1003'	'major CHO metabolism.degradation.starch'	'isomaltose'	'cell wall synthesis; major CHO metabolism.degradation.starch'	M
'2.2.2.1004'	'major CHO metabolism.degradation.starch'	'maltotriose'	'cell wall synthesis; major CHO metabolism.degradation.starch'	M
'2.2.10'	'major CHO metabolism.degradation.acetate metabolism'	''	''
'2.2.10.1'	'major CHO metabolism.degradation.acetate metabolism.acetate kinase'	''	''
'2.2.10.2'	'major CHO metabolism.degradation.acetate metabolism.phosphate acetyltransferase'	''	''
'2.2.10.3'	'major CHO metabolism.degradation.acetate metabolism.acetyl-CoA synthetase'	''	''
'3'	'minor CHO metabolism'	''	''
'3.1'	'minor CHO metabolism.raffinose family'	''	''
'3.1.1'	'minor CHO metabolism.raffinose family.galactinol synthases'	''	''
'3.1.1.1'	'minor CHO metabolism.raffinose family.galactinol synthases.known'	'trinity_dn6840_c0_g1'	'(at2g47180 : 195.0) galactinol synthase 1 (GolS1); FUNCTIONS IN: transferase activity, transferring hexosyl groups, transferase activity, transferring glycosyl groups; INVOLVED IN: response to high light intensity, carbohydrate biosynthetic process, response to hydrogen peroxide, response to heat; LOCATED IN: cellular_component unknown; EXPRESSED IN: 19 plant structures; EXPRESSED DURING: 11 gro…	T
'3.1.1.1'	'minor CHO metabolism.raffinose family.galactinol synthases.known'	'trinity_dn95962_c1_g1'	'(loc_os03g20120.1 : 382.0) no description available & (at2g47180 : 377.0) galactinol synthase 1 (GolS1); FUNCTIONS IN: transferase activity, transferring hexosyl groups, transferase activity, transferring glycosyl groups; INVOLVED IN: response to high light intensity, carbohydrate biosynthetic process, response to hydrogen peroxide, response to heat; LOCATED IN: cellular_component unknown; EXPRE…	T
'3.1.1.1'	'minor CHO metabolism.raffinose family.galactinol synthases.known'	'trinity_dn96111_c3_g1'	'(loc_os03g20120.1 : 229.0) no description available & (at1g60470 : 228.0) galactinol synthase 4 (GolS4); CONTAINS InterPro DOMAIN/s: Glycosyl transferase, family 8 (InterPro:IPR002495); BEST Arabidopsis thaliana protein match is: galactinol synthase 7 (TAIR:AT1G60450.1); Has 1247 Blast hits to 1246 proteins in 290 species: Archae - 0; Bacteria - 113; Metazoa - 260; Fungi - 270; Plants - 469; Vir…	T
'3.1.1.2'	'minor CHO metabolism.raffinose family.galactinol synthases.putative'	'trinity_dn6840_c0_g1'	'(at2g47180 : 195.0) galactinol synthase 1 (GolS1); FUNCTIONS IN: transferase activity, transferring hexosyl groups, transferase activity, transferring glycosyl groups; INVOLVED IN: response to high light intensity, carbohydrate biosynthetic process, response to hydrogen peroxide, response to heat; LOCATED IN: cellular_component unknown; EXPRESSED IN: 19 plant structures; EXPRESSED DURING: 11 gro…	T
'3.1.1.2'	'minor CHO metabolism.raffinose family.galactinol synthases.putative'	'trinity_dn95962_c1_g1'	'(loc_os03g20120.1 : 382.0) no description available & (at2g47180 : 377.0) galactinol synthase 1 (GolS1); FUNCTIONS IN: transferase activity, transferring hexosyl groups, transferase activity, transferring glycosyl groups; INVOLVED IN: response to high light intensity, carbohydrate biosynthetic process, response to hydrogen peroxide, response to heat; LOCATED IN: cellular_component unknown; EXPRE…	T
'3.1.1.2'	'minor CHO metabolism.raffinose family.galactinol synthases.putative'	'trinity_dn96111_c3_g1'	'(loc_os03g20120.1 : 229.0) no description available & (at1g60470 : 228.0) galactinol synthase 4 (GolS4); CONTAINS InterPro DOMAIN/s: Glycosyl transferase, family 8 (InterPro:IPR002495); BEST Arabidopsis thaliana protein match is: galactinol synthase 7 (TAIR:AT1G60450.1); Has 1247 Blast hits to 1246 proteins in 290 species: Archae - 0; Bacteria - 113; Metazoa - 260; Fungi - 270; Plants - 469; Vir…	T
'3.1.2'	'minor CHO metabolism.raffinose family.raffinose synthases'	''	''
'3.1.2.1'	'minor CHO metabolism.raffinose family.raffinose synthases.known'	'trinity_dn40625_c0_g1'	'(loc_os01g07530.1 : 303.0) no description available & (gnl|cdd|69227 : 302.0) no description available & (at5g40390 : 290.0) Encodes a protein which might be involved in the formation of verbascose. A T-DNA insertion mutant was shown to have a decreased amount of verbascose (as well as mannitol) whereas the levels of raffinose and stachyose remained unchanged.; seed imbibition 1-like (SIP1); FUN…	T
'3.1.2.2'	'minor CHO metabolism.raffinose family.raffinose synthases.putative'	'trinity_dn108723_c1_g2'	'(gnl|cdd|69227 : 312.0) no description available & (loc_os04g40520.1 : 300.0) no description available & (at3g57520 : 296.0) seed imbibition 2 (SIP2); CONTAINS InterPro DOMAIN/s: Glycoside hydrolase, catalytic core (InterPro:IPR017853), Raffinose synthase (InterPro:IPR008811); BEST Arabidopsis thaliana protein match is: seed imbibition 1 (TAIR:AT1G55740.1); Has 35333 Blast hits to 34131 proteins…	T
'3.1.2.2'	'minor CHO metabolism.raffinose family.raffinose synthases.putative'	'trinity_dn114199_c1_g3'	'(at3g57520 : 302.0) seed imbibition 2 (SIP2); CONTAINS InterPro DOMAIN/s: Glycoside hydrolase, catalytic core (InterPro:IPR017853), Raffinose synthase (InterPro:IPR008811); BEST Arabidopsis thaliana protein match is: seed imbibition 1 (TAIR:AT1G55740.1); Has 35333 Blast hits to 34131 proteins in 2444 species: Archae - 798; Bacteria - 22429; Metazoa - 974; Fungi - 991; Plants - 531; Viruses - 0; …	T
'3.1.2.2'	'minor CHO metabolism.raffinose family.raffinose synthases.putative'	'trinity_dn114297_c1_g3'	'(at3g57520 : 259.0) seed imbibition 2 (SIP2); CONTAINS InterPro DOMAIN/s: Glycoside hydrolase, catalytic core (InterPro:IPR017853), Raffinose synthase (InterPro:IPR008811); BEST Arabidopsis thaliana protein match is: seed imbibition 1 (TAIR:AT1G55740.1); Has 35333 Blast hits to 34131 proteins in 2444 species: Archae - 798; Bacteria - 22429; Metazoa - 974; Fungi - 991; Plants - 531; Viruses - 0; …	T
'3.1.2.2'	'minor CHO metabolism.raffinose family.raffinose synthases.putative'	'trinity_dn192081_c0_g1'	'(at1g55740 : 152.0) seed imbibition 1 (SIP1); CONTAINS InterPro DOMAIN/s: Glycoside hydrolase, catalytic core (InterPro:IPR017853), Raffinose synthase (InterPro:IPR008811); BEST Arabidopsis thaliana protein match is: seed imbibition 2 (TAIR:AT3G57520.1); Has 563 Blast hits to 527 proteins in 159 species: Archae - 29; Bacteria - 119; Metazoa - 0; Fungi - 82; Plants - 322; Viruses - 0; Other Eukar…	T
'3.1.3'	'minor CHO metabolism.raffinose family.stachyose synthases'	'trinity_dn112034_c1_g2'	'(ipr008811 : 1500.0) Raffinose synthase & (q93xk2|stsyn_pea : 1229.0) Stachyose synthase precursor (EC 2.4.1.67) (Galactinol--raffinose galactosyltransferase) - Pisum sativum (Garden pea) & (at4g01970 : 1078.0) Encodes a putative stachyose synthetase.; stachyose synthase (STS); CONTAINS InterPro DOMAIN/s: Glycoside hydrolase, catalytic core (InterPro:IPR017853), Raffinose synthase (InterPro:IPR0…	T
'3.1.1001'	'minor CHO metabolism.raffinose family'	'raffinose'	'minor CHO metabolism.raffinose'	M
'3.1.1002'	'minor CHO metabolism.raffinose family'	'galactinol'	''	M
'3.2'	'minor CHO metabolism.trehalose'	''	''
'3.2.1'	'minor CHO metabolism.trehalose.TPS'	'trinity_dn114295_c2_g4'	'(at1g68020 : 274.0) Encodes an enzyme putatively involved in trehalose biosynthesis. The protein has a trehalose synthase (TPS)-like domain and a trehalose phosphatase (TPP)-like domain. It can complement a yeast mutant lacking both of these activities suggesting that this is a bifunctional enzyme.; ATTPS6; CONTAINS InterPro DOMAIN/s: HAD-superfamily hydrolase, subfamily IIB (InterPro:IPR006379)…	T
'3.2.1'	'minor CHO metabolism.trehalose.TPS'	'trinity_dn96343_c0_g1'	'(at1g78580 : 345.0) Encodes an enzyme putatively involved in trehalose biosynthesis. The protein has a trehalose synthase (TPS)-like domain but no trehalose phosphatase (TPP)-like domain. ATTPS1 is able to complement yeast tps1 mutants in vivo. The gene product modulates cell growth but not cell differentiation by determining cell wall deposition and cell division.; trehalose-6-phosphate synthas…	T
'3.2.2'	'minor CHO metabolism.trehalose.TPP'	'trinity_dn105132_c1_g1'	'(at1g78090 : 357.0) homologous to the C-terminal part of microbial trehalose-6-phosphate phosphatases; trehalose-6-phosphate phosphatase (TPPB); CONTAINS InterPro DOMAIN/s: HAD-superfamily hydrolase, subfamily IIB (InterPro:IPR006379), Trehalose-phosphatase (InterPro:IPR003337); BEST Arabidopsis thaliana protein match is: Haloacid dehalogenase-like hydrolase (HAD) superfamily protein (TAIR:AT1G2…	T
'3.2.2'	'minor CHO metabolism.trehalose.TPP'	'trinity_dn105132_c1_g2'	'(loc_os08g31630.1 : 257.0) no description available & (at1g35910 : 243.0) Haloacid dehalogenase-like hydrolase (HAD) superfamily protein; FUNCTIONS IN: catalytic activity, trehalose-phosphatase activity; INVOLVED IN: trehalose biosynthetic process, metabolic process; EXPRESSED IN: 14 plant structures; EXPRESSED DURING: 4 anthesis, C globular stage, F mature embryo stage, petal differentiation an…	T
'3.2.2'	'minor CHO metabolism.trehalose.TPP'	'trinity_dn110737_c2_g1'	'(at4g22590 : 491.0) Haloacid dehalogenase-like hydrolase (HAD) superfamily protein; FUNCTIONS IN: catalytic activity, trehalose-phosphatase activity; INVOLVED IN: trehalose biosynthetic process, metabolic process; LOCATED IN: chloroplast; EXPRESSED IN: sperm cell, male gametophyte, pollen tube; EXPRESSED DURING: L mature pollen stage, M germinated pollen stage; CONTAINS InterPro DOMAIN/s: HAD-su…	T
'3.2.2'	'minor CHO metabolism.trehalose.TPP'	'trinity_dn110737_c2_g3'	'(at4g22590 : 404.0) Haloacid dehalogenase-like hydrolase (HAD) superfamily protein; FUNCTIONS IN: catalytic activity, trehalose-phosphatase activity; INVOLVED IN: trehalose biosynthetic process, metabolic process; LOCATED IN: chloroplast; EXPRESSED IN: sperm cell, male gametophyte, pollen tube; EXPRESSED DURING: L mature pollen stage, M germinated pollen stage; CONTAINS InterPro DOMAIN/s: HAD-su…	T
'3.2.2'	'minor CHO metabolism.trehalose.TPP'	'trinity_dn110737_c2_g4'	'(at5g51460 : 202.0) homologous to the C-terminal part of microbial trehalose-6-phosphate phosphatases; ATTPPA; FUNCTIONS IN: trehalose-phosphatase activity; INVOLVED IN: trehalose biosynthetic process; LOCATED IN: chloroplast; EXPRESSED IN: 23 plant structures; EXPRESSED DURING: 16 growth stages; CONTAINS InterPro DOMAIN/s: HAD-superfamily hydrolase, subfamily IIB (InterPro:IPR006379), Trehalose…	T
'3.2.2'	'minor CHO metabolism.trehalose.TPP'	'trinity_dn23359_c0_g1'	'(loc_os02g51680.1 : 233.0) no description available & (at2g22190 : 232.0) Haloacid dehalogenase-like hydrolase (HAD) superfamily protein; FUNCTIONS IN: catalytic activity, trehalose-phosphatase activity; INVOLVED IN: trehalose biosynthetic process, metabolic process; LOCATED IN: cellular_component unknown; EXPRESSED IN: 23 plant structures; EXPRESSED DURING: 12 growth stages; CONTAINS InterPro D…	T
'3.2.3'	'minor CHO metabolism.trehalose.potential TPS/TPP'	'trinity_dn104094_c6_g1'	'(at1g68020 : 116.0) Encodes an enzyme putatively involved in trehalose biosynthesis. The protein has a trehalose synthase (TPS)-like domain and a trehalose phosphatase (TPP)-like domain. It can complement a yeast mutant lacking both of these activities suggesting that this is a bifunctional enzyme.; ATTPS6; CONTAINS InterPro DOMAIN/s: HAD-superfamily hydrolase, subfamily IIB (InterPro:IPR006379)…	T
'3.2.3'	'minor CHO metabolism.trehalose.potential TPS/TPP'	'trinity_dn104094_c6_g2'	'(at4g17770 : 121.0) Encodes an enzyme putatively involved in trehalose biosynthesis. The protein has a trehalose synthase (TPS)-like domain that may or may not be active as well as a trehalose phosphatase (TPP)-like domain. Phosphorylated TPS5 extracted from Arabidopsis cells binds directly to 14-3-3 isoforms.; trehalose phosphatase/synthase 5 (TPS5); FUNCTIONS IN: transferase activity, transfer…	T
'3.2.3'	'minor CHO metabolism.trehalose.potential TPS/TPP'	'trinity_dn105252_c10_g1'	'(at1g06410 : 186.0) Encodes an enzyme putatively involved in trehalose biosynthesis. Though the protein has both trehalose-6-phosphate synthase (TPS)-like and trehalose-6-phosphate phosphatase (TPP)-like domains, neither activity has been detected in enzymatic assays nor has the protein been able to complement yeast TPS or TPP mutants.; trehalose-phosphatase/synthase 7 (TPS7); FUNCTIONS IN: tran…	T
'3.2.3'	'minor CHO metabolism.trehalose.potential TPS/TPP'	'trinity_dn106718_c1_g4'	'(at1g68020 : 846.0) Encodes an enzyme putatively involved in trehalose biosynthesis. The protein has a trehalose synthase (TPS)-like domain and a trehalose phosphatase (TPP)-like domain. It can complement a yeast mutant lacking both of these activities suggesting that this is a bifunctional enzyme.; ATTPS6; CONTAINS InterPro DOMAIN/s: HAD-superfamily hydrolase, subfamily IIB (InterPro:IPR006379)…	T
'3.2.3'	'minor CHO metabolism.trehalose.potential TPS/TPP'	'trinity_dn107947_c0_g1'	'(loc_os01g54560.3 : 181.0) no description available & (at1g06410 : 164.0) Encodes an enzyme putatively involved in trehalose biosynthesis. Though the protein has both trehalose-6-phosphate synthase (TPS)-like and trehalose-6-phosphate phosphatase (TPP)-like domains, neither activity has been detected in enzymatic assays nor has the protein been able to complement yeast TPS or TPP mutants.; treha…	T
'3.2.3'	'minor CHO metabolism.trehalose.potential TPS/TPP'	'trinity_dn107947_c0_g2'	'(loc_os01g53000.2 : 234.0) no description available & (at1g06410 : 221.0) Encodes an enzyme putatively involved in trehalose biosynthesis. Though the protein has both trehalose-6-phosphate synthase (TPS)-like and trehalose-6-phosphate phosphatase (TPP)-like domains, neither activity has been detected in enzymatic assays nor has the protein been able to complement yeast TPS or TPP mutants.; treha…	T
'3.2.3'	'minor CHO metabolism.trehalose.potential TPS/TPP'	'trinity_dn112616_c1_g1'	'(at4g17770 : 1355.0) Encodes an enzyme putatively involved in trehalose biosynthesis. The protein has a trehalose synthase (TPS)-like domain that may or may not be active as well as a trehalose phosphatase (TPP)-like domain. Phosphorylated TPS5 extracted from Arabidopsis cells binds directly to 14-3-3 isoforms.; trehalose phosphatase/synthase 5 (TPS5); FUNCTIONS IN: transferase activity, transfe…	T
'3.2.3'	'minor CHO metabolism.trehalose.potential TPS/TPP'	'trinity_dn112616_c2_g3'	'(at1g68020 : 323.0) Encodes an enzyme putatively involved in trehalose biosynthesis. The protein has a trehalose synthase (TPS)-like domain and a trehalose phosphatase (TPP)-like domain. It can complement a yeast mutant lacking both of these activities suggesting that this is a bifunctional enzyme.; ATTPS6; CONTAINS InterPro DOMAIN/s: HAD-superfamily hydrolase, subfamily IIB (InterPro:IPR006379)…	T
'3.2.3'	'minor CHO metabolism.trehalose.potential TPS/TPP'	'trinity_dn114295_c2_g1'	'(loc_os02g54820.2 : 1035.0) no description available & (at1g23870 : 1031.0) Encodes an enzyme putatively involved in trehalose biosynthesis. The protein has a trehalose synthase (TPS)-like domain that may or may not be active as well as a trehalose phosphatase (TPP)-like domain.; trehalose-phosphatase/synthase 9 (TPS9); FUNCTIONS IN: transferase activity, transferring glycosyl groups, trehalose-…	T
'3.2.3'	'minor CHO metabolism.trehalose.potential TPS/TPP'	'trinity_dn114295_c2_g2'	'(loc_os02g54820.1 : 230.0) no description available & (at1g23870 : 212.0) Encodes an enzyme putatively involved in trehalose biosynthesis. The protein has a trehalose synthase (TPS)-like domain that may or may not be active as well as a trehalose phosphatase (TPP)-like domain.; trehalose-phosphatase/synthase 9 (TPS9); FUNCTIONS IN: transferase activity, transferring glycosyl groups, trehalose-ph…	T
'3.2.3'	'minor CHO metabolism.trehalose.potential TPS/TPP'	'trinity_dn114295_c2_g4'	'(at1g68020 : 274.0) Encodes an enzyme putatively involved in trehalose biosynthesis. The protein has a trehalose synthase (TPS)-like domain and a trehalose phosphatase (TPP)-like domain. It can complement a yeast mutant lacking both of these activities suggesting that this is a bifunctional enzyme.; ATTPS6; CONTAINS InterPro DOMAIN/s: HAD-superfamily hydrolase, subfamily IIB (InterPro:IPR006379)…	T
'3.2.3'	'minor CHO metabolism.trehalose.potential TPS/TPP'	'trinity_dn117834_c0_g1'	'(at4g17770 : 265.0) Encodes an enzyme putatively involved in trehalose biosynthesis. The protein has a trehalose synthase (TPS)-like domain that may or may not be active as well as a trehalose phosphatase (TPP)-like domain. Phosphorylated TPS5 extracted from Arabidopsis cells binds directly to 14-3-3 isoforms.; trehalose phosphatase/synthase 5 (TPS5); FUNCTIONS IN: transferase activity, transfer…	T
'3.2.3'	'minor CHO metabolism.trehalose.potential TPS/TPP'	'trinity_dn42346_c0_g1'	'(at4g17770 : 248.0) Encodes an enzyme putatively involved in trehalose biosynthesis. The protein has a trehalose synthase (TPS)-like domain that may or may not be active as well as a trehalose phosphatase (TPP)-like domain. Phosphorylated TPS5 extracted from Arabidopsis cells binds directly to 14-3-3 isoforms.; trehalose phosphatase/synthase 5 (TPS5); FUNCTIONS IN: transferase activity, transfer…	T
'3.2.3'	'minor CHO metabolism.trehalose.potential TPS/TPP'	'trinity_dn63946_c0_g1'	'(at4g17770 : 201.0) Encodes an enzyme putatively involved in trehalose biosynthesis. The protein has a trehalose synthase (TPS)-like domain that may or may not be active as well as a trehalose phosphatase (TPP)-like domain. Phosphorylated TPS5 extracted from Arabidopsis cells binds directly to 14-3-3 isoforms.; trehalose phosphatase/synthase 5 (TPS5); FUNCTIONS IN: transferase activity, transfer…	T
'3.2.3'	'minor CHO metabolism.trehalose.potential TPS/TPP'	'trinity_dn83313_c0_g1'	'(at1g70290 : 127.0) Encodes an enzyme putatively involved in trehalose biosynthesis. Though the protein has both trehalose-6-phosphate synthase (TPS)-like and trehalose-6-phosphate phosphatase (TPP)-like domains, neither activity has been detected in enzymatic assays nor has the protein been able to complement yeast TPS or TPP mutants.; trehalose-6-phosphatase synthase S8 (TPS8); FUNCTIONS IN: t…	T
'3.2.4'	'minor CHO metabolism.trehalose.trehalase'	'trinity_dn118824_c0_g1'	'(gnl|cdd|31813 : 177.0) no description available & (gnl|cdd|35822 : 116.0) no description available & (ipr001661 : 108.976524) Glycoside hydrolase, family 37 & (loc_os10g37660.1 : 90.5) no description available & (at4g24040 : 82.8) Encodes a trehalase, member of Glycoside Hydrolase Family 37.; trehalase 1 (TRE1); CONTAINS InterPro DOMAIN/s: Glycoside hydrolase, family 37 (InterPro:IPR001661), Si…	T
'3.2.1001'	'minor CHO metabolism.trehalose'	'trehalose'	'minor CHO metabolism.trehalose'	M
'3.3'	'minor CHO metabolism.sugar alcohols'	'trinity_dn107853_c1_g1'	'(at5g51970 : 597.0) Encodes a putative sorbitol dehydrogenase that can be thiolated in vitro.; GroES-like zinc-binding alcohol dehydrogenase family protein; FUNCTIONS IN: oxidoreductase activity, zinc ion binding; INVOLVED IN: oxidation reduction; EXPRESSED IN: 24 plant structures; EXPRESSED DURING: 15 growth stages; CONTAINS InterPro DOMAIN/s: GroES-like (InterPro:IPR011032), Alcohol dehydrogen…	T
'3.3'	'minor CHO metabolism.sugar alcohols'	'trinity_dn112336_c0_g1'	'(at4g30310 : 483.0) FGGY family of carbohydrate kinase; FUNCTIONS IN: carbohydrate kinase activity, phosphotransferase activity, alcohol group as acceptor; INVOLVED IN: carbohydrate metabolic process; LOCATED IN: chloroplast; EXPRESSED IN: 23 plant structures; EXPRESSED DURING: 15 growth stages; CONTAINS InterPro DOMAIN/s: Carbohydrate kinase, FGGY (InterPro:IPR000577), Carbohydrate kinase, FGGY…	T
'3.3'	'minor CHO metabolism.sugar alcohols'	'trinity_dn185092_c0_g1'	'(gnl|cdd|35247 : 136.0) no description available & (at5g51970 : 102.0) Encodes a putative sorbitol dehydrogenase that can be thiolated in vitro.; GroES-like zinc-binding alcohol dehydrogenase family protein; FUNCTIONS IN: oxidoreductase activity, zinc ion binding; INVOLVED IN: oxidation reduction; EXPRESSED IN: 24 plant structures; EXPRESSED DURING: 15 growth stages; CONTAINS InterPro DOMAIN/s: …	T
'3.3'	'minor CHO metabolism.sugar alcohols'	'trinity_dn66885_c0_g1'	'(at5g51970 : 293.0) Encodes a putative sorbitol dehydrogenase that can be thiolated in vitro.; GroES-like zinc-binding alcohol dehydrogenase family protein; FUNCTIONS IN: oxidoreductase activity, zinc ion binding; INVOLVED IN: oxidation reduction; EXPRESSED IN: 24 plant structures; EXPRESSED DURING: 15 growth stages; CONTAINS InterPro DOMAIN/s: GroES-like (InterPro:IPR011032), Alcohol dehydrogen…	T
'3.3.1001'	'minor CHO metabolism.sugar alcohols'	'sorbitol'	'minor CHO metabolism.polyols'	M
'3.3.1002'	'minor CHO metabolism.sugar alcohols'	'mannitol'	'minor CHO metabolism.polyols'	M
'3.3.1003'	'minor CHO metabolism.sugar alcohols'	'erythritol'	'minor CHO metabolism.polyols'	M
'3.3.1004'	'minor CHO metabolism.sugar alcohols'	'maltitol'	'minor CHO metabolism.polyols'	M
'3.3.1005'	'minor CHO metabolism.sugar alcohols'	'galactitol'	'minor CHO metabolism.polyols'	M
'3.3.1006'	'minor CHO metabolism.sugar alcohols'	'pinitol'	'minor CHO metabolism.polyols'	M
'3.3.1007'	'minor CHO metabolism.sugar alcohols'	'ononitol'	'minor CHO metabolism.polyols'	M
'3.3.1008'	'minor CHO metabolism.sugar alcohols'	'ribitol'	'minor CHO metabolism.polyols'	M
'3.3.1009'	'minor CHO metabolism.sugar alcohols'	'threitol'	''	M
'3.3.1010'	'minor CHO metabolism.sugar alcohols'	'sequoyitol'	''	M
'3.3.1011'	'minor CHO metabolism.sugar alcohols'	'viburnitol'	''	M
'3.3.1012'	'minor CHO metabolism.sugar alcohols'	'quebranchitol'	''	M
'3.4'	'minor CHO metabolism.myo-inositol'	''	''
'3.4.1'	'minor CHO metabolism.myo-inositol.poly-phosphatases'	'trinity_dn110371_c0_g2'	'(loc_os01g51890.1 : 662.0) no description available & (at1g71710 : 656.0) DNAse I-like superfamily protein; FUNCTIONS IN: inositol-polyphosphate 5-phosphatase activity, inositol or phosphatidylinositol phosphatase activity; INVOLVED IN: biological_process unknown; LOCATED IN: mitochondrion; EXPRESSED IN: 22 plant structures; EXPRESSED DURING: 13 growth stages; CONTAINS InterPro DOMAIN/s: Inosito…	T
'3.4.1'	'minor CHO metabolism.myo-inositol.poly-phosphatases'	'trinity_dn98206_c1_g1'	'(at1g71710 : 178.0) DNAse I-like superfamily protein; FUNCTIONS IN: inositol-polyphosphate 5-phosphatase activity, inositol or phosphatidylinositol phosphatase activity; INVOLVED IN: biological_process unknown; LOCATED IN: mitochondrion; EXPRESSED IN: 22 plant structures; EXPRESSED DURING: 13 growth stages; CONTAINS InterPro DOMAIN/s: Inositol polyphosphate related phosphatase (InterPro:IPR00030…	T
'3.4.2'	'minor CHO metabolism.myo-inositol.InsP-Kinases'	'trinity_dn108283_c3_g1'	'(at5g61760 : 350.0) Encodes an inositol polyphosphate 3-/6-/5-kinase that is localized to the nucleus. Able to complement a mutation in a yeast transcriptional regulator gene (ARG82/IPK2).; inositol polyphosphate kinase 2 beta (IPK2BETA); CONTAINS InterPro DOMAIN/s: Inositol polyphosphate kinase (InterPro:IPR005522); BEST Arabidopsis thaliana protein match is: inositol polyphosphate kinase 2 alp…	T
'3.4.2'	'minor CHO metabolism.myo-inositol.InsP-Kinases'	'trinity_dn108283_c3_g2'	'(at5g61760 : 355.0) Encodes an inositol polyphosphate 3-/6-/5-kinase that is localized to the nucleus. Able to complement a mutation in a yeast transcriptional regulator gene (ARG82/IPK2).; inositol polyphosphate kinase 2 beta (IPK2BETA); CONTAINS InterPro DOMAIN/s: Inositol polyphosphate kinase (InterPro:IPR005522); BEST Arabidopsis thaliana protein match is: inositol polyphosphate kinase 2 alp…	T
'3.4.2'	'minor CHO metabolism.myo-inositol.InsP-Kinases'	'trinity_dn108283_c3_g3'	'(at5g61760 : 358.0) Encodes an inositol polyphosphate 3-/6-/5-kinase that is localized to the nucleus. Able to complement a mutation in a yeast transcriptional regulator gene (ARG82/IPK2).; inositol polyphosphate kinase 2 beta (IPK2BETA); CONTAINS InterPro DOMAIN/s: Inositol polyphosphate kinase (InterPro:IPR005522); BEST Arabidopsis thaliana protein match is: inositol polyphosphate kinase 2 alp…	T
'3.4.3'	'minor CHO metabolism.myo-inositol.InsP Synthases'	'trinity_dn111827_c0_g1'	'(gnl|cdd|35912 : 210.0) no description available & (q40271|ino1_mescr : 206.0) Inositol-3-phosphate synthase (EC 5.5.1.4) (Myo-inositol-1-phosphate synthase) (MI-1-P synthase) (IPS) - Mesembryanthemum crystallinum (Common ice plant) & (loc_os03g09250.2 : 202.0) no description available & (at5g10170 : 200.0) myo-inositol-1-phosphate synthase isoform 3.Expressed in leaf, root and silique. Immunolo…	T
'3.4.3'	'minor CHO metabolism.myo-inositol.InsP Synthases'	'trinity_dn6460_c0_g1'	'(q9lw96|ino1_tobac : 177.0) Inositol-3-phosphate synthase (EC 5.5.1.4) (Myo-inositol-1-phosphate synthase) (MI-1-P synthase) (IPS) - Nicotiana tabacum (Common tobacco) & (loc_os03g09250.2 : 174.0) no description available & (at5g10170 : 169.0) myo-inositol-1-phosphate synthase isoform 3.Expressed in leaf, root and silique. Immunolocaliazation experiments with an antibody recognizing MIPS1, MIPS2…	T
'3.4.4'	'minor CHO metabolism.myo-inositol.myo inositol oxygenases'	'trinity_dn115879_c0_g1'	'(gnl|cdd|68716 : 150.0) no description available & (ipr007828 : 114.29635) Inositol oxygenase & (gnl|cdd|36786 : 112.0) no description available & (at1g14520 : 99.0) Encodes MIOX1. Belongs to myo-inositol oxygenase gene family.; myo-inositol oxygenase 1 (MIOX1); FUNCTIONS IN: inositol oxygenase activity, oxidoreductase activity; INVOLVED IN: syncytium formation; LOCATED IN: cytoplasm; EXPRESSED …	T
'3.4.4'	'minor CHO metabolism.myo-inositol.myo inositol oxygenases'	'trinity_dn46867_c0_g1'	'(gnl|cdd|68716 : 448.0) no description available & (gnl|cdd|36786 : 298.0) no description available & (ipr007828 : 273.41983) Inositol oxygenase & (at2g19800 : 233.0) Encodes a myo-inositol oxygenase family gene.; myo-inositol oxygenase 2 (MIOX2); FUNCTIONS IN: inositol oxygenase activity; INVOLVED IN: syncytium formation; LOCATED IN: cytoplasm; EXPRESSED IN: 24 plant structures; EXPRESSED DURIN…	T
'3.4.5'	'minor CHO metabolism.myo-inositol.inositol phosphatase'	'trinity_dn108663_c3_g1'	'(at1g31190 : 500.0) Encodes a myo-inositol monophosphatase IMPL1 (myo-Inositol monophosphatase like 1).; myo-inositol monophosphatase like 1 (IMPL1); FUNCTIONS IN: 3'(2'),5'-bisphosphate nucleotidase activity, inositol or phosphatidylinositol phosphatase activity, inositol-1(or 4)-monophosphatase activity; INVOLVED IN: sulfur metabolic process; LOCATED IN: chloroplast, chloroplast stroma; EXPRES…	T
'3.4.5'	'minor CHO metabolism.myo-inositol.inositol phosphatase'	'trinity_dn110019_c3_g2'	'(at3g02870 : 156.0) Encodes a L-galactose-1-phosphate phosphatase, involved in ascorbate biosynthesis.; VTC4; FUNCTIONS IN: 3'(2'),5'-bisphosphate nucleotidase activity, L-galactose-1-phosphate phosphatase activity, inositol or phosphatidylinositol phosphatase activity, inositol-1(or 4)-monophosphatase activity; INVOLVED IN: sulfur metabolic process, L-ascorbic acid biosynthetic process, respons…	T
'3.4.5'	'minor CHO metabolism.myo-inositol.inositol phosphatase'	'trinity_dn113124_c1_g2'	'(at1g05630 : 1473.0) Encodes an inositol polyphosphate 5-phosphatase with phosphatase activity toward only Ins(1,4,5)P3. Induced in response to ABA and wounding treatments. Expressed in young seedlings and flowers, while no transcripts were detectable in maturated roots, stems, and rosette leaves Modulates the development of cotyledon veins through its regulation of auxin homeostasis. Involved i…	T
'3.4.5'	'minor CHO metabolism.myo-inositol.inositol phosphatase'	'trinity_dn113124_c1_g5'	'(at1g05630 : 259.0) Encodes an inositol polyphosphate 5-phosphatase with phosphatase activity toward only Ins(1,4,5)P3. Induced in response to ABA and wounding treatments. Expressed in young seedlings and flowers, while no transcripts were detectable in maturated roots, stems, and rosette leaves Modulates the development of cotyledon veins through its regulation of auxin homeostasis. Involved in…	T
'3.4.5'	'minor CHO metabolism.myo-inositol.inositol phosphatase'	'trinity_dn51524_c0_g1'	'(at1g05630 : 168.0) Encodes an inositol polyphosphate 5-phosphatase with phosphatase activity toward only Ins(1,4,5)P3. Induced in response to ABA and wounding treatments. Expressed in young seedlings and flowers, while no transcripts were detectable in maturated roots, stems, and rosette leaves Modulates the development of cotyledon veins through its regulation of auxin homeostasis. Involved in…	T
'3.4.5'	'minor CHO metabolism.myo-inositol.inositol phosphatase'	'trinity_dn99780_c0_g1'	'(at4g39120 : 424.0) Encodes a chloroplast-localized member of the myo-inositol monophosphatase family, IMPL2 (myo-Inositol monophosphatase like 2) that seems to have multiple enzymatic activities. It contributes to histidine biosynthesis based on it histidinol-phosphate phosphatase activity. In addition, the protein can act as an inositol monophosphatase and an L-galactose-1-phosphate phosphatas…	T
'3.4.1001'	'minor CHO metabolism.myo-inositol'	'inositol'	'minor CHO metabolism.inositol'	M
'3.4.1002'	'minor CHO metabolism.myo-inositol'	'inositol-1-p'	'minor CHO metabolism.inositol'	M
'3.4.1003'	'minor CHO metabolism.myo-inositol'	'triphosphoinositide'	'minor CHO metabolism.inositol'	M
'3.4.1004'	'minor CHO metabolism.myo-inositol'	'inositol-2-p'	'minor CHO metabolism.inositol'	M
'3.5'	'minor CHO metabolism.others'	'trinity_dn101323_c0_g1'	'(at5g03770 : 243.0) Encodes a putative KDO (3-deoxy-D-manno-octulosonate) transferase; KDO transferase A (KDTA); FUNCTIONS IN: transferase activity, transferring glycosyl groups; INVOLVED IN: biosynthetic process, carbohydrate metabolic process; LOCATED IN: mitochondrion; EXPRESSED IN: 8 plant structures; EXPRESSED DURING: 4 anthesis, petal differentiation and expansion stage, E expanded cotyled…	T
'3.5'	'minor CHO metabolism.others'	'trinity_dn102020_c0_g1'	'(gnl|cdd|36817 : 217.0) no description available & (at3g47800 : 216.0) Galactose mutarotase-like superfamily protein; FUNCTIONS IN: aldose 1-epimerase activity; INVOLVED IN: galactose metabolic process, hexose metabolic process, carbohydrate metabolic process; LOCATED IN: endomembrane system; EXPRESSED IN: 23 plant structures; EXPRESSED DURING: 14 growth stages; CONTAINS InterPro DOMAIN/s: Glyco…	T
'3.5'	'minor CHO metabolism.others'	'trinity_dn104594_c1_g1'	'(at2g37770 : 273.0) NAD(P)-linked oxidoreductase superfamily protein; FUNCTIONS IN: oxidoreductase activity; INVOLVED IN: oxidation reduction; EXPRESSED IN: 12 plant structures; EXPRESSED DURING: LP.04 four leaves visible, 4 anthesis, petal differentiation and expansion stage; CONTAINS InterPro DOMAIN/s: Aldo/keto reductase (InterPro:IPR001395), Aldo/keto reductase subgroup (InterPro:IPR020471),…	T
'3.5'	'minor CHO metabolism.others'	'trinity_dn105536_c0_g1'	'(at5g58730 : 382.0) pfkB-like carbohydrate kinase family protein; CONTAINS InterPro DOMAIN/s: Carbohydrate/purine kinase (InterPro:IPR011611), Carbohydrate/puine kinase, PfkB, conserved site (InterPro:IPR002173); BEST Arabidopsis thaliana protein match is: pfkB-like carbohydrate kinase family protein (TAIR:AT4G10260.1); Has 1807 Blast hits to 1807 proteins in 277 species: Archae - 0; Bacteria - …	T
'3.5'	'minor CHO metabolism.others'	'trinity_dn105857_c0_g1'	'(loc_os04g56290.5 : 525.0) no description available & (at5g57330 : 516.0) Galactose mutarotase-like superfamily protein; FUNCTIONS IN: isomerase activity, carbohydrate binding, aldose 1-epimerase activity, catalytic activity; INVOLVED IN: galactose metabolic process, carbohydrate metabolic process; LOCATED IN: cellular_component unknown; EXPRESSED IN: 26 plant structures; EXPRESSED DURING: 15 gr…	T
'3.5'	'minor CHO metabolism.others'	'trinity_dn105857_c0_g2'	'(loc_os04g56290.5 : 531.0) no description available & (at5g57330 : 519.0) Galactose mutarotase-like superfamily protein; FUNCTIONS IN: isomerase activity, carbohydrate binding, aldose 1-epimerase activity, catalytic activity; INVOLVED IN: galactose metabolic process, carbohydrate metabolic process; LOCATED IN: cellular_component unknown; EXPRESSED IN: 26 plant structures; EXPRESSED DURING: 15 gr…	T
'3.5'	'minor CHO metabolism.others'	'trinity_dn106621_c0_g1'	'(loc_os09g39390.1 : 288.0) no description available & (at2g27680 : 273.0) NAD(P)-linked oxidoreductase superfamily protein; FUNCTIONS IN: oxidoreductase activity, aldo-keto reductase activity; INVOLVED IN: oxidation reduction; LOCATED IN: chloroplast stroma, chloroplast, chloroplast envelope, plant-type cell wall; EXPRESSED IN: 24 plant structures; EXPRESSED DURING: 14 growth stages; CONTAINS In…	T
'3.5'	'minor CHO metabolism.others'	'trinity_dn106642_c1_g2'	'(at2g21250 : 299.0) NAD(P)-linked oxidoreductase superfamily protein; FUNCTIONS IN: oxidoreductase activity; INVOLVED IN: response to cadmium ion; EXPRESSED IN: cultured cell, leaf; EXPRESSED DURING: seedling growth; CONTAINS InterPro DOMAIN/s: Aldo/keto reductase (InterPro:IPR001395), Aldo/keto reductase subgroup (InterPro:IPR020471), Aldo/keto reductase, conserved site (InterPro:IPR018170); BE…	T
'3.5'	'minor CHO metabolism.others'	'trinity_dn107180_c1_g1'	'(at4g27600 : 514.0) Encodes a phosphofructokinase B-type carbohydrate kinase family protein, NARA5. Regulates photosynthetic gene expression.; GENES NECESSARY FOR THE ACHIEVEMENT OF RUBISCO ACCUMULATION 5 (NARA5); CONTAINS InterPro DOMAIN/s: Carbohydrate/purine kinase (InterPro:IPR011611), Carbohydrate/puine kinase, PfkB, conserved site (InterPro:IPR002173); BEST Arabidopsis thaliana protein mat…	T
'3.5'	'minor CHO metabolism.others'	'trinity_dn107180_c1_g4'	'(at4g27600 : 585.0) Encodes a phosphofructokinase B-type carbohydrate kinase family protein, NARA5. Regulates photosynthetic gene expression.; GENES NECESSARY FOR THE ACHIEVEMENT OF RUBISCO ACCUMULATION 5 (NARA5); CONTAINS InterPro DOMAIN/s: Carbohydrate/purine kinase (InterPro:IPR011611), Carbohydrate/puine kinase, PfkB, conserved site (InterPro:IPR002173); BEST Arabidopsis thaliana protein mat…	T
'3.5'	'minor CHO metabolism.others'	'trinity_dn107455_c3_g1'	'(at5g52190 : 194.0) Sugar isomerase (SIS) family protein; FUNCTIONS IN: sugar binding; INVOLVED IN: carbohydrate metabolic process; EXPRESSED IN: 17 plant structures; EXPRESSED DURING: 10 growth stages; CONTAINS InterPro DOMAIN/s: Sugar isomerase (SIS) (InterPro:IPR001347); Has 950 Blast hits to 950 proteins in 353 species: Archae - 153; Bacteria - 734; Metazoa - 0; Fungi - 2; Plants - 24; Virus…	T
'3.5'	'minor CHO metabolism.others'	'trinity_dn109193_c5_g1'	'(loc_os11g42540.1 : 230.0) no description available & (chl4|521392 : 185.0) no description available & (gnl|cdd|83360 : 148.0) no description available & (at1g04420 : 135.0) NAD(P)-linked oxidoreductase superfamily protein; FUNCTIONS IN: oxidoreductase activity, aldo-keto reductase activity; INVOLVED IN: oxidation reduction; LOCATED IN: chloroplast, chloroplast stroma, chloroplast envelope; EXPR…	T
'3.5'	'minor CHO metabolism.others'	'trinity_dn110773_c1_g1'	'(at1g06690 : 71.2) NAD(P)-linked oxidoreductase superfamily protein; FUNCTIONS IN: oxidoreductase activity, aldo-keto reductase activity; INVOLVED IN: oxidation reduction; LOCATED IN: chloroplast thylakoid membrane, chloroplast, plastoglobule, chloroplast envelope; EXPRESSED IN: 22 plant structures; EXPRESSED DURING: 14 growth stages; CONTAINS InterPro DOMAIN/s: Aldo/keto reductase (InterPro:IPR…	T
'3.5'	'minor CHO metabolism.others'	'trinity_dn111358_c0_g1'	'(at3g13790 : 225.0) Encodes a protein with invertase activity.; ATBFRUCT1; CONTAINS InterPro DOMAIN/s: Glycoside hydrolase, family 32 (InterPro:IPR001362), Glycosyl hydrolases family 32, N-terminal (InterPro:IPR013148), Glycosyl hydrolase family 32, C-terminal (InterPro:IPR013189), Concanavalin A-like lectin/glucanase (InterPro:IPR008985); BEST Arabidopsis thaliana protein match is: beta-fructof…	T
'3.5'	'minor CHO metabolism.others'	'trinity_dn111370_c0_g1'	'(at5g53850 : 763.0) haloacid dehalogenase-like hydrolase family protein; FUNCTIONS IN: hydrolase activity, ion binding, methylthioribulose 1-phosphate dehydratase activity, metal ion binding; INVOLVED IN: L-methionine salvage; LOCATED IN: chloroplast; EXPRESSED IN: 23 plant structures; EXPRESSED DURING: 13 growth stages; CONTAINS InterPro DOMAIN/s: Class II aldolase/adducin, N-terminal (InterPro…	T
'3.5'	'minor CHO metabolism.others'	'trinity_dn111370_c0_g2'	'(loc_os11g29370.1 : 697.0) no description available & (at5g53850 : 689.0) haloacid dehalogenase-like hydrolase family protein; FUNCTIONS IN: hydrolase activity, ion binding, methylthioribulose 1-phosphate dehydratase activity, metal ion binding; INVOLVED IN: L-methionine salvage; LOCATED IN: chloroplast; EXPRESSED IN: 23 plant structures; EXPRESSED DURING: 13 growth stages; CONTAINS InterPro DOM…	T
'3.5'	'minor CHO metabolism.others'	'trinity_dn111609_c2_g1'	'(loc_os05g49430.1 : 328.0) no description available & (at3g61610 : 305.0) Galactose mutarotase-like superfamily protein; FUNCTIONS IN: carbohydrate binding, isomerase activity, aldose 1-epimerase activity, catalytic activity; INVOLVED IN: galactose metabolic process, N-terminal protein myristoylation, carbohydrate metabolic process; LOCATED IN: cellular_component unknown; EXPRESSED IN: 17 plant …	T
'3.5'	'minor CHO metabolism.others'	'trinity_dn112413_c4_g1'	'(at2g37770 : 304.0) NAD(P)-linked oxidoreductase superfamily protein; FUNCTIONS IN: oxidoreductase activity; INVOLVED IN: oxidation reduction; EXPRESSED IN: 12 plant structures; EXPRESSED DURING: LP.04 four leaves visible, 4 anthesis, petal differentiation and expansion stage; CONTAINS InterPro DOMAIN/s: Aldo/keto reductase (InterPro:IPR001395), Aldo/keto reductase subgroup (InterPro:IPR020471),…	T
'3.5'	'minor CHO metabolism.others'	'trinity_dn112502_c10_g1'	'(at1g48430 : 91.3) Dihydroxyacetone kinase; FUNCTIONS IN: glycerone kinase activity, ATP binding; INVOLVED IN: glycerol metabolic process; LOCATED IN: cellular_component unknown; EXPRESSED IN: 22 plant structures; EXPRESSED DURING: 13 growth stages; CONTAINS InterPro DOMAIN/s: Dak phosphatase (InterPro:IPR004007), Dihydroxyacetone kinase (InterPro:IPR012734), Dak kinase (InterPro:IPR004006); BES…	T
'3.5'	'minor CHO metabolism.others'	'trinity_dn114317_c3_g1'	'(at5g19150 : 236.0) pfkB-like carbohydrate kinase family protein; INVOLVED IN: biological_process unknown; LOCATED IN: chloroplast; EXPRESSED IN: 22 plant structures; EXPRESSED DURING: 13 growth stages; CONTAINS InterPro DOMAIN/s: Uncharacterised protein family, carbohydrate kinase-related (InterPro:IPR000631); Has 35333 Blast hits to 34131 proteins in 2444 species: Archae - 798; Bacteria - 2242…	T
'3.5'	'minor CHO metabolism.others'	'trinity_dn114317_c3_g2'	'(loc_os11g17610.1 : 360.0) no description available & (at5g19150 : 357.0) pfkB-like carbohydrate kinase family protein; INVOLVED IN: biological_process unknown; LOCATED IN: chloroplast; EXPRESSED IN: 22 plant structures; EXPRESSED DURING: 13 growth stages; CONTAINS InterPro DOMAIN/s: Uncharacterised protein family, carbohydrate kinase-related (InterPro:IPR000631); Has 35333 Blast hits to 34131 p…	T
'3.5'	'minor CHO metabolism.others'	'trinity_dn130796_c0_g1'	'(at1g19600 : 187.0) pfkB-like carbohydrate kinase family protein; FUNCTIONS IN: kinase activity; INVOLVED IN: D-ribose catabolic process; LOCATED IN: cellular_component unknown; EXPRESSED IN: 21 plant structures; EXPRESSED DURING: 13 growth stages; CONTAINS InterPro DOMAIN/s: Carbohydrate/purine kinase (InterPro:IPR011611); BEST Arabidopsis thaliana protein match is: pfkB-like carbohydrate kinas…	T
'3.5'	'minor CHO metabolism.others'	'trinity_dn150826_c0_g1'	'(gnl|cdd|36790 : 255.0) no description available & (gnl|cdd|84642 : 222.0) no description available & (ipr023210 : 180.68045) NADP-dependent oxidoreductase domain & (chl4|519640 : 154.0) no description available & (at2g37790 : 144.0) NAD(P)-linked oxidoreductase superfamily protein; FUNCTIONS IN: oxidoreductase activity; INVOLVED IN: oxidation reduction; LOCATED IN: cytosol, nucleus; EXPRESSED I…	T
'3.5'	'minor CHO metabolism.others'	'trinity_dn162115_c0_g1'	'(gnl|cdd|39177 : 161.0) no description available & (loc_os11g17610.1 : 127.0) no description available & (gnl|cdd|29355 : 123.0) no description available & (at5g19150 : 119.0) pfkB-like carbohydrate kinase family protein; INVOLVED IN: biological_process unknown; LOCATED IN: chloroplast; EXPRESSED IN: 22 plant structures; EXPRESSED DURING: 13 growth stages; CONTAINS InterPro DOMAIN/s: Uncharacter…	T
'3.5'	'minor CHO metabolism.others'	'trinity_dn167584_c0_g1'	'(gnl|cdd|36790 : 155.0) no description available & (gnl|cdd|84642 : 143.0) no description available & (at2g21260 : 98.2) NAD(P)-linked oxidoreductase superfamily protein; FUNCTIONS IN: oxidoreductase activity; INVOLVED IN: oxidation reduction; CONTAINS InterPro DOMAIN/s: Aldo/keto reductase (InterPro:IPR001395), Aldo/keto reductase subgroup (InterPro:IPR020471), Aldo/keto reductase, conserved si…	T
'3.5'	'minor CHO metabolism.others'	'trinity_dn178962_c0_g1'	'(q39692|inv2_dauca : 153.0) Beta-fructofuranosidase, insoluble isoenzyme 2 precursor (EC 3.2.1.26) (Sucrose hydrolase 2) (Invertase 2) (Cell wall beta-fructosidase 2) - Daucus carota (Carrot) & (at3g52600 : 130.0) cell wall invertase 2 (CWINV2); FUNCTIONS IN: hydrolase activity, hydrolyzing O-glycosyl compounds; INVOLVED IN: carbohydrate metabolic process; EXPRESSED IN: 9 plant structures; EXPRE…	T
'3.5'	'minor CHO metabolism.others'	'trinity_dn186690_c0_g1'	'(at1g19600 : 200.0) pfkB-like carbohydrate kinase family protein; FUNCTIONS IN: kinase activity; INVOLVED IN: D-ribose catabolic process; LOCATED IN: cellular_component unknown; EXPRESSED IN: 21 plant structures; EXPRESSED DURING: 13 growth stages; CONTAINS InterPro DOMAIN/s: Carbohydrate/purine kinase (InterPro:IPR011611); BEST Arabidopsis thaliana protein match is: pfkB-like carbohydrate kinas…	T
'3.5'	'minor CHO metabolism.others'	'trinity_dn56653_c0_g1'	'(p26792|inv1_dauca : 527.0) Beta-fructofuranosidase, insoluble isoenzyme 1 precursor (EC 3.2.1.26) (Sucrose hydrolase 1) (Invertase 1) (Cell wall beta-fructosidase 1) - Daucus carota (Carrot) & (gnl|cdd|35449 : 477.0) no description available & (at2g36190 : 462.0) cwINV4 appears to function as a cell wall-localized invertase (that can catalyze the hydrolysis of sucrose into fructose and glucose)…	T
'3.5'	'minor CHO metabolism.others'	'trinity_dn7121_c0_g1'	'(gnl|cdd|36790 : 130.0) no description available & (gnl|cdd|31001 : 119.0) no description available & (at2g21260 : 96.3) NAD(P)-linked oxidoreductase superfamily protein; FUNCTIONS IN: oxidoreductase activity; INVOLVED IN: oxidation reduction; CONTAINS InterPro DOMAIN/s: Aldo/keto reductase (InterPro:IPR001395), Aldo/keto reductase subgroup (InterPro:IPR020471), Aldo/keto reductase, conserved si…	T
'3.5'	'minor CHO metabolism.others'	'trinity_dn81201_c0_g1'	'(gnl|cdd|36790 : 184.0) no description available & (gnl|cdd|84642 : 175.0) no description available & (at2g37760 : 140.0) NAD(P)-linked oxidoreductase superfamily protein; FUNCTIONS IN: oxidoreductase activity; EXPRESSED IN: 23 plant structures; EXPRESSED DURING: 15 growth stages; CONTAINS InterPro DOMAIN/s: Aldo/keto reductase (InterPro:IPR001395), Aldo/keto reductase subgroup (InterPro:IPR0204…	T
'3.5'	'minor CHO metabolism.others'	'trinity_dn83672_c0_g1'	'(at1g48430 : 108.0) Dihydroxyacetone kinase; FUNCTIONS IN: glycerone kinase activity, ATP binding; INVOLVED IN: glycerol metabolic process; LOCATED IN: cellular_component unknown; EXPRESSED IN: 22 plant structures; EXPRESSED DURING: 13 growth stages; CONTAINS InterPro DOMAIN/s: Dak phosphatase (InterPro:IPR004007), Dihydroxyacetone kinase (InterPro:IPR012734), Dak kinase (InterPro:IPR004006); BE…	T
'3.5'	'minor CHO metabolism.others'	'trinity_dn94934_c0_g1'	'(at2g37770 : 291.0) NAD(P)-linked oxidoreductase superfamily protein; FUNCTIONS IN: oxidoreductase activity; INVOLVED IN: oxidation reduction; EXPRESSED IN: 12 plant structures; EXPRESSED DURING: LP.04 four leaves visible, 4 anthesis, petal differentiation and expansion stage; CONTAINS InterPro DOMAIN/s: Aldo/keto reductase (InterPro:IPR001395), Aldo/keto reductase subgroup (InterPro:IPR020471),…	T
'3.5'	'minor CHO metabolism.others'	'trinity_dn99635_c0_g1'	'(loc_os01g01620.1 : 183.0) no description available & (at1g19600 : 174.0) pfkB-like carbohydrate kinase family protein; FUNCTIONS IN: kinase activity; INVOLVED IN: D-ribose catabolic process; LOCATED IN: cellular_component unknown; EXPRESSED IN: 21 plant structures; EXPRESSED DURING: 13 growth stages; CONTAINS InterPro DOMAIN/s: Carbohydrate/purine kinase (InterPro:IPR011611); BEST Arabidopsis t…	T
'3.5.1'	'minor CHO metabolism.others.Xylose isomerase'	'trinity_dn113230_c0_g1'	'(at5g57655 : 543.0) xylose isomerase family protein; FUNCTIONS IN: xylose isomerase activity; INVOLVED IN: carbohydrate metabolic process; LOCATED IN: endoplasmic reticulum, plasma membrane, vacuole; EXPRESSED IN: 25 plant structures; EXPRESSED DURING: 14 growth stages; CONTAINS InterPro DOMAIN/s: Xylose isomerase-like, TIM barrel domain (InterPro:IPR013022), Xylose isomerase, bacterial type (In…	T
'3.6'	'minor CHO metabolism.callose'	'trinity_dn102012_c6_g1'	'(at4g03550 : 202.0) Encodes a callose synthase that is required for wound and papillary callose formation in response to fungal pathogens Erysiphe and Blumeria. Mutants are resistant to P. parasitica and exhibit an exaggerated PR1 response.Contributes to PAMP-induced basal defense.; glucan synthase-like 5 (GSL05); FUNCTIONS IN: transferase activity, transferring glycosyl groups, 1,3-beta-glucan …	T
'3.6'	'minor CHO metabolism.callose'	'trinity_dn111270_c0_g1'	'(loc_os06g08380.1 : 1011.0) no description available & (at2g13680 : 988.0) Responsible for the synthesis of callose deposited at the primary cell wall of meiocytes, tetrads and microspores. Required for exine formation during microgametogenesis and for pollen viability. Highest expression in meiocytes, tetrads, microspores and mature pollen.; callose synthase 5 (CALS5); FUNCTIONS IN: 1,3-beta-gl…	T
'3.6'	'minor CHO metabolism.callose'	'trinity_dn112476_c1_g1'	'(at1g06490 : 969.0) encodes a gene similar to callose synthase; glucan synthase-like 7 (GSL07); FUNCTIONS IN: transferase activity, transferring glycosyl groups, 1,3-beta-glucan synthase activity; INVOLVED IN: 1,3-beta-glucan biosynthetic process; LOCATED IN: 1,3-beta-glucan synthase complex, membrane; EXPRESSED IN: 20 plant structures; EXPRESSED DURING: 13 growth stages; CONTAINS InterPro DOMAI…	T
'3.6'	'minor CHO metabolism.callose'	'trinity_dn112476_c1_g2'	'(at3g59100 : 602.0) encodes a protein similar to callose synthase; glucan synthase-like 11 (GSL11); FUNCTIONS IN: transferase activity, transferring glycosyl groups, 1,3-beta-glucan synthase activity; INVOLVED IN: 1,3-beta-glucan biosynthetic process; LOCATED IN: 1,3-beta-glucan synthase complex, membrane; EXPRESSED IN: 22 plant structures; EXPRESSED DURING: 13 growth stages; CONTAINS InterPro D…	T
'3.6'	'minor CHO metabolism.callose'	'trinity_dn112677_c5_g4'	'(at2g36850 : 2873.0) Encodes GSL8, a member of the Glucan Synthase-Like (GSL) family believed to be involved in the synthesis of the cell wall component callose. GSL8 is required for male gametophyte development and plant growth. Has a role in entry of microspores into mitosis. Also refer to GSL10 (At3g07160).; glucan synthase-like 8 (GSL8); FUNCTIONS IN: transferase activity, transferring glyco…	T
'3.6'	'minor CHO metabolism.callose'	'trinity_dn112694_c4_g1'	'(at5g13000 : 842.0) encodes a gene similar to callose synthase; glucan synthase-like 12 (GSL12); FUNCTIONS IN: transferase activity, transferring glycosyl groups, 1,3-beta-glucan synthase activity; INVOLVED IN: 1,3-beta-glucan biosynthetic process; LOCATED IN: 1,3-beta-glucan synthase complex; EXPRESSED IN: 23 plant structures; EXPRESSED DURING: 13 growth stages; CONTAINS InterPro DOMAIN/s: Glyc…	T
'3.6'	'minor CHO metabolism.callose'	'trinity_dn112694_c4_g2'	'(at5g13000 : 244.0) encodes a gene similar to callose synthase; glucan synthase-like 12 (GSL12); FUNCTIONS IN: transferase activity, transferring glycosyl groups, 1,3-beta-glucan synthase activity; INVOLVED IN: 1,3-beta-glucan biosynthetic process; LOCATED IN: 1,3-beta-glucan synthase complex; EXPRESSED IN: 23 plant structures; EXPRESSED DURING: 13 growth stages; CONTAINS InterPro DOMAIN/s: Glyc…	T
'3.6'	'minor CHO metabolism.callose'	'trinity_dn112931_c0_g1'	'(at2g13680 : 1867.0) Responsible for the synthesis of callose deposited at the primary cell wall of meiocytes, tetrads and microspores. Required for exine formation during microgametogenesis and for pollen viability. Highest expression in meiocytes, tetrads, microspores and mature pollen.; callose synthase 5 (CALS5); FUNCTIONS IN: 1,3-beta-glucan synthase activity; INVOLVED IN: in 6 processes; L…	T
'3.6'	'minor CHO metabolism.callose'	'trinity_dn114721_c0_g1'	'(at3g59100 : 132.0) encodes a protein similar to callose synthase; glucan synthase-like 11 (GSL11); FUNCTIONS IN: transferase activity, transferring glycosyl groups, 1,3-beta-glucan synthase activity; INVOLVED IN: 1,3-beta-glucan biosynthetic process; LOCATED IN: 1,3-beta-glucan synthase complex, membrane; EXPRESSED IN: 22 plant structures; EXPRESSED DURING: 13 growth stages; CONTAINS InterPro D…	T
'3.6'	'minor CHO metabolism.callose'	'trinity_dn135959_c0_g1'	'(at3g14570 : 113.0) encodes a protein similar to callose synthase; glucan synthase-like 4 (GSL04); FUNCTIONS IN: transferase activity, transferring glycosyl groups, 1,3-beta-glucan synthase activity; INVOLVED IN: 1,3-beta-glucan biosynthetic process; LOCATED IN: 1,3-beta-glucan synthase complex, membrane; EXPRESSED IN: 23 plant structures; EXPRESSED DURING: 15 growth stages; CONTAINS InterPro DO…	T
'3.6'	'minor CHO metabolism.callose'	'trinity_dn149168_c0_g1'	'(gnl|cdd|36134 : 209.0) no description available & (gnl|cdd|66084 : 197.0) no description available & (ipr003440 : 118.18686) Glycosyl transferase, family 48 & (at5g13000 : 73.2) encodes a gene similar to callose synthase; glucan synthase-like 12 (GSL12); FUNCTIONS IN: transferase activity, transferring glycosyl groups, 1,3-beta-glucan synthase activity; INVOLVED IN: 1,3-beta-glucan biosynthetic…	T
'3.6'	'minor CHO metabolism.callose'	'trinity_dn183204_c0_g1'	'(at5g13000 : 271.0) encodes a gene similar to callose synthase; glucan synthase-like 12 (GSL12); FUNCTIONS IN: transferase activity, transferring glycosyl groups, 1,3-beta-glucan synthase activity; INVOLVED IN: 1,3-beta-glucan biosynthetic process; LOCATED IN: 1,3-beta-glucan synthase complex; EXPRESSED IN: 23 plant structures; EXPRESSED DURING: 13 growth stages; CONTAINS InterPro DOMAIN/s: Glyc…	T
'3.6'	'minor CHO metabolism.callose'	'trinity_dn208898_c0_g1'	'(at3g07160 : 182.0) Encodes GSL10, a member of the Glucan Synthase-Like (GSL) family believed to be involved in the synthesis of the cell wall component callose. GSL10 is required for male gametophyte development and plant growth. Has a role in entry of microspores into mitosis. GSL10 mutation leads to perturbation of microspore division symmetry, irregular callose deposition and failure of gene…	T
'3.6'	'minor CHO metabolism.callose'	'trinity_dn31740_c0_g1'	'(gnl|cdd|66084 : 216.0) no description available & (gnl|cdd|36134 : 180.0) no description available & (ipr003440 : 145.10368) Glycosyl transferase, family 48 & (at1g06490 : 94.4) encodes a gene similar to callose synthase; glucan synthase-like 7 (GSL07); FUNCTIONS IN: transferase activity, transferring glycosyl groups, 1,3-beta-glucan synthase activity; INVOLVED IN: 1,3-beta-glucan biosynthetic …	T
'3.6'	'minor CHO metabolism.callose'	'trinity_dn40805_c0_g1'	'(at3g14570 : 145.0) encodes a protein similar to callose synthase; glucan synthase-like 4 (GSL04); FUNCTIONS IN: transferase activity, transferring glycosyl groups, 1,3-beta-glucan synthase activity; INVOLVED IN: 1,3-beta-glucan biosynthetic process; LOCATED IN: 1,3-beta-glucan synthase complex, membrane; EXPRESSED IN: 23 plant structures; EXPRESSED DURING: 15 growth stages; CONTAINS InterPro DO…	T
'3.6'	'minor CHO metabolism.callose'	'trinity_dn41728_c0_g1'	'(at3g14570 : 536.0) encodes a protein similar to callose synthase; glucan synthase-like 4 (GSL04); FUNCTIONS IN: transferase activity, transferring glycosyl groups, 1,3-beta-glucan synthase activity; INVOLVED IN: 1,3-beta-glucan biosynthetic process; LOCATED IN: 1,3-beta-glucan synthase complex, membrane; EXPRESSED IN: 23 plant structures; EXPRESSED DURING: 15 growth stages; CONTAINS InterPro DO…	T
'3.6'	'minor CHO metabolism.callose'	'trinity_dn45906_c0_g1'	'(at5g13000 : 215.0) encodes a gene similar to callose synthase; glucan synthase-like 12 (GSL12); FUNCTIONS IN: transferase activity, transferring glycosyl groups, 1,3-beta-glucan synthase activity; INVOLVED IN: 1,3-beta-glucan biosynthetic process; LOCATED IN: 1,3-beta-glucan synthase complex; EXPRESSED IN: 23 plant structures; EXPRESSED DURING: 13 growth stages; CONTAINS InterPro DOMAIN/s: Glyc…	T
'3.6'	'minor CHO metabolism.callose'	'trinity_dn65479_c0_g1'	'(at3g14570 : 384.0) encodes a protein similar to callose synthase; glucan synthase-like 4 (GSL04); FUNCTIONS IN: transferase activity, transferring glycosyl groups, 1,3-beta-glucan synthase activity; INVOLVED IN: 1,3-beta-glucan biosynthetic process; LOCATED IN: 1,3-beta-glucan synthase complex, membrane; EXPRESSED IN: 23 plant structures; EXPRESSED DURING: 15 growth stages; CONTAINS InterPro DO…	T
'3.6'	'minor CHO metabolism.callose'	'trinity_dn82110_c0_g1'	'(at1g06490 : 205.0) encodes a gene similar to callose synthase; glucan synthase-like 7 (GSL07); FUNCTIONS IN: transferase activity, transferring glycosyl groups, 1,3-beta-glucan synthase activity; INVOLVED IN: 1,3-beta-glucan biosynthetic process; LOCATED IN: 1,3-beta-glucan synthase complex, membrane; EXPRESSED IN: 20 plant structures; EXPRESSED DURING: 13 growth stages; CONTAINS InterPro DOMAI…	T
'3.6'	'minor CHO metabolism.callose'	'trinity_dn82322_c0_g1'	'(at1g06490 : 234.0) encodes a gene similar to callose synthase; glucan synthase-like 7 (GSL07); FUNCTIONS IN: transferase activity, transferring glycosyl groups, 1,3-beta-glucan synthase activity; INVOLVED IN: 1,3-beta-glucan biosynthetic process; LOCATED IN: 1,3-beta-glucan synthase complex, membrane; EXPRESSED IN: 20 plant structures; EXPRESSED DURING: 13 growth stages; CONTAINS InterPro DOMAI…	T
'3.6'	'minor CHO metabolism.callose'	'trinity_dn85773_c0_g1'	'(loc_os02g14900.1 : 829.0) no description available & (at3g14570 : 818.0) encodes a protein similar to callose synthase; glucan synthase-like 4 (GSL04); FUNCTIONS IN: transferase activity, transferring glycosyl groups, 1,3-beta-glucan synthase activity; INVOLVED IN: 1,3-beta-glucan biosynthetic process; LOCATED IN: 1,3-beta-glucan synthase complex, membrane; EXPRESSED IN: 23 plant structures; EX…	T
'3.6'	'minor CHO metabolism.callose'	'trinity_dn92996_c0_g1'	'(at4g03550 : 169.0) Encodes a callose synthase that is required for wound and papillary callose formation in response to fungal pathogens Erysiphe and Blumeria. Mutants are resistant to P. parasitica and exhibit an exaggerated PR1 response.Contributes to PAMP-induced basal defense.; glucan synthase-like 5 (GSL05); FUNCTIONS IN: transferase activity, transferring glycosyl groups, 1,3-beta-glucan …	T
'3.6'	'minor CHO metabolism.callose'	'trinity_dn92996_c1_g1'	'(loc_os01g55040.1 : 305.0) no description available & (at4g03550 : 285.0) Encodes a callose synthase that is required for wound and papillary callose formation in response to fungal pathogens Erysiphe and Blumeria. Mutants are resistant to P. parasitica and exhibit an exaggerated PR1 response.Contributes to PAMP-induced basal defense.; glucan synthase-like 5 (GSL05); FUNCTIONS IN: transferase ac…	T
'3.6'	'minor CHO metabolism.callose'	'trinity_dn93978_c0_g1'	'(at2g13680 : 288.0) Responsible for the synthesis of callose deposited at the primary cell wall of meiocytes, tetrads and microspores. Required for exine formation during microgametogenesis and for pollen viability. Highest expression in meiocytes, tetrads, microspores and mature pollen.; callose synthase 5 (CALS5); FUNCTIONS IN: 1,3-beta-glucan synthase activity; INVOLVED IN: in 6 processes; LO…	T
'3.6'	'minor CHO metabolism.callose'	'trinity_dn99570_c0_g1'	'(at4g03550 : 411.0) Encodes a callose synthase that is required for wound and papillary callose formation in response to fungal pathogens Erysiphe and Blumeria. Mutants are resistant to P. parasitica and exhibit an exaggerated PR1 response.Contributes to PAMP-induced basal defense.; glucan synthase-like 5 (GSL05); FUNCTIONS IN: transferase activity, transferring glycosyl groups, 1,3-beta-glucan …	T
'3.6'	'minor CHO metabolism.callose'	'trinity_dn99570_c0_g3'	'(at4g04970 : 278.0) encodes a gene similar to callose synthase; glucan synthase-like 1 (GSL1); FUNCTIONS IN: transferase activity, transferring glycosyl groups, 1,3-beta-glucan synthase activity; INVOLVED IN: reproduction, 1,3-beta-glucan biosynthetic process, pollen development; LOCATED IN: 1,3-beta-glucan synthase complex, plasma membrane; EXPRESSED IN: 22 plant structures; EXPRESSED DURING: 1…	T
'3.7'	'minor CHO metabolism.sugar kinases'	'trinity_dn105729_c1_g1'	'(at5g49650 : 191.0) Encodes a cytosolic protein capable of phosphorylating xylulose and deoxy-xylulose. It most likely plays a role in producing precursors for isoprenoid biosynthesis.; xylulose kinase-2 (XK-2); FUNCTIONS IN: xylulokinase activity; INVOLVED IN: xylulose metabolic process; LOCATED IN: cytosol; EXPRESSED IN: 23 plant structures; EXPRESSED DURING: 13 growth stages; CONTAINS InterPr…	T
'3.7'	'minor CHO metabolism.sugar kinases'	'trinity_dn105729_c1_g2'	'(loc_os07g44660.1 : 193.0) no description available & (at5g49650 : 190.0) Encodes a cytosolic protein capable of phosphorylating xylulose and deoxy-xylulose. It most likely plays a role in producing precursors for isoprenoid biosynthesis.; xylulose kinase-2 (XK-2); FUNCTIONS IN: xylulokinase activity; INVOLVED IN: xylulose metabolic process; LOCATED IN: cytosol; EXPRESSED IN: 23 plant structures…	T
'3.8'	'minor CHO metabolism.galactose'	''	''
'3.8.1'	'minor CHO metabolism.galactose.galactokinases'	'trinity_dn110223_c2_g1'	'(at3g06580 : 577.0) Encodes a protein with galactose kinase activity. The gene was shown to complement the yeast ƒgal1 mutant defective in the galactokinase gene GAL1.; GALK; FUNCTIONS IN: ATP binding, galactokinase activity; INVOLVED IN: galactose metabolic process, carbohydrate phosphorylation; LOCATED IN: cytoplasm; EXPRESSED IN: 26 plant structures; EXPRESSED DURING: 15 growth stages; CONTAI…	T
'3.8.2'	'minor CHO metabolism.galactose.alpha-galactosidases'	'trinity_dn103652_c1_g1'	'(loc_os07g48160.1 : 216.0) no description available & (q9fxt4|agal_orysa : 215.0) Alpha-galactosidase precursor (EC 3.2.1.22) (Melibiase) (Alpha-D-galactoside galactohydrolase) - Oryza sativa (Rice) & (at3g56310 : 212.0) Melibiase family protein; FUNCTIONS IN: alpha-galactosidase activity, hydrolase activity, hydrolyzing O-glycosyl compounds, catalytic activity; INVOLVED IN: carbohydrate metabol…	T
'3.8.2'	'minor CHO metabolism.galactose.alpha-galactosidases'	'trinity_dn104489_c1_g1'	'(at3g56310 : 196.0) Melibiase family protein; FUNCTIONS IN: alpha-galactosidase activity, hydrolase activity, hydrolyzing O-glycosyl compounds, catalytic activity; INVOLVED IN: carbohydrate metabolic process, metabolic process; LOCATED IN: vacuole; EXPRESSED IN: 24 plant structures; EXPRESSED DURING: 15 growth stages; CONTAINS InterPro DOMAIN/s: Aldolase-type TIM barrel (InterPro:IPR013785), Gly…	T
'3.8.2'	'minor CHO metabolism.galactose.alpha-galactosidases'	'trinity_dn104489_c1_g2'	'(at3g56310 : 166.0) Melibiase family protein; FUNCTIONS IN: alpha-galactosidase activity, hydrolase activity, hydrolyzing O-glycosyl compounds, catalytic activity; INVOLVED IN: carbohydrate metabolic process, metabolic process; LOCATED IN: vacuole; EXPRESSED IN: 24 plant structures; EXPRESSED DURING: 15 growth stages; CONTAINS InterPro DOMAIN/s: Aldolase-type TIM barrel (InterPro:IPR013785), Gly…	T
'3.8.2'	'minor CHO metabolism.galactose.alpha-galactosidases'	'trinity_dn108811_c3_g2'	'(at5g08380 : 277.0) alpha-galactosidase 1 (AGAL1); FUNCTIONS IN: alpha-galactosidase activity, hydrolase activity, hydrolyzing O-glycosyl compounds, catalytic activity; INVOLVED IN: carbohydrate metabolic process, metabolic process, lactose catabolic process; LOCATED IN: apoplast, cell wall, plant-type cell wall; EXPRESSED IN: 21 plant structures; EXPRESSED DURING: 13 growth stages; CONTAINS Int…	T
'3.8.2'	'minor CHO metabolism.galactose.alpha-galactosidases'	'trinity_dn181989_c0_g1'	'(at5g08370 : 423.0) alpha-galactosidase 2 (AGAL2); FUNCTIONS IN: alpha-galactosidase activity, hydrolase activity, hydrolyzing O-glycosyl compounds, catalytic activity; INVOLVED IN: positive regulation of flower development, leaf morphogenesis; LOCATED IN: plant-type cell wall; EXPRESSED IN: 22 plant structures; EXPRESSED DURING: 13 growth stages; CONTAINS InterPro DOMAIN/s: Aldolase-type TIM ba…	T
'3.8.3'	'minor CHO metabolism.galactose.galactose-1-phosphate uridyl transferases'	''	''
'3.99'	'minor CHO metabolism.misc'	'trinity_dn103672_c5_g1'	'(loc_os09g08660.1 : 221.0) no description available & (at5g47760 : 215.0) serine/threonine protein kinase; 2-phosphoglycolate phosphatase 2 (PGLP2); FUNCTIONS IN: protein serine/threonine kinase activity, phosphoglycolate phosphatase activity; INVOLVED IN: metabolic process; LOCATED IN: chloroplast; EXPRESSED IN: 26 plant structures; EXPRESSED DURING: 13 growth stages; CONTAINS InterPro DOMAIN/s…	T
'3.99'	'minor CHO metabolism.misc'	'trinity_dn106266_c0_g1'	'(at5g36700 : 425.0) 2-phosphoglycolate phosphatase 1 (PGLP1); FUNCTIONS IN: phosphoglycolate phosphatase activity; INVOLVED IN: metabolic process; EXPRESSED IN: 7 plant structures; CONTAINS InterPro DOMAIN/s: HAD-superfamily hydrolase, subfamily IIA (InterPro:IPR006357), 2-phosphoglycolate phosphatase, eukaryotic (InterPro:IPR006349); BEST Arabidopsis thaliana protein match is: Haloacid dehaloge…	T
'3.99.1001'	'minor CHO metabolism.misc'	'1-o-methyl-alpha-galactoside'	'minor CHO metabolism.misc'	M
'3.99.1002'	'minor CHO metabolism.misc'	'1-o-methyl-beta-galactoside'	'minor CHO metabolism.misc'	M
'3.99.1003'	'minor CHO metabolism.misc'	'2-deoxyglucose'	'minor CHO metabolism.misc'	M
'3.99.1004'	'minor CHO metabolism.misc'	'3-deoxyglucose'	'minor CHO metabolism.misc'	M
'3.99.1005'	'minor CHO metabolism.misc'	'3-o-methylglucose'	'minor CHO metabolism.misc'	M
'3.99.1006'	'minor CHO metabolism.misc'	'beta-gentiobiose'	'minor CHO metabolism.misc'	M
'3.99.1007'	'minor CHO metabolism.misc'	'erythrose'	'minor CHO metabolism.misc'	M
'3.99.1008'	'minor CHO metabolism.misc'	'lactose'	'minor CHO metabolism.misc'	M
'3.99.1009'	'minor CHO metabolism.misc'	'lyxose'	'minor CHO metabolism.misc'	M
'3.99.1010'	'minor CHO metabolism.misc'	'melezitose'	'minor CHO metabolism.misc'	M
'3.99.1011'	'minor CHO metabolism.misc'	'methyl-alpha-mannopyranoside'	'minor CHO metabolism.misc'	M
'3.99.1012'	'minor CHO metabolism.misc'	'methyl-d-glucoside'	'minor CHO metabolism.misc'	M
'3.99.1013'	'minor CHO metabolism.misc'	'oligofructan (total)'	'minor CHO metabolism.misc'	M
'3.99.1014'	'minor CHO metabolism.misc'	'psicose'	'minor CHO metabolism.misc'	M
'3.99.1015'	'minor CHO metabolism.misc'	'sophorose'	'minor CHO metabolism.misc'	M
'3.99.1016'	'minor CHO metabolism.misc'	'sorbitol-6-p'	'minor CHO metabolism.misc'	M
'3.99.1017'	'minor CHO metabolism.misc'	'tagatose'	'minor CHO metabolism.misc'	M
'3.99.1018'	'minor CHO metabolism.misc'	'xylitol'	'minor CHO metabolism.misc'	M
'3.99.1019'	'minor CHO metabolism.misc'	'xylose'	'minor CHO metabolism.misc'	M
'3.99.1020'	'minor CHO metabolism.misc'	'galactonate'	'minor CHO metabolism.misc; galactose metabolism'	M
'3.99.1021'	'minor CHO metabolism.misc'	'galactose'	'minor CHO metabolism.misc; galactose metabolism; cell wall degradation'	M
'3.99.1022'	'minor CHO metabolism.misc'	'galactose-6-p'	'minor CHO metabolism.misc; galactose metabolism'	M
'3.99.1023'	'minor CHO metabolism.misc'	'stachyose'	'minor CHO metabolism.misc; galactose metabolism'	M
'3.99.1024'	'minor CHO metabolism.misc'	'erythronic acid'	''	M
'3.99.1025'	'minor CHO metabolism.misc'	'gulose'	''	M
'3.99.1026'	'minor CHO metabolism.misc'	'sorbose'	''	M
'3.99.1027'	'minor CHO metabolism.misc.Laminaribiose'	'laminaribiose'	'laminarabiose'	M
'4'	'glycolysis'	''	''
'4.1'	'glycolysis.cytosolic branch'	''	''
'4.1.1'	'glycolysis.cytosolic branch.UGPase'	'trinity_dn184173_c0_g1'	'(gnl|cdd|37849 : 355.0) no description available & (gnl|cdd|85624 : 276.0) no description available & (at5g17310 : 254.0) UDP-glucose pyrophosphorylase 2 (UGP2); FUNCTIONS IN: UTP:glucose-1-phosphate uridylyltransferase activity, nucleotidyltransferase activity; INVOLVED IN: response to cadmium ion, callose deposition in cell wall, response to salt stress, metabolic process, pollen development; …	T
'4.1.2'	'glycolysis.cytosolic branch.phosphoglucomutase (PGM)'	'trinity_dn113965_c4_g1'	'(q9m4g4|pgmc_soltu : 993.0) Phosphoglucomutase, cytoplasmic (EC 5.4.2.2) (Glucose phosphomutase) (PGM) - Solanum tuberosum (Potato) & (loc_os03g50480.1 : 991.0) no description available & (at1g70730 : 985.0) Encodes a cytosolic phosphoglucomutase (PGM). Two Arabidopsis PGM proteins (AT1G70730/PGM2 and AT1G23190/PGM3) have high sequence similarities and redundant functions. Mature plants possessi…	T
'4.1.2'	'glycolysis.cytosolic branch.phosphoglucomutase (PGM)'	'trinity_dn113965_c4_g3'	'(p93262|pgmc_mescr : 407.0) Phosphoglucomutase, cytoplasmic (EC 5.4.2.2) (Glucose phosphomutase) (PGM) - Mesembryanthemum crystallinum (Common ice plant) & (loc_os03g50480.1 : 390.0) no description available & (at1g23190 : 387.0) Encodes a cytosolic phosphoglucomutase (PGM). Two Arabidopsis PGM proteins (AT1G70730/PGM2 and AT1G23190/PGM3) have high sequence similarities and redundant functions. …	T
'4.1.3'	'glycolysis.cytosolic branch.glucose-6-phosphate isomerase'	'trinity_dn127598_c0_g1'	'(gnl|cdd|37657 : 262.0) no description available & (gnl|cdd|84705 : 235.0) no description available & (ipr001672 : 163.77122) Phosphoglucose isomerase (PGI) & (p42863|g6pib_orysa : 157.0) Glucose-6-phosphate isomerase, cytosolic B (EC 5.3.1.9) (GPI-B) (Phosphoglucose isomerase B) (PGI-B) (Phosphohexose isomerase B) (PHI-B) - Oryza sativa (Rice) & (loc_os06g14510.3 : 157.0) no description availab…	T
'4.1.3'	'glycolysis.cytosolic branch.glucose-6-phosphate isomerase'	'trinity_dn145732_c0_g1'	'(at5g42740 : 205.0) Sugar isomerase (SIS) family protein; FUNCTIONS IN: glucose-6-phosphate isomerase activity; INVOLVED IN: defense response to fungus, incompatible interaction, response to cadmium ion, gluconeogenesis, glycolysis; LOCATED IN: cellular_component unknown; EXPRESSED IN: 24 plant structures; EXPRESSED DURING: 13 growth stages; CONTAINS InterPro DOMAIN/s: Phosphoglucose isomerase, …	T
'4.1.3'	'glycolysis.cytosolic branch.glucose-6-phosphate isomerase'	'trinity_dn189005_c0_g1'	'(gnl|cdd|37657 : 191.0) no description available & (gnl|cdd|84705 : 172.0) no description available & (ipr001672 : 113.32097) Phosphoglucose isomerase (PGI) & (chl4|520973 : 110.0) no description available & (p42862|g6pia_orysa : 102.0) Glucose-6-phosphate isomerase, cytosolic A (EC 5.3.1.9) (GPI-A) (Phosphoglucose isomerase A) (PGI-A) (Phosphohexose isomerase A) (PHI-A) - Oryza sativa (Rice) & …	T
'4.1.3'	'glycolysis.cytosolic branch.glucose-6-phosphate isomerase'	'trinity_dn98292_c0_g1'	'(at5g42740 : 967.0) Sugar isomerase (SIS) family protein; FUNCTIONS IN: glucose-6-phosphate isomerase activity; INVOLVED IN: defense response to fungus, incompatible interaction, response to cadmium ion, gluconeogenesis, glycolysis; LOCATED IN: cellular_component unknown; EXPRESSED IN: 24 plant structures; EXPRESSED DURING: 13 growth stages; CONTAINS InterPro DOMAIN/s: Phosphoglucose isomerase, …	T
'4.1.4'	'glycolysis.cytosolic branch.phosphofructokinase (PFK)'	'trinity_dn111173_c1_g1'	'(at4g26270 : 49.7) phosphofructokinase 3 (PFK3); CONTAINS InterPro DOMAIN/s: Pyrophosphate-dependent phosphofructokinase TP0108 (InterPro:IPR012004), Phosphofructokinase (InterPro:IPR000023); BEST Arabidopsis thaliana protein match is: phosphofructokinase 7 (TAIR:AT5G56630.1); Has 30201 Blast hits to 17322 proteins in 780 species: Archae - 12; Bacteria - 1396; Metazoa - 17338; Fungi - 3422; Plan…	T
'4.1.4'	'glycolysis.cytosolic branch.phosphofructokinase (PFK)'	'trinity_dn209468_c0_g1'	'(at4g26270 : 264.0) phosphofructokinase 3 (PFK3); CONTAINS InterPro DOMAIN/s: Pyrophosphate-dependent phosphofructokinase TP0108 (InterPro:IPR012004), Phosphofructokinase (InterPro:IPR000023); BEST Arabidopsis thaliana protein match is: phosphofructokinase 7 (TAIR:AT5G56630.1); Has 30201 Blast hits to 17322 proteins in 780 species: Archae - 12; Bacteria - 1396; Metazoa - 17338; Fungi - 3422; Pla…	T
'4.1.4'	'glycolysis.cytosolic branch.phosphofructokinase (PFK)'	'trinity_dn213465_c0_g1'	'(loc_os01g09570.1 : 171.0) no description available & (at4g26270 : 160.0) phosphofructokinase 3 (PFK3); CONTAINS InterPro DOMAIN/s: Pyrophosphate-dependent phosphofructokinase TP0108 (InterPro:IPR012004), Phosphofructokinase (InterPro:IPR000023); BEST Arabidopsis thaliana protein match is: phosphofructokinase 7 (TAIR:AT5G56630.1); Has 30201 Blast hits to 17322 proteins in 780 species: Archae - 1…	T
'4.1.4'	'glycolysis.cytosolic branch.phosphofructokinase (PFK)'	'trinity_dn36763_c0_g1'	'(at4g26270 : 347.0) phosphofructokinase 3 (PFK3); CONTAINS InterPro DOMAIN/s: Pyrophosphate-dependent phosphofructokinase TP0108 (InterPro:IPR012004), Phosphofructokinase (InterPro:IPR000023); BEST Arabidopsis thaliana protein match is: phosphofructokinase 7 (TAIR:AT5G56630.1); Has 30201 Blast hits to 17322 proteins in 780 species: Archae - 12; Bacteria - 1396; Metazoa - 17338; Fungi - 3422; Pla…	T
'4.1.5'	'glycolysis.cytosolic branch.pyrophosphate-fructose-6-P phosphotransferase'	'trinity_dn113808_c1_g6'	'(q41141|pfpb_ricco : 122.0) Pyrophosphate--fructose 6-phosphate 1-phosphotransferase subunit beta (EC 2.7.1.90) (PFP) (6-phosphofructokinase, pyrophosphate dependent) (Pyrophosphate-dependent 6-phosphofructose-1-kinase) (PPi-PFK) - Ricinus communis (Castor bean) & (loc_os06g13810.2 : 119.0) no description available & (at4g04040 : 118.0) maternal effect embryo arrest 51 (MEE51); CONTAINS InterPro…	T
'4.1.5'	'glycolysis.cytosolic branch.pyrophosphate-fructose-6-P phosphotransferase'	'trinity_dn114220_c5_g1'	'(q41140|pfpa_ricco : 1122.0) Pyrophosphate--fructose 6-phosphate 1-phosphotransferase alpha subunit (EC 2.7.1.90) (PFP) (6-phosphofructokinase, pyrophosphate dependent) (Pyrophosphate-dependent 6-phosphofructose-1-kinase) (PPi-PFK) - Ricinus communis (Castor bean) & (loc_os02g48360.1 : 1068.0) no description available & (at1g76550 : 1039.0) Phosphofructokinase family protein; CONTAINS InterPro D…	T
'4.1.5'	'glycolysis.cytosolic branch.pyrophosphate-fructose-6-P phosphotransferase'	'trinity_dn83249_c1_g2'	'(q41140|pfpa_ricco : 200.0) Pyrophosphate--fructose 6-phosphate 1-phosphotransferase alpha subunit (EC 2.7.1.90) (PFP) (6-phosphofructokinase, pyrophosphate dependent) (Pyrophosphate-dependent 6-phosphofructose-1-kinase) (PPi-PFK) - Ricinus communis (Castor bean) & (at1g76550 : 196.0) Phosphofructokinase family protein; CONTAINS InterPro DOMAIN/s: Pyrophosphate-dependent phosphofructokinase PfpB…	T
'4.1.5'	'glycolysis.cytosolic branch.pyrophosphate-fructose-6-P phosphotransferase'	'trinity_dn85933_c0_g1'	'(q41140|pfpa_ricco : 404.0) Pyrophosphate--fructose 6-phosphate 1-phosphotransferase alpha subunit (EC 2.7.1.90) (PFP) (6-phosphofructokinase, pyrophosphate dependent) (Pyrophosphate-dependent 6-phosphofructose-1-kinase) (PPi-PFK) - Ricinus communis (Castor bean) & (loc_os02g48360.2 : 395.0) no description available & (at1g76550 : 379.0) Phosphofructokinase family protein; CONTAINS InterPro DOMA…	T
'4.1.6'	'glycolysis.cytosolic branch.fructose-2,6-bisphosphatase (Fru2,6BisPase)'	'trinity_dn118167_c0_g1'	'(gnl|cdd|35455 : 65.3) no description available & (loc_os03g18310.1 : 55.1) no description available & (at1g07110 : 49.7) Encodes the bifunctional enzyme fructose-6-phosphate 2-kinase/fructose-2,6-bisphosphatase.; "fructose-2,6-bisphosphatase" (F2KP); FUNCTIONS IN: fructose-2,6-bisphosphate 2-phosphatase activity; INVOLVED IN: N-terminal protein myristoylation, fructose metabolic process; LOCATE…	T
'4.1.7'	'glycolysis.cytosolic branch.triosephosphate isomerase (TPI)'	'trinity_dn166315_c0_g1'	'(p48495|tpis_pethy : 174.0) Triosephosphate isomerase, cytosolic (EC 5.3.1.1) (TIM) (Triose-phosphate isomerase) - Petunia hybrida (Petunia) & (loc_os01g62420.2 : 171.0) no description available & (at3g55440 : 166.0) Encodes triosephosphate isomerase.; triosephosphate isomerase (TPI); FUNCTIONS IN: triose-phosphate isomerase activity, copper ion binding; INVOLVED IN: in 7 processes; LOCATED IN: …	T
'4.1.7'	'glycolysis.cytosolic branch.triosephosphate isomerase (TPI)'	'trinity_dn22508_c0_g1'	'(gnl|cdd|36856 : 286.0) no description available & (p48495|tpis_pethy : 276.0) Triosephosphate isomerase, cytosolic (EC 5.3.1.1) (TIM) (Triose-phosphate isomerase) - Petunia hybrida (Petunia) & (at3g55440 : 272.0) Encodes triosephosphate isomerase.; triosephosphate isomerase (TPI); FUNCTIONS IN: triose-phosphate isomerase activity, copper ion binding; INVOLVED IN: in 7 processes; LOCATED IN: in …	T
'4.1.8'	'glycolysis.cytosolic branch.glyceraldehyde 3-phosphate dehydrogenase (GAP-DH)'	'trinity_dn119823_c0_g1'	'(p25861|g3pc_antma : 253.0) Glyceraldehyde-3-phosphate dehydrogenase, cytosolic (EC 1.2.1.12) - Antirrhinum majus (Garden snapdragon) & (loc_os04g40950.1 : 248.0) no description available & (at3g04120 : 246.0) encodes cytosolic GADPH (C subunit) involved in the glycolytic pathway but also interacts with H2O2 potentially placing it in a signalling cascade induced by ROS.; glyceraldehyde-3-phospha…	T
'4.1.8'	'glycolysis.cytosolic branch.glyceraldehyde 3-phosphate dehydrogenase (GAP-DH)'	'trinity_dn170828_c0_g1'	'(p17878|g3pc_mescr : 220.0) Glyceraldehyde-3-phosphate dehydrogenase, cytosolic (EC 1.2.1.12) - Mesembryanthemum crystallinum (Common ice plant) & (loc_os04g40950.1 : 216.0) no description available & (at3g04120 : 213.0) encodes cytosolic GADPH (C subunit) involved in the glycolytic pathway but also interacts with H2O2 potentially placing it in a signalling cascade induced by ROS.; glyceraldehyd…	T
'4.1.8'	'glycolysis.cytosolic branch.glyceraldehyde 3-phosphate dehydrogenase (GAP-DH)'	'trinity_dn189180_c0_g1'	'(at1g13440 : 167.0) glyceraldehyde-3-phosphate dehydrogenase C2 (GAPC2); FUNCTIONS IN: copper ion binding, glyceraldehyde-3-phosphate dehydrogenase activity, zinc ion binding; INVOLVED IN: response to oxidative stress, response to cadmium ion, gluconeogenesis, defense response to bacterium, glycolysis; LOCATED IN: cytosol, mitochondrion, chloroplast, plasma membrane, membrane; EXPRESSED IN: 24 p…	T
'4.1.8'	'glycolysis.cytosolic branch.glyceraldehyde 3-phosphate dehydrogenase (GAP-DH)'	'trinity_dn189970_c0_g1'	'(loc_os02g07490.1 : 186.0) no description available & (gnl|cdd|35876 : 185.0) no description available & (gnl|cdd|30406 : 183.0) no description available & (at1g79530 : 182.0) Encodes one of the chloroplast/plastid localized GAPDH isoforms (GAPCp1/At1g79530 and GAPCp2/At1g16300). gapcp double mutants display a drastic phenotype of arrested root development, dwarfism and sterility. GAPCps are imp…	T
'4.1.8'	'glycolysis.cytosolic branch.glyceraldehyde 3-phosphate dehydrogenase (GAP-DH)'	'trinity_dn56012_c0_g1'	'(p34921|g3pc_diaca : 243.0) Glyceraldehyde-3-phosphate dehydrogenase, cytosolic (EC 1.2.1.12) - Dianthus caryophyllus (Carnation) (Clove pink) & (at3g04120 : 239.0) encodes cytosolic GADPH (C subunit) involved in the glycolytic pathway but also interacts with H2O2 potentially placing it in a signalling cascade induced by ROS.; glyceraldehyde-3-phosphate dehydrogenase C subunit 1 (GAPC1); FUNCTIO…	T
'4.1.8'	'glycolysis.cytosolic branch.glyceraldehyde 3-phosphate dehydrogenase (GAP-DH)'	'trinity_dn67275_c0_g1'	'(q09054|g3pd_maize : 131.0) Glyceraldehyde-3-phosphate dehydrogenase, cytosolic 2 (EC 1.2.1.12) - Zea mays (Maize) & (at1g13440 : 130.0) glyceraldehyde-3-phosphate dehydrogenase C2 (GAPC2); FUNCTIONS IN: copper ion binding, glyceraldehyde-3-phosphate dehydrogenase activity, zinc ion binding; INVOLVED IN: response to oxidative stress, response to cadmium ion, gluconeogenesis, defense response to …	T
'4.1.8'	'glycolysis.cytosolic branch.glyceraldehyde 3-phosphate dehydrogenase (GAP-DH)'	'trinity_dn69196_c0_g1'	'(p34921|g3pc_diaca : 221.0) Glyceraldehyde-3-phosphate dehydrogenase, cytosolic (EC 1.2.1.12) - Dianthus caryophyllus (Carnation) (Clove pink) & (at1g13440 : 216.0) glyceraldehyde-3-phosphate dehydrogenase C2 (GAPC2); FUNCTIONS IN: copper ion binding, glyceraldehyde-3-phosphate dehydrogenase activity, zinc ion binding; INVOLVED IN: response to oxidative stress, response to cadmium ion, gluconeog…	T
'4.1.8'	'glycolysis.cytosolic branch.glyceraldehyde 3-phosphate dehydrogenase (GAP-DH)'	'trinity_dn86467_c0_g1'	'(p17878|g3pc_mescr : 365.0) Glyceraldehyde-3-phosphate dehydrogenase, cytosolic (EC 1.2.1.12) - Mesembryanthemum crystallinum (Common ice plant) & (at1g13440 : 357.0) glyceraldehyde-3-phosphate dehydrogenase C2 (GAPC2); FUNCTIONS IN: copper ion binding, glyceraldehyde-3-phosphate dehydrogenase activity, zinc ion binding; INVOLVED IN: response to oxidative stress, response to cadmium ion, glucone…	T
'4.1.8'	'glycolysis.cytosolic branch.glyceraldehyde 3-phosphate dehydrogenase (GAP-DH)'	'trinity_dn97322_c0_g3'	'(loc_os04g40950.1 : 297.0) no description available & (at1g13440 : 294.0) glyceraldehyde-3-phosphate dehydrogenase C2 (GAPC2); FUNCTIONS IN: copper ion binding, glyceraldehyde-3-phosphate dehydrogenase activity, zinc ion binding; INVOLVED IN: response to oxidative stress, response to cadmium ion, gluconeogenesis, defense response to bacterium, glycolysis; LOCATED IN: cytosol, mitochondrion, chlo…	T
'4.1.9'	'glycolysis.cytosolic branch.non-phosphorylating glyceraldehyde 3-phosphate dehydrogenase (NPGAP-DH)'	'trinity_dn109334_c1_g1'	'(p93338|gapn_nicpl : 753.0) NADP-dependent glyceraldehyde-3-phosphate dehydrogenase (EC 1.2.1.9) (Non-phosphorylating glyceraldehyde 3-phosphate dehydrogenase) (Glyceraldehyde-3-phosphate dehydrogenase [NADP+]) (Triosephosphate dehydrogenase) - Nicotiana plumbagin & (loc_os08g34210.1 : 739.0) no description available & (at2g24270 : 729.0) Encodes a protein with non-phosphorylating NADP-dependent…	T
'4.1.10'	'glycolysis.cytosolic branch.aldolase'	'trinity_dn109692_c2_g1'	'(p17784|alf_orysa : 630.0) Fructose-bisphosphate aldolase cytoplasmic isozyme (EC 4.1.2.13) (Gravity-specific protein GSC 233) - Oryza sativa (Rice) & (loc_os05g33380.1 : 630.0) no description available & (gnl|cdd|84661 : 614.0) no description available & (at2g36460 : 608.0) Aldolase superfamily protein; FUNCTIONS IN: copper ion binding; INVOLVED IN: response to salt stress, pentose-phosphate sh…	T
'4.1.10'	'glycolysis.cytosolic branch.aldolase'	'trinity_dn109692_c2_g5'	'(p17784|alf_orysa : 315.0) Fructose-bisphosphate aldolase cytoplasmic isozyme (EC 4.1.2.13) (Gravity-specific protein GSC 233) - Oryza sativa (Rice) & (loc_os05g33380.1 : 315.0) no description available & (at2g36460 : 294.0) Aldolase superfamily protein; FUNCTIONS IN: copper ion binding; INVOLVED IN: response to salt stress, pentose-phosphate shunt; LOCATED IN: mitochondrion, plasma membrane, me…	T
'4.1.10'	'glycolysis.cytosolic branch.aldolase'	'trinity_dn123027_c0_g1'	'(p17784|alf_orysa : 197.0) Fructose-bisphosphate aldolase cytoplasmic isozyme (EC 4.1.2.13) (Gravity-specific protein GSC 233) - Oryza sativa (Rice) & (loc_os01g67860.1 : 197.0) no description available & (gnl|cdd|84661 : 190.0) no description available & (at5g03690 : 188.0) Aldolase superfamily protein; FUNCTIONS IN: fructose-bisphosphate aldolase activity, catalytic activity; INVOLVED IN: pent…	T
'4.1.10'	'glycolysis.cytosolic branch.aldolase'	'trinity_dn12560_c0_g1'	'(gnl|cdd|84661 : 304.0) no description available & (gnl|cdd|36770 : 272.0) no description available & (at5g03690 : 212.0) Aldolase superfamily protein; FUNCTIONS IN: fructose-bisphosphate aldolase activity, catalytic activity; INVOLVED IN: pentose-phosphate shunt; EXPRESSED IN: 25 plant structures; EXPRESSED DURING: 16 growth stages; CONTAINS InterPro DOMAIN/s: Aldolase-type TIM barrel (InterPro…	T
'4.1.10'	'glycolysis.cytosolic branch.aldolase'	'trinity_dn146414_c0_g1'	'(gnl|cdd|84661 : 270.0) no description available & (gnl|cdd|36770 : 255.0) no description available & (at4g26530 : 184.0) Aldolase superfamily protein; FUNCTIONS IN: fructose-bisphosphate aldolase activity; INVOLVED IN: glycolysis, metabolic process; EXPRESSED IN: 17 plant structures; EXPRESSED DURING: 11 growth stages; CONTAINS InterPro DOMAIN/s: Aldolase-type TIM barrel (InterPro:IPR013785), F…	T
'4.1.10'	'glycolysis.cytosolic branch.aldolase'	'trinity_dn16582_c0_g1'	'(o65735|alf_cicar : 236.0) Fructose-bisphosphate aldolase, cytoplasmic isozyme (EC 4.1.2.13) - Cicer arietinum (Chickpea) (Garbanzo) & (at2g36460 : 227.0) Aldolase superfamily protein; FUNCTIONS IN: copper ion binding; INVOLVED IN: response to salt stress, pentose-phosphate shunt; LOCATED IN: mitochondrion, plasma membrane, membrane; EXPRESSED IN: 24 plant structures; EXPRESSED DURING: 14 growth…	T
'4.1.10'	'glycolysis.cytosolic branch.aldolase'	'trinity_dn40780_c0_g1'	'(gnl|cdd|84661 : 370.0) no description available & (gnl|cdd|36770 : 347.0) no description available & (p17784|alf_orysa : 330.0) Fructose-bisphosphate aldolase cytoplasmic isozyme (EC 4.1.2.13) (Gravity-specific protein GSC 233) - Oryza sativa (Rice) & (loc_os05g33380.1 : 330.0) no description available & (at5g03690 : 324.0) Aldolase superfamily protein; FUNCTIONS IN: fructose-bisphosphate aldol…	T
'4.1.10'	'glycolysis.cytosolic branch.aldolase'	'trinity_dn49401_c0_g1'	'(gnl|cdd|84661 : 539.0) no description available & (p17784|alf_orysa : 518.0) Fructose-bisphosphate aldolase cytoplasmic isozyme (EC 4.1.2.13) (Gravity-specific protein GSC 233) - Oryza sativa (Rice) & (loc_os05g33380.1 : 518.0) no description available & (gnl|cdd|36770 : 510.0) no description available & (at2g36460 : 504.0) Aldolase superfamily protein; FUNCTIONS IN: copper ion binding; INVOLVE…	T
'4.1.10'	'glycolysis.cytosolic branch.aldolase'	'trinity_dn50739_c0_g1'	'(p46256|alf1_pea : 280.0) Fructose-bisphosphate aldolase, cytoplasmic isozyme 1 (EC 4.1.2.13) - Pisum sativum (Garden pea) & (gnl|cdd|84661 : 269.0) no description available & (at4g26530 : 267.0) Aldolase superfamily protein; FUNCTIONS IN: fructose-bisphosphate aldolase activity; INVOLVED IN: glycolysis, metabolic process; EXPRESSED IN: 17 plant structures; EXPRESSED DURING: 11 growth stages; CO…	T
'4.1.10'	'glycolysis.cytosolic branch.aldolase'	'trinity_dn52055_c0_g1'	'(gnl|cdd|84661 : 638.0) no description available & (gnl|cdd|36770 : 623.0) no description available & (ipr013785 : 422.84274) Aldolase-type TIM barrel & (at4g26530 : 400.0) Aldolase superfamily protein; FUNCTIONS IN: fructose-bisphosphate aldolase activity; INVOLVED IN: glycolysis, metabolic process; EXPRESSED IN: 17 plant structures; EXPRESSED DURING: 11 growth stages; CONTAINS InterPro DOMAIN/…	T
'4.1.10'	'glycolysis.cytosolic branch.aldolase'	'trinity_dn77250_c0_g1'	'(gnl|cdd|84661 : 338.0) no description available & (gnl|cdd|36770 : 323.0) no description available & (at2g36460 : 315.0) Aldolase superfamily protein; FUNCTIONS IN: copper ion binding; INVOLVED IN: response to salt stress, pentose-phosphate shunt; LOCATED IN: mitochondrion, plasma membrane, membrane; EXPRESSED IN: 24 plant structures; EXPRESSED DURING: 14 growth stages; CONTAINS InterPro DOMAIN…	T
'4.1.10'	'glycolysis.cytosolic branch.aldolase'	'trinity_dn77250_c0_g2'	'(gnl|cdd|84661 : 459.0) no description available & (gnl|cdd|36770 : 444.0) no description available & (at2g36460 : 440.0) Aldolase superfamily protein; FUNCTIONS IN: copper ion binding; INVOLVED IN: response to salt stress, pentose-phosphate shunt; LOCATED IN: mitochondrion, plasma membrane, membrane; EXPRESSED IN: 24 plant structures; EXPRESSED DURING: 14 growth stages; CONTAINS InterPro DOMAIN…	T
'4.1.11'	'glycolysis.cytosolic branch.3-phosphoglycerate kinase (PGK)'	'trinity_dn105946_c0_g1'	'(q42961|pgkh_tobac : 343.0) Phosphoglycerate kinase, chloroplast precursor (EC 2.7.2.3) - Nicotiana tabacum (Common tobacco) & (at1g56190 : 337.0) Phosphoglycerate kinase family protein; FUNCTIONS IN: phosphoglycerate kinase activity; INVOLVED IN: glycolysis; LOCATED IN: thylakoid, mitochondrion, chloroplast, membrane; EXPRESSED IN: 25 plant structures; EXPRESSED DURING: 14 growth stages; CONTAI…	T
'4.1.11'	'glycolysis.cytosolic branch.3-phosphoglycerate kinase (PGK)'	'trinity_dn110049_c0_g2'	'(loc_os10g30550.1 : 387.0) no description available & (gnl|cdd|80491 : 199.0) no description available & (p29409|pgkh_spiol : 186.0) Phosphoglycerate kinase, chloroplast precursor (EC 2.7.2.3) (Fragment) - Spinacia oleracea (Spinach) & (at3g12780 : 182.0) nuclear phosphoglycerate kinase (PGK1); phosphoglycerate kinase 1 (PGK1); FUNCTIONS IN: phosphoglycerate kinase activity; INVOLVED IN: respons…	T
'4.1.11'	'glycolysis.cytosolic branch.3-phosphoglycerate kinase (PGK)'	'trinity_dn150671_c0_g1'	'(at1g79550 : 325.0) Encodes cytosolic phosphoglycerate kinase (PGK).; phosphoglycerate kinase (PGK); FUNCTIONS IN: phosphoglycerate kinase activity; INVOLVED IN: glycolysis; LOCATED IN: cytosol, apoplast, plasma membrane, nucleus, membrane; EXPRESSED IN: 26 plant structures; EXPRESSED DURING: 15 growth stages; CONTAINS InterPro DOMAIN/s: Phosphoglycerate kinase, N-terminal (InterPro:IPR015824), …	T
'4.1.11'	'glycolysis.cytosolic branch.3-phosphoglycerate kinase (PGK)'	'trinity_dn164144_c0_g1'	'(q42962|pgky_tobac : 201.0) Phosphoglycerate kinase, cytosolic (EC 2.7.2.3) - Nicotiana tabacum (Common tobacco) & (at1g79550 : 199.0) Encodes cytosolic phosphoglycerate kinase (PGK).; phosphoglycerate kinase (PGK); FUNCTIONS IN: phosphoglycerate kinase activity; INVOLVED IN: glycolysis; LOCATED IN: cytosol, apoplast, plasma membrane, nucleus, membrane; EXPRESSED IN: 26 plant structures; EXPRESS…	T
'4.1.12'	'glycolysis.cytosolic branch.phosphoglycerate mutase'	'trinity_dn110845_c3_g1'	'(loc_os06g01950.1 : 382.0) no description available & (at3g05170 : 278.0) Phosphoglycerate mutase family protein; FUNCTIONS IN: catalytic activity; INVOLVED IN: metabolic process; LOCATED IN: cellular_component unknown; EXPRESSED IN: 17 plant structures; EXPRESSED DURING: 6 growth stages; CONTAINS InterPro DOMAIN/s: Histidine phosphatase superfamily, clade-1 (InterPro:IPR013078), Phosphoglycerat…	T
'4.1.12'	'glycolysis.cytosolic branch.phosphoglycerate mutase'	'trinity_dn127210_c0_g1'	'(at3g05170 : 130.0) Phosphoglycerate mutase family protein; FUNCTIONS IN: catalytic activity; INVOLVED IN: metabolic process; LOCATED IN: cellular_component unknown; EXPRESSED IN: 17 plant structures; EXPRESSED DURING: 6 growth stages; CONTAINS InterPro DOMAIN/s: Histidine phosphatase superfamily, clade-1 (InterPro:IPR013078), Phosphoglycerate/bisphosphoglycerate mutase, active site (InterPro:IP…	T
'4.1.12'	'glycolysis.cytosolic branch.phosphoglycerate mutase'	'trinity_dn140556_c0_g1'	'(p35494|pmgi_tobac : 214.0) 2,3-bisphosphoglycerate-independent phosphoglycerate mutase (EC 5.4.2.1) (Phosphoglyceromutase) (BPG-independent PGAM) (PGAM-I) - Nicotiana tabacum (Common tobacco) & (at1g09780 : 204.0) Phosphoglycerate mutase, 2,3-bisphosphoglycerate-independent; FUNCTIONS IN: manganese ion binding, phosphoglycerate mutase activity, 2,3-bisphosphoglycerate-independent phosphoglycera…	T
'4.1.12'	'glycolysis.cytosolic branch.phosphoglycerate mutase'	'trinity_dn172082_c0_g1'	'(at1g08940 : 221.0) Phosphoglycerate mutase family protein; FUNCTIONS IN: catalytic activity; INVOLVED IN: metabolic process; LOCATED IN: cellular_component unknown; EXPRESSED IN: 22 plant structures; EXPRESSED DURING: 13 growth stages; CONTAINS InterPro DOMAIN/s: Histidine phosphatase superfamily, clade-1 (InterPro:IPR013078), Phosphoglycerate/bisphosphoglycerate mutase, active site (InterPro:I…	T
'4.1.12'	'glycolysis.cytosolic branch.phosphoglycerate mutase'	'trinity_dn94367_c0_g1'	'(at3g05170 : 193.0) Phosphoglycerate mutase family protein; FUNCTIONS IN: catalytic activity; INVOLVED IN: metabolic process; LOCATED IN: cellular_component unknown; EXPRESSED IN: 17 plant structures; EXPRESSED DURING: 6 growth stages; CONTAINS InterPro DOMAIN/s: Histidine phosphatase superfamily, clade-1 (InterPro:IPR013078), Phosphoglycerate/bisphosphoglycerate mutase, active site (InterPro:IP…	T
'4.1.13'	'glycolysis.cytosolic branch.enolase'	'trinity_dn114764_c2_g1'	'(q9lej0|eno1_hevbr : 813.0) Enolase 1 (EC 4.2.1.11) (2-phosphoglycerate dehydratase 1) (2-phospho-D-glycerate hydro-lyase 1) (Allergen Hev b 9) - Hevea brasiliensis (Para rubber tree) & (loc_os03g14450.1 : 786.0) no description available & (at2g36530 : 783.0) Involved in light-dependent cold tolerance and encodes an enolase. Protein is tyrosine-phosphorylated and its phosphorylation state is mod…	T
'4.1.13'	'glycolysis.cytosolic branch.enolase'	'trinity_dn114836_c0_g2'	'(at1g74030 : 446.0) Encodes the plastid-localized phosphoenolpyruvate enolase. Mutant plants have abnormal trichomes.; enolase 1 (ENO1); FUNCTIONS IN: phosphopyruvate hydratase activity; INVOLVED IN: trichome morphogenesis; LOCATED IN: chloroplast; EXPRESSED IN: 26 plant structures; EXPRESSED DURING: 13 growth stages; CONTAINS InterPro DOMAIN/s: Enolase (InterPro:IPR000941), Enolase, C-terminal …	T
'4.1.13'	'glycolysis.cytosolic branch.enolase'	'trinity_dn119147_c0_g1'	'(gnl|cdd|48188 : 175.0) no description available & (gnl|cdd|37881 : 173.0) no description available & (chl4|513127 : 122.0) no description available & (at1g74030 : 120.0) Encodes the plastid-localized phosphoenolpyruvate enolase. Mutant plants have abnormal trichomes.; enolase 1 (ENO1); FUNCTIONS IN: phosphopyruvate hydratase activity; INVOLVED IN: trichome morphogenesis; LOCATED IN: chloroplast…	T
'4.1.13'	'glycolysis.cytosolic branch.enolase'	'trinity_dn144249_c0_g1'	'(q42971|eno_orysa : 140.0) Enolase (EC 4.2.1.11) (2-phosphoglycerate dehydratase) (2-phospho-D-glycerate hydro-lyase) (OSE1) - Oryza sativa (Rice) & (loc_os10g08550.1 : 140.0) no description available & (gnl|cdd|48188 : 135.0) no description available & (at2g36530 : 134.0) Involved in light-dependent cold tolerance and encodes an enolase. Protein is tyrosine-phosphorylated and its phosphorylatio…	T
'4.1.13'	'glycolysis.cytosolic branch.enolase'	'trinity_dn202701_c0_g1'	'(gnl|cdd|84530 : 231.0) no description available & (gnl|cdd|37881 : 229.0) no description available & (at1g74030 : 171.0) Encodes the plastid-localized phosphoenolpyruvate enolase. Mutant plants have abnormal trichomes.; enolase 1 (ENO1); FUNCTIONS IN: phosphopyruvate hydratase activity; INVOLVED IN: trichome morphogenesis; LOCATED IN: chloroplast; EXPRESSED IN: 26 plant structures; EXPRESSED DU…	T
'4.1.13'	'glycolysis.cytosolic branch.enolase'	'trinity_dn49734_c0_g1'	'(q9lei9|eno2_hevbr : 461.0) Enolase 2 (EC 4.2.1.11) (2-phosphoglycerate dehydratase 2) (2-phospho-D-glycerate hydro-lyase 2) (Allergen Hev b 9) - Hevea brasiliensis (Para rubber tree) & (loc_os06g04510.1 : 459.0) no description available & (at2g36530 : 455.0) Involved in light-dependent cold tolerance and encodes an enolase. Protein is tyrosine-phosphorylated and its phosphorylation state is mod…	T
'4.1.13'	'glycolysis.cytosolic branch.enolase'	'trinity_dn50769_c0_g1'	'(p42895|eno2_maize : 371.0) Enolase 2 (EC 4.2.1.11) (2-phosphoglycerate dehydratase 2) (2-phospho-D-glycerate hydro-lyase 2) - Zea mays (Maize) & (loc_os10g08550.3 : 371.0) no description available & (at2g36530 : 358.0) Involved in light-dependent cold tolerance and encodes an enolase. Protein is tyrosine-phosphorylated and its phosphorylation state is modulated in response to ABA in Arabidopsis…	T
'4.1.13'	'glycolysis.cytosolic branch.enolase'	'trinity_dn82025_c0_g1'	'(gnl|cdd|37881 : 797.0) no description available & (gnl|cdd|48188 : 694.0) no description available & (at2g36530 : 608.0) Involved in light-dependent cold tolerance and encodes an enolase. Protein is tyrosine-phosphorylated and its phosphorylation state is modulated in response to ABA in Arabidopsis thaliana seeds.; LOW EXPRESSION OF OSMOTICALLY RESPONSIVE GENES 2 (LOS2); FUNCTIONS IN: phosphopy…	T
'4.1.13'	'glycolysis.cytosolic branch.enolase'	'trinity_dn82025_c0_g2'	'(gnl|cdd|37881 : 253.0) no description available & (gnl|cdd|84530 : 252.0) no description available & (at2g36530 : 207.0) Involved in light-dependent cold tolerance and encodes an enolase. Protein is tyrosine-phosphorylated and its phosphorylation state is modulated in response to ABA in Arabidopsis thaliana seeds.; LOW EXPRESSION OF OSMOTICALLY RESPONSIVE GENES 2 (LOS2); FUNCTIONS IN: phosphopy…	T
'4.1.14'	'glycolysis.cytosolic branch.pyruvate kinase (PK)'	'trinity_dn104199_c0_g1'	'(at3g52990 : 218.0) Pyruvate kinase family protein; FUNCTIONS IN: pyruvate kinase activity, magnesium ion binding, potassium ion binding, catalytic activity; INVOLVED IN: glycolysis; LOCATED IN: membrane; EXPRESSED IN: guard cell, cultured cell, leaf; CONTAINS InterPro DOMAIN/s: Pyruvate/Phosphoenolpyruvate kinase, catalytic core (InterPro:IPR015813), Pyruvate kinase, alpha/beta (InterPro:IPR015…	T
'4.1.14'	'glycolysis.cytosolic branch.pyruvate kinase (PK)'	'trinity_dn105244_c0_g3'	'(at3g49160 : 719.0) Expression of the gene is downregulated in the presence of paraquat, an inducer of photoxidative stress.; pyruvate kinase family protein; FUNCTIONS IN: pyruvate kinase activity, magnesium ion binding, potassium ion binding, catalytic activity; INVOLVED IN: glycolysis; LOCATED IN: cellular_component unknown; EXPRESSED IN: 24 plant structures; EXPRESSED DURING: 15 growth stages…	T
'4.1.14'	'glycolysis.cytosolic branch.pyruvate kinase (PK)'	'trinity_dn107783_c1_g1'	'(q42806|kpyc_soybn : 930.0) Pyruvate kinase, cytosolic isozyme (EC 2.7.1.40) (PK) - Glycine max (Soybean) & (at5g08570 : 892.0) Pyruvate kinase family protein; FUNCTIONS IN: pyruvate kinase activity, potassium ion binding, magnesium ion binding, catalytic activity; INVOLVED IN: glycolysis; LOCATED IN: cellular_component unknown; EXPRESSED IN: 22 plant structures; EXPRESSED DURING: 13 growth stag…	T
'4.1.14'	'glycolysis.cytosolic branch.pyruvate kinase (PK)'	'trinity_dn115207_c6_g1'	'(at3g52990 : 556.0) Pyruvate kinase family protein; FUNCTIONS IN: pyruvate kinase activity, magnesium ion binding, potassium ion binding, catalytic activity; INVOLVED IN: glycolysis; LOCATED IN: membrane; EXPRESSED IN: guard cell, cultured cell, leaf; CONTAINS InterPro DOMAIN/s: Pyruvate/Phosphoenolpyruvate kinase, catalytic core (InterPro:IPR015813), Pyruvate kinase, alpha/beta (InterPro:IPR015…	T
'4.1.14'	'glycolysis.cytosolic branch.pyruvate kinase (PK)'	'trinity_dn13710_c0_g1'	'(at5g56350 : 107.0) Pyruvate kinase family protein; FUNCTIONS IN: pyruvate kinase activity, potassium ion binding, magnesium ion binding, catalytic activity; INVOLVED IN: glycolysis; LOCATED IN: cellular_component unknown; EXPRESSED IN: 22 plant structures; EXPRESSED DURING: 13 growth stages; CONTAINS InterPro DOMAIN/s: Pyruvate kinase, C-terminal-like (InterPro:IPR015795), Pyruvate kinase, acti…	T
'4.1.14'	'glycolysis.cytosolic branch.pyruvate kinase (PK)'	'trinity_dn171994_c0_g1'	'(loc_os11g05110.2 : 396.0) no description available & (at3g52990 : 390.0) Pyruvate kinase family protein; FUNCTIONS IN: pyruvate kinase activity, magnesium ion binding, potassium ion binding, catalytic activity; INVOLVED IN: glycolysis; LOCATED IN: membrane; EXPRESSED IN: guard cell, cultured cell, leaf; CONTAINS InterPro DOMAIN/s: Pyruvate/Phosphoenolpyruvate kinase, catalytic core (InterPro:IP…	T
'4.1.14'	'glycolysis.cytosolic branch.pyruvate kinase (PK)'	'trinity_dn40320_c0_g1'	'(at3g52990 : 276.0) Pyruvate kinase family protein; FUNCTIONS IN: pyruvate kinase activity, magnesium ion binding, potassium ion binding, catalytic activity; INVOLVED IN: glycolysis; LOCATED IN: membrane; EXPRESSED IN: guard cell, cultured cell, leaf; CONTAINS InterPro DOMAIN/s: Pyruvate/Phosphoenolpyruvate kinase, catalytic core (InterPro:IPR015813), Pyruvate kinase, alpha/beta (InterPro:IPR015…	T
'4.1.14'	'glycolysis.cytosolic branch.pyruvate kinase (PK)'	'trinity_dn64895_c0_g2'	'(loc_os11g05110.2 : 193.0) no description available & (at3g52990 : 186.0) Pyruvate kinase family protein; FUNCTIONS IN: pyruvate kinase activity, magnesium ion binding, potassium ion binding, catalytic activity; INVOLVED IN: glycolysis; LOCATED IN: membrane; EXPRESSED IN: guard cell, cultured cell, leaf; CONTAINS InterPro DOMAIN/s: Pyruvate/Phosphoenolpyruvate kinase, catalytic core (InterPro:IP…	T
'4.1.14'	'glycolysis.cytosolic branch.pyruvate kinase (PK)'	'trinity_dn73248_c0_g1'	'(loc_os11g05110.2 : 200.0) no description available & (at3g52990 : 190.0) Pyruvate kinase family protein; FUNCTIONS IN: pyruvate kinase activity, magnesium ion binding, potassium ion binding, catalytic activity; INVOLVED IN: glycolysis; LOCATED IN: membrane; EXPRESSED IN: guard cell, cultured cell, leaf; CONTAINS InterPro DOMAIN/s: Pyruvate/Phosphoenolpyruvate kinase, catalytic core (InterPro:IP…	T
'4.1.14'	'glycolysis.cytosolic branch.pyruvate kinase (PK)'	'trinity_dn84893_c0_g1'	'(loc_os12g05110.2 : 190.0) no description available & (at3g52990 : 184.0) Pyruvate kinase family protein; FUNCTIONS IN: pyruvate kinase activity, magnesium ion binding, potassium ion binding, catalytic activity; INVOLVED IN: glycolysis; LOCATED IN: membrane; EXPRESSED IN: guard cell, cultured cell, leaf; CONTAINS InterPro DOMAIN/s: Pyruvate/Phosphoenolpyruvate kinase, catalytic core (InterPro:IP…	T
'4.1.14'	'glycolysis.cytosolic branch.pyruvate kinase (PK)'	'trinity_dn9885_c0_g1'	'(gnl|cdd|29370 : 730.0) no description available & (gnl|cdd|37534 : 704.0) no description available & (chl4|513548 : 412.0) no description available & (at5g63680 : 411.0) Pyruvate kinase family protein; FUNCTIONS IN: pyruvate kinase activity, potassium ion binding, magnesium ion binding, catalytic activity; INVOLVED IN: response to cadmium ion, glycolysis; LOCATED IN: plasma membrane; EXPRESSED …	T
'4.1.14'	'glycolysis.cytosolic branch.pyruvate kinase (PK)'	'trinity_dn99249_c0_g1'	'(q42954|kpyc_tobac : 776.0) Pyruvate kinase, cytosolic isozyme (EC 2.7.1.40) (PK) - Nicotiana tabacum (Common tobacco) & (at5g56350 : 766.0) Pyruvate kinase family protein; FUNCTIONS IN: pyruvate kinase activity, potassium ion binding, magnesium ion binding, catalytic activity; INVOLVED IN: glycolysis; LOCATED IN: cellular_component unknown; EXPRESSED IN: 22 plant structures; EXPRESSED DURING: 1…	T
'4.1.15'	'glycolysis.cytosolic branch.phospho-enol-pyruvate carboxylase (PEPC)'	'trinity_dn11172_c0_g1'	'(loc_os08g27840.1 : 207.0) no description available & (at2g42600 : 206.0) Encodes one of four Arabidopsis phosphoenolpyruvate carboxylase proteins.; phosphoenolpyruvate carboxylase 2 (PPC2); FUNCTIONS IN: phosphoenolpyruvate carboxylase activity, catalytic activity; INVOLVED IN: tricarboxylic acid cycle; LOCATED IN: cytosol, apoplast, chloroplast, plasma membrane; EXPRESSED IN: 26 plant structur…	T
'4.1.15'	'glycolysis.cytosolic branch.phospho-enol-pyruvate carboxylase (PEPC)'	'trinity_dn113152_c4_g4'	'(loc_os01g02050.1 : 192.0) no description available & (at1g68750 : 181.0) Encodes one of four Arabidopsis phosphoenolpyruvate (PEP) carboxylase proteins. But, it is more similar to bacterial PEP carboxylase than plant PEP carboxylase. Efforts to express this enzyme and to demonstrate its enzymatic activity in E.coli failed.; phosphoenolpyruvate carboxylase 4 (PPC4); CONTAINS InterPro DOMAIN/s: P…	T
'4.1.16'	'glycolysis.cytosolic branch.phospho-enol-pyruvate carboxylase kinase (PPCK)'	'trinity_dn106158_c5_g1'	'(loc_os02g56310.1 : 186.0) no description available & (at1g08650 : 182.0) Encodes a phosphoenolpyruvate carboxylase kinase that is expressed at highest levels in leaves. Expression is induced by light.; phosphoenolpyruvate carboxylase kinase 1 (PPCK1); FUNCTIONS IN: protein serine/threonine kinase activity, kinase activity; INVOLVED IN: protein amino acid phosphorylation; LOCATED IN: cellular_co…	T
'4.1.16'	'glycolysis.cytosolic branch.phospho-enol-pyruvate carboxylase kinase (PPCK)'	'trinity_dn106158_c6_g1'	'(loc_os02g56310.1 : 260.0) no description available & (at1g08650 : 254.0) Encodes a phosphoenolpyruvate carboxylase kinase that is expressed at highest levels in leaves. Expression is induced by light.; phosphoenolpyruvate carboxylase kinase 1 (PPCK1); FUNCTIONS IN: protein serine/threonine kinase activity, kinase activity; INVOLVED IN: protein amino acid phosphorylation; LOCATED IN: cellular_co…	T
'4.1.16'	'glycolysis.cytosolic branch.phospho-enol-pyruvate carboxylase kinase (PPCK)'	'trinity_dn113187_c2_g1'	'(at1g12580 : 583.0) phosphoenolpyruvate carboxylase-related kinase 1 (PEPKR1); FUNCTIONS IN: protein serine/threonine kinase activity, protein kinase activity, kinase activity, ATP binding; INVOLVED IN: protein amino acid phosphorylation; LOCATED IN: cellular_component unknown; EXPRESSED IN: 22 plant structures; EXPRESSED DURING: 13 growth stages; CONTAINS InterPro DOMAIN/s: Protein kinase, ATP …	T
'4.1.16'	'glycolysis.cytosolic branch.phospho-enol-pyruvate carboxylase kinase (PPCK)'	'trinity_dn113187_c2_g2'	'(at1g12580 : 168.0) phosphoenolpyruvate carboxylase-related kinase 1 (PEPKR1); FUNCTIONS IN: protein serine/threonine kinase activity, protein kinase activity, kinase activity, ATP binding; INVOLVED IN: protein amino acid phosphorylation; LOCATED IN: cellular_component unknown; EXPRESSED IN: 22 plant structures; EXPRESSED DURING: 13 growth stages; CONTAINS InterPro DOMAIN/s: Protein kinase, ATP …	T
'4.1.16'	'glycolysis.cytosolic branch.phospho-enol-pyruvate carboxylase kinase (PPCK)'	'trinity_dn113187_c2_g3'	'(at1g12580 : 327.0) phosphoenolpyruvate carboxylase-related kinase 1 (PEPKR1); FUNCTIONS IN: protein serine/threonine kinase activity, protein kinase activity, kinase activity, ATP binding; INVOLVED IN: protein amino acid phosphorylation; LOCATED IN: cellular_component unknown; EXPRESSED IN: 22 plant structures; EXPRESSED DURING: 13 growth stages; CONTAINS InterPro DOMAIN/s: Protein kinase, ATP …	T
'4.1.16'	'glycolysis.cytosolic branch.phospho-enol-pyruvate carboxylase kinase (PPCK)'	'trinity_dn114171_c3_g1'	'(at1g12680 : 489.0) phosphoenolpyruvate carboxylase-related kinase 2 (PEPKR2); FUNCTIONS IN: protein serine/threonine kinase activity, protein kinase activity, kinase activity, ATP binding; INVOLVED IN: protein amino acid phosphorylation; EXPRESSED IN: 24 plant structures; EXPRESSED DURING: 15 growth stages; CONTAINS InterPro DOMAIN/s: Protein kinase, ATP binding site (InterPro:IPR017441), Prote…	T
'4.1.16'	'glycolysis.cytosolic branch.phospho-enol-pyruvate carboxylase kinase (PPCK)'	'trinity_dn14065_c0_g1'	'(gnl|cdd|35255 : 148.0) no description available & (at1g08650 : 141.0) Encodes a phosphoenolpyruvate carboxylase kinase that is expressed at highest levels in leaves. Expression is induced by light.; phosphoenolpyruvate carboxylase kinase 1 (PPCK1); FUNCTIONS IN: protein serine/threonine kinase activity, kinase activity; INVOLVED IN: protein amino acid phosphorylation; LOCATED IN: cellular_compo…	T
'4.1.16'	'glycolysis.cytosolic branch.phospho-enol-pyruvate carboxylase kinase (PPCK)'	'trinity_dn43895_c0_g1'	'(at1g12580 : 181.0) phosphoenolpyruvate carboxylase-related kinase 1 (PEPKR1); FUNCTIONS IN: protein serine/threonine kinase activity, protein kinase activity, kinase activity, ATP binding; INVOLVED IN: protein amino acid phosphorylation; LOCATED IN: cellular_component unknown; EXPRESSED IN: 22 plant structures; EXPRESSED DURING: 13 growth stages; CONTAINS InterPro DOMAIN/s: Protein kinase, ATP …	T
'4.1.16'	'glycolysis.cytosolic branch.phospho-enol-pyruvate carboxylase kinase (PPCK)'	'trinity_dn49060_c0_g1'	'(gnl|cdd|35255 : 163.0) no description available & (at3g04530 : 159.0) Encodes a second Arabidopsis phosphoenolpyruvate carboxylase kinase gene product with a different expression pattern from PPCK1. Expression of the gene is upregulated by exposure of the plant to light.; phosphoenolpyruvate carboxylase kinase 2 (PPCK2); CONTAINS InterPro DOMAIN/s: Protein kinase, ATP binding site (InterPro:IPR…	T
'4.1.16'	'glycolysis.cytosolic branch.phospho-enol-pyruvate carboxylase kinase (PPCK)'	'trinity_dn99574_c0_g2'	'(at1g12680 : 387.0) phosphoenolpyruvate carboxylase-related kinase 2 (PEPKR2); FUNCTIONS IN: protein serine/threonine kinase activity, protein kinase activity, kinase activity, ATP binding; INVOLVED IN: protein amino acid phosphorylation; EXPRESSED IN: 24 plant structures; EXPRESSED DURING: 15 growth stages; CONTAINS InterPro DOMAIN/s: Protein kinase, ATP binding site (InterPro:IPR017441), Prote…	T
'4.2'	'glycolysis.plastid branch'	''	''
'4.2.1'	'glycolysis.plastid branch.UGPase'	''	''
'4.2.2'	'glycolysis.plastid branch.phosphoglucomutase (PGM)'	'trinity_dn106866_c0_g1'	'(at1g70820 : 906.0) phosphoglucomutase, putative / glucose phosphomutase, putative; FUNCTIONS IN: intramolecular transferase activity, phosphotransferases; INVOLVED IN: carbohydrate metabolic process; LOCATED IN: chloroplast; EXPRESSED IN: 20 plant structures; EXPRESSED DURING: 13 growth stages; CONTAINS InterPro DOMAIN/s: Alpha-D-phosphohexomutase, alpha/beta/alpha domain III (InterPro:IPR00584…	T
'4.2.3'	'glycolysis.plastid branch.glucose-6-phosphate isomerase'	''	''
'4.2.4'	'glycolysis.plastid branch.phosphofructokinase (PFK)'	'trinity_dn103498_c7_g1'	'(at2g22480 : 857.0) phosphofructokinase 5 (PFK5); CONTAINS InterPro DOMAIN/s: Pyrophosphate-dependent phosphofructokinase TP0108 (InterPro:IPR012004), Phosphofructokinase (InterPro:IPR000023); BEST Arabidopsis thaliana protein match is: phosphofructokinase 4 (TAIR:AT5G61580.1); Has 7923 Blast hits to 7389 proteins in 2127 species: Archae - 28; Bacteria - 5127; Metazoa - 660; Fungi - 395; Plants …	T
'4.2.4'	'glycolysis.plastid branch.phosphofructokinase (PFK)'	'trinity_dn213465_c0_g1'	'(loc_os01g09570.1 : 171.0) no description available & (at4g26270 : 160.0) phosphofructokinase 3 (PFK3); CONTAINS InterPro DOMAIN/s: Pyrophosphate-dependent phosphofructokinase TP0108 (InterPro:IPR012004), Phosphofructokinase (InterPro:IPR000023); BEST Arabidopsis thaliana protein match is: phosphofructokinase 7 (TAIR:AT5G56630.1); Has 30201 Blast hits to 17322 proteins in 780 species: Archae - 1…	T
'4.2.4'	'glycolysis.plastid branch.phosphofructokinase (PFK)'	'trinity_dn36763_c0_g1'	'(at4g26270 : 347.0) phosphofructokinase 3 (PFK3); CONTAINS InterPro DOMAIN/s: Pyrophosphate-dependent phosphofructokinase TP0108 (InterPro:IPR012004), Phosphofructokinase (InterPro:IPR000023); BEST Arabidopsis thaliana protein match is: phosphofructokinase 7 (TAIR:AT5G56630.1); Has 30201 Blast hits to 17322 proteins in 780 species: Archae - 12; Bacteria - 1396; Metazoa - 17338; Fungi - 3422; Pla…	T
'4.2.5'	'glycolysis.plastid branch.pyrophosphate-fructose-6-P phosphotransferase'	''	''
'4.2.6'	'glycolysis.plastid branch.fructose-2,6-bisphosphatase (Fru2,6BisPase)'	''	''
'4.2.7'	'glycolysis.plastid branch.triosephosphate isomerase (TPI)'	''	''
'4.2.8'	'glycolysis.plastid branch.glyceraldehyde 3-phosphate dehydrogenase (GAP-DH)'	'trinity_dn114055_c1_g1'	'(at1g16300 : 459.0) Encodes one of the chloroplast/plastid localized GAPDH isoforms (GAPCp1/At1g79530 and GAPCp2/At1g16300). gapcp double mutants display a drastic phenotype of arrested root development, dwarfism and sterility. GAPCps are important for the synthesis of serine in roots.; glyceraldehyde-3-phosphate dehydrogenase of plastid 2 (GAPCP-2); CONTAINS InterPro DOMAIN/s: Glyceraldehyde 3-…	T
'4.2.8'	'glycolysis.plastid branch.glyceraldehyde 3-phosphate dehydrogenase (GAP-DH)'	'trinity_dn114055_c1_g3'	'(at1g16300 : 335.0) Encodes one of the chloroplast/plastid localized GAPDH isoforms (GAPCp1/At1g79530 and GAPCp2/At1g16300). gapcp double mutants display a drastic phenotype of arrested root development, dwarfism and sterility. GAPCps are important for the synthesis of serine in roots.; glyceraldehyde-3-phosphate dehydrogenase of plastid 2 (GAPCP-2); CONTAINS InterPro DOMAIN/s: Glyceraldehyde 3-…	T
'4.2.8'	'glycolysis.plastid branch.glyceraldehyde 3-phosphate dehydrogenase (GAP-DH)'	'trinity_dn114055_c1_g4'	'(at1g16300 : 196.0) Encodes one of the chloroplast/plastid localized GAPDH isoforms (GAPCp1/At1g79530 and GAPCp2/At1g16300). gapcp double mutants display a drastic phenotype of arrested root development, dwarfism and sterility. GAPCps are important for the synthesis of serine in roots.; glyceraldehyde-3-phosphate dehydrogenase of plastid 2 (GAPCP-2); CONTAINS InterPro DOMAIN/s: Glyceraldehyde 3-…	T
'4.2.8'	'glycolysis.plastid branch.glyceraldehyde 3-phosphate dehydrogenase (GAP-DH)'	'trinity_dn119823_c0_g1'	'(p25861|g3pc_antma : 253.0) Glyceraldehyde-3-phosphate dehydrogenase, cytosolic (EC 1.2.1.12) - Antirrhinum majus (Garden snapdragon) & (loc_os04g40950.1 : 248.0) no description available & (at3g04120 : 246.0) encodes cytosolic GADPH (C subunit) involved in the glycolytic pathway but also interacts with H2O2 potentially placing it in a signalling cascade induced by ROS.; glyceraldehyde-3-phospha…	T
'4.2.8'	'glycolysis.plastid branch.glyceraldehyde 3-phosphate dehydrogenase (GAP-DH)'	'trinity_dn170828_c0_g1'	'(p17878|g3pc_mescr : 220.0) Glyceraldehyde-3-phosphate dehydrogenase, cytosolic (EC 1.2.1.12) - Mesembryanthemum crystallinum (Common ice plant) & (loc_os04g40950.1 : 216.0) no description available & (at3g04120 : 213.0) encodes cytosolic GADPH (C subunit) involved in the glycolytic pathway but also interacts with H2O2 potentially placing it in a signalling cascade induced by ROS.; glyceraldehyd…	T
'4.2.8'	'glycolysis.plastid branch.glyceraldehyde 3-phosphate dehydrogenase (GAP-DH)'	'trinity_dn189970_c0_g1'	'(loc_os02g07490.1 : 186.0) no description available & (gnl|cdd|35876 : 185.0) no description available & (gnl|cdd|30406 : 183.0) no description available & (at1g79530 : 182.0) Encodes one of the chloroplast/plastid localized GAPDH isoforms (GAPCp1/At1g79530 and GAPCp2/At1g16300). gapcp double mutants display a drastic phenotype of arrested root development, dwarfism and sterility. GAPCps are imp…	T
'4.2.8'	'glycolysis.plastid branch.glyceraldehyde 3-phosphate dehydrogenase (GAP-DH)'	'trinity_dn203971_c0_g1'	'(gnl|cdd|84468 : 152.0) no description available & (loc_os02g07490.1 : 144.0) no description available & (at1g79530 : 143.0) Encodes one of the chloroplast/plastid localized GAPDH isoforms (GAPCp1/At1g79530 and GAPCp2/At1g16300). gapcp double mutants display a drastic phenotype of arrested root development, dwarfism and sterility. GAPCps are important for the synthesis of serine in roots.; glyce…	T
'4.2.8'	'glycolysis.plastid branch.glyceraldehyde 3-phosphate dehydrogenase (GAP-DH)'	'trinity_dn24144_c0_g1'	'(loc_os06g45590.1 : 188.0) no description available & (at1g16300 : 182.0) Encodes one of the chloroplast/plastid localized GAPDH isoforms (GAPCp1/At1g79530 and GAPCp2/At1g16300). gapcp double mutants display a drastic phenotype of arrested root development, dwarfism and sterility. GAPCps are important for the synthesis of serine in roots.; glyceraldehyde-3-phosphate dehydrogenase of plastid 2 (G…	T
'4.2.8'	'glycolysis.plastid branch.glyceraldehyde 3-phosphate dehydrogenase (GAP-DH)'	'trinity_dn69196_c0_g1'	'(p34921|g3pc_diaca : 221.0) Glyceraldehyde-3-phosphate dehydrogenase, cytosolic (EC 1.2.1.12) - Dianthus caryophyllus (Carnation) (Clove pink) & (at1g13440 : 216.0) glyceraldehyde-3-phosphate dehydrogenase C2 (GAPC2); FUNCTIONS IN: copper ion binding, glyceraldehyde-3-phosphate dehydrogenase activity, zinc ion binding; INVOLVED IN: response to oxidative stress, response to cadmium ion, gluconeog…	T
'4.2.8'	'glycolysis.plastid branch.glyceraldehyde 3-phosphate dehydrogenase (GAP-DH)'	'trinity_dn86467_c0_g1'	'(p17878|g3pc_mescr : 365.0) Glyceraldehyde-3-phosphate dehydrogenase, cytosolic (EC 1.2.1.12) - Mesembryanthemum crystallinum (Common ice plant) & (at1g13440 : 357.0) glyceraldehyde-3-phosphate dehydrogenase C2 (GAPC2); FUNCTIONS IN: copper ion binding, glyceraldehyde-3-phosphate dehydrogenase activity, zinc ion binding; INVOLVED IN: response to oxidative stress, response to cadmium ion, glucone…	T
'4.2.11'	'glycolysis.plastid branch.3-phosphoglycerate kinase (PGK)'	''	''
'4.2.12'	'glycolysis.plastid branch.phosphoglycerate mutase'	''	''
'4.2.13'	'glycolysis.plastid branch.enolase'	''	''
'4.2.14'	'glycolysis.plastid branch.pyruvate kinase (PK)'	'trinity_dn105022_c0_g1'	'(loc_os01g47080.1 : 906.0) no description available & (at5g52920 : 903.0) encodes a dominant chloroplast pyruvate kinase beta subunit. Important for seed oil biosynthesis. Ubiquitously expressed, with significantly increased expression in maturing seeds. The mutant plant has wrinkled seeds, with a 50-70% reduction in seed fatty acid content.; plastidic pyruvate kinase beta subunit 1 (PKP-BETA1);…	T
'4.2.14'	'glycolysis.plastid branch.pyruvate kinase (PK)'	'trinity_dn105022_c0_g3'	'(loc_os01g47080.1 : 809.0) no description available & (at5g52920 : 777.0) encodes a dominant chloroplast pyruvate kinase beta subunit. Important for seed oil biosynthesis. Ubiquitously expressed, with significantly increased expression in maturing seeds. The mutant plant has wrinkled seeds, with a 50-70% reduction in seed fatty acid content.; plastidic pyruvate kinase beta subunit 1 (PKP-BETA1);…	T
'4.2.14'	'glycolysis.plastid branch.pyruvate kinase (PK)'	'trinity_dn147532_c0_g1'	'(q40545|kpya_tobac : 128.0) Pyruvate kinase isozyme A, chloroplast precursor (EC 2.7.1.40) - Nicotiana tabacum (Common tobacco) & (at3g22960 : 121.0) encodes a chloroplast pyruvate kinase alpha subunit. Important for seed oil biosynthesis. Ubiquitously expressed, with significantly increased expression in maturing seeds.; PKP-ALPHA; FUNCTIONS IN: pyruvate kinase activity; INVOLVED IN: response t…	T
'4.2.14'	'glycolysis.plastid branch.pyruvate kinase (PK)'	'trinity_dn99631_c1_g1'	'(q40546|kpyg_tobac : 818.0) Pyruvate kinase isozyme G, chloroplast precursor (EC 2.7.1.40) - Nicotiana tabacum (Common tobacco) & (at1g32440 : 792.0) encodes a chloroplast pyruvate kinase beta subunit. The enzyme is less active than the other chloroplast pyruvate kinase beta subunit encoded by AT5G52920. Involved in seed oil biosynthesis. Can partially complement the AT5G52920 mutant.; plastidia…	T
'4.2.15'	'glycolysis.plastid branch.phospho-enol-pyruvate carboxylase (PEPC)'	''	''
'4.3'	'glycolysis.unclear/dually targeted'	''	''
'4.3.1'	'glycolysis.unclear/dually targeted.UGPase'	''	''
'4.3.2'	'glycolysis.unclear/dually targeted.phosphoglucomutase (PGM)'	''	''
'4.3.3'	'glycolysis.unclear/dually targeted.glucose-6-phosphate isomerase'	''	''
'4.3.4'	'glycolysis.unclear/dually targeted.phosphofructokinase (PFK)'	'trinity_dn111173_c1_g1'	'(at4g26270 : 49.7) phosphofructokinase 3 (PFK3); CONTAINS InterPro DOMAIN/s: Pyrophosphate-dependent phosphofructokinase TP0108 (InterPro:IPR012004), Phosphofructokinase (InterPro:IPR000023); BEST Arabidopsis thaliana protein match is: phosphofructokinase 7 (TAIR:AT5G56630.1); Has 30201 Blast hits to 17322 proteins in 780 species: Archae - 12; Bacteria - 1396; Metazoa - 17338; Fungi - 3422; Plan…	T
'4.3.4'	'glycolysis.unclear/dually targeted.phosphofructokinase (PFK)'	'trinity_dn213465_c0_g1'	'(loc_os01g09570.1 : 171.0) no description available & (at4g26270 : 160.0) phosphofructokinase 3 (PFK3); CONTAINS InterPro DOMAIN/s: Pyrophosphate-dependent phosphofructokinase TP0108 (InterPro:IPR012004), Phosphofructokinase (InterPro:IPR000023); BEST Arabidopsis thaliana protein match is: phosphofructokinase 7 (TAIR:AT5G56630.1); Has 30201 Blast hits to 17322 proteins in 780 species: Archae - 1…	T
'4.3.4'	'glycolysis.unclear/dually targeted.phosphofructokinase (PFK)'	'trinity_dn36763_c0_g1'	'(at4g26270 : 347.0) phosphofructokinase 3 (PFK3); CONTAINS InterPro DOMAIN/s: Pyrophosphate-dependent phosphofructokinase TP0108 (InterPro:IPR012004), Phosphofructokinase (InterPro:IPR000023); BEST Arabidopsis thaliana protein match is: phosphofructokinase 7 (TAIR:AT5G56630.1); Has 30201 Blast hits to 17322 proteins in 780 species: Archae - 12; Bacteria - 1396; Metazoa - 17338; Fungi - 3422; Pla…	T
'4.3.5'	'glycolysis.unclear/dually targeted.pyrophosphate-fructose-6-P phosphotransferase'	''	''
'4.3.6'	'glycolysis.unclear/dually targeted.fructose-2,6-bisphosphatase (Fru2,6BisPase)'	''	''
'4.3.7'	'glycolysis.unclear/dually targeted.triosephosphate isomerase (TPI)'	''	''
'4.3.8'	'glycolysis.unclear/dually targeted.glyceraldehyde 3-phosphate dehydrogenase (GAP-DH)'	''	''
'4.3.9'	'glycolysis.unclear/dually targeted.non-phosphorylating glyceraldehyde 3-phosphate dehydrogenase (NPGAP-DH)'	''	''
'4.3.10'	'glycolysis.unclear/dually targeted.aldolase'	'trinity_dn109692_c2_g1'	'(p17784|alf_orysa : 630.0) Fructose-bisphosphate aldolase cytoplasmic isozyme (EC 4.1.2.13) (Gravity-specific protein GSC 233) - Oryza sativa (Rice) & (loc_os05g33380.1 : 630.0) no description available & (gnl|cdd|84661 : 614.0) no description available & (at2g36460 : 608.0) Aldolase superfamily protein; FUNCTIONS IN: copper ion binding; INVOLVED IN: response to salt stress, pentose-phosphate sh…	T
'4.3.10'	'glycolysis.unclear/dually targeted.aldolase'	'trinity_dn109692_c2_g5'	'(p17784|alf_orysa : 315.0) Fructose-bisphosphate aldolase cytoplasmic isozyme (EC 4.1.2.13) (Gravity-specific protein GSC 233) - Oryza sativa (Rice) & (loc_os05g33380.1 : 315.0) no description available & (at2g36460 : 294.0) Aldolase superfamily protein; FUNCTIONS IN: copper ion binding; INVOLVED IN: response to salt stress, pentose-phosphate shunt; LOCATED IN: mitochondrion, plasma membrane, me…	T
'4.3.10'	'glycolysis.unclear/dually targeted.aldolase'	'trinity_dn123027_c0_g1'	'(p17784|alf_orysa : 197.0) Fructose-bisphosphate aldolase cytoplasmic isozyme (EC 4.1.2.13) (Gravity-specific protein GSC 233) - Oryza sativa (Rice) & (loc_os01g67860.1 : 197.0) no description available & (gnl|cdd|84661 : 190.0) no description available & (at5g03690 : 188.0) Aldolase superfamily protein; FUNCTIONS IN: fructose-bisphosphate aldolase activity, catalytic activity; INVOLVED IN: pent…	T
'4.3.10'	'glycolysis.unclear/dually targeted.aldolase'	'trinity_dn12560_c0_g1'	'(gnl|cdd|84661 : 304.0) no description available & (gnl|cdd|36770 : 272.0) no description available & (at5g03690 : 212.0) Aldolase superfamily protein; FUNCTIONS IN: fructose-bisphosphate aldolase activity, catalytic activity; INVOLVED IN: pentose-phosphate shunt; EXPRESSED IN: 25 plant structures; EXPRESSED DURING: 16 growth stages; CONTAINS InterPro DOMAIN/s: Aldolase-type TIM barrel (InterPro…	T
'4.3.10'	'glycolysis.unclear/dually targeted.aldolase'	'trinity_dn146414_c0_g1'	'(gnl|cdd|84661 : 270.0) no description available & (gnl|cdd|36770 : 255.0) no description available & (at4g26530 : 184.0) Aldolase superfamily protein; FUNCTIONS IN: fructose-bisphosphate aldolase activity; INVOLVED IN: glycolysis, metabolic process; EXPRESSED IN: 17 plant structures; EXPRESSED DURING: 11 growth stages; CONTAINS InterPro DOMAIN/s: Aldolase-type TIM barrel (InterPro:IPR013785), F…	T
'4.3.10'	'glycolysis.unclear/dually targeted.aldolase'	'trinity_dn16582_c0_g1'	'(o65735|alf_cicar : 236.0) Fructose-bisphosphate aldolase, cytoplasmic isozyme (EC 4.1.2.13) - Cicer arietinum (Chickpea) (Garbanzo) & (at2g36460 : 227.0) Aldolase superfamily protein; FUNCTIONS IN: copper ion binding; INVOLVED IN: response to salt stress, pentose-phosphate shunt; LOCATED IN: mitochondrion, plasma membrane, membrane; EXPRESSED IN: 24 plant structures; EXPRESSED DURING: 14 growth…	T
'4.3.10'	'glycolysis.unclear/dually targeted.aldolase'	'trinity_dn40780_c0_g1'	'(gnl|cdd|84661 : 370.0) no description available & (gnl|cdd|36770 : 347.0) no description available & (p17784|alf_orysa : 330.0) Fructose-bisphosphate aldolase cytoplasmic isozyme (EC 4.1.2.13) (Gravity-specific protein GSC 233) - Oryza sativa (Rice) & (loc_os05g33380.1 : 330.0) no description available & (at5g03690 : 324.0) Aldolase superfamily protein; FUNCTIONS IN: fructose-bisphosphate aldol…	T
'4.3.10'	'glycolysis.unclear/dually targeted.aldolase'	'trinity_dn49401_c0_g1'	'(gnl|cdd|84661 : 539.0) no description available & (p17784|alf_orysa : 518.0) Fructose-bisphosphate aldolase cytoplasmic isozyme (EC 4.1.2.13) (Gravity-specific protein GSC 233) - Oryza sativa (Rice) & (loc_os05g33380.1 : 518.0) no description available & (gnl|cdd|36770 : 510.0) no description available & (at2g36460 : 504.0) Aldolase superfamily protein; FUNCTIONS IN: copper ion binding; INVOLVE…	T
'4.3.10'	'glycolysis.unclear/dually targeted.aldolase'	'trinity_dn50739_c0_g1'	'(p46256|alf1_pea : 280.0) Fructose-bisphosphate aldolase, cytoplasmic isozyme 1 (EC 4.1.2.13) - Pisum sativum (Garden pea) & (gnl|cdd|84661 : 269.0) no description available & (at4g26530 : 267.0) Aldolase superfamily protein; FUNCTIONS IN: fructose-bisphosphate aldolase activity; INVOLVED IN: glycolysis, metabolic process; EXPRESSED IN: 17 plant structures; EXPRESSED DURING: 11 growth stages; CO…	T
'4.3.10'	'glycolysis.unclear/dually targeted.aldolase'	'trinity_dn52055_c0_g1'	'(gnl|cdd|84661 : 638.0) no description available & (gnl|cdd|36770 : 623.0) no description available & (ipr013785 : 422.84274) Aldolase-type TIM barrel & (at4g26530 : 400.0) Aldolase superfamily protein; FUNCTIONS IN: fructose-bisphosphate aldolase activity; INVOLVED IN: glycolysis, metabolic process; EXPRESSED IN: 17 plant structures; EXPRESSED DURING: 11 growth stages; CONTAINS InterPro DOMAIN/…	T
'4.3.10'	'glycolysis.unclear/dually targeted.aldolase'	'trinity_dn77250_c0_g1'	'(gnl|cdd|84661 : 338.0) no description available & (gnl|cdd|36770 : 323.0) no description available & (at2g36460 : 315.0) Aldolase superfamily protein; FUNCTIONS IN: copper ion binding; INVOLVED IN: response to salt stress, pentose-phosphate shunt; LOCATED IN: mitochondrion, plasma membrane, membrane; EXPRESSED IN: 24 plant structures; EXPRESSED DURING: 14 growth stages; CONTAINS InterPro DOMAIN…	T
'4.3.10'	'glycolysis.unclear/dually targeted.aldolase'	'trinity_dn77250_c0_g2'	'(gnl|cdd|84661 : 459.0) no description available & (gnl|cdd|36770 : 444.0) no description available & (at2g36460 : 440.0) Aldolase superfamily protein; FUNCTIONS IN: copper ion binding; INVOLVED IN: response to salt stress, pentose-phosphate shunt; LOCATED IN: mitochondrion, plasma membrane, membrane; EXPRESSED IN: 24 plant structures; EXPRESSED DURING: 14 growth stages; CONTAINS InterPro DOMAIN…	T
'4.3.11'	'glycolysis.unclear/dually targeted.3-phosphoglycerate kinase (PGK)'	''	''
'4.3.12'	'glycolysis.unclear/dually targeted.phosphoglycerate mutase'	'trinity_dn110845_c3_g1'	'(loc_os06g01950.1 : 382.0) no description available & (at3g05170 : 278.0) Phosphoglycerate mutase family protein; FUNCTIONS IN: catalytic activity; INVOLVED IN: metabolic process; LOCATED IN: cellular_component unknown; EXPRESSED IN: 17 plant structures; EXPRESSED DURING: 6 growth stages; CONTAINS InterPro DOMAIN/s: Histidine phosphatase superfamily, clade-1 (InterPro:IPR013078), Phosphoglycerat…	T
'4.3.12'	'glycolysis.unclear/dually targeted.phosphoglycerate mutase'	'trinity_dn113404_c1_g1'	'(loc_os01g13570.1 : 129.0) no description available & (at5g22620 : 76.3) phosphoglycerate/bisphosphoglycerate mutase family protein; FUNCTIONS IN: catalytic activity; INVOLVED IN: metabolic process; LOCATED IN: chloroplast; EXPRESSED IN: 22 plant structures; EXPRESSED DURING: 13 growth stages; CONTAINS InterPro DOMAIN/s: Histidine phosphatase superfamily, clade-1 (InterPro:IPR013078), Phosphogly…	T
'4.3.12'	'glycolysis.unclear/dually targeted.phosphoglycerate mutase'	'trinity_dn127210_c0_g1'	'(at3g05170 : 130.0) Phosphoglycerate mutase family protein; FUNCTIONS IN: catalytic activity; INVOLVED IN: metabolic process; LOCATED IN: cellular_component unknown; EXPRESSED IN: 17 plant structures; EXPRESSED DURING: 6 growth stages; CONTAINS InterPro DOMAIN/s: Histidine phosphatase superfamily, clade-1 (InterPro:IPR013078), Phosphoglycerate/bisphosphoglycerate mutase, active site (InterPro:IP…	T
'4.3.12'	'glycolysis.unclear/dually targeted.phosphoglycerate mutase'	'trinity_dn172082_c0_g1'	'(at1g08940 : 221.0) Phosphoglycerate mutase family protein; FUNCTIONS IN: catalytic activity; INVOLVED IN: metabolic process; LOCATED IN: cellular_component unknown; EXPRESSED IN: 22 plant structures; EXPRESSED DURING: 13 growth stages; CONTAINS InterPro DOMAIN/s: Histidine phosphatase superfamily, clade-1 (InterPro:IPR013078), Phosphoglycerate/bisphosphoglycerate mutase, active site (InterPro:I…	T
'4.3.12'	'glycolysis.unclear/dually targeted.phosphoglycerate mutase'	'trinity_dn94367_c0_g1'	'(at3g05170 : 193.0) Phosphoglycerate mutase family protein; FUNCTIONS IN: catalytic activity; INVOLVED IN: metabolic process; LOCATED IN: cellular_component unknown; EXPRESSED IN: 17 plant structures; EXPRESSED DURING: 6 growth stages; CONTAINS InterPro DOMAIN/s: Histidine phosphatase superfamily, clade-1 (InterPro:IPR013078), Phosphoglycerate/bisphosphoglycerate mutase, active site (InterPro:IP…	T
'4.3.13'	'glycolysis.unclear/dually targeted.enolase'	''	''
'4.3.14'	'glycolysis.unclear/dually targeted.pyruvate kinase (PK)'	''	''
'4.3.15'	'glycolysis.unclear/dually targeted.phospho-enol-pyruvate carboxylase (PEPC)'	''	''
'4.3.16'	'glycolysis.unclear/dually targeted.phospho-enol-pyruvate carboxylase kinase (PEPCK)'	'trinity_dn14065_c0_g1'	'(gnl|cdd|35255 : 148.0) no description available & (at1g08650 : 141.0) Encodes a phosphoenolpyruvate carboxylase kinase that is expressed at highest levels in leaves. Expression is induced by light.; phosphoenolpyruvate carboxylase kinase 1 (PPCK1); FUNCTIONS IN: protein serine/threonine kinase activity, kinase activity; INVOLVED IN: protein amino acid phosphorylation; LOCATED IN: cellular_compo…	T
'4.3.16'	'glycolysis.unclear/dually targeted.phospho-enol-pyruvate carboxylase kinase (PEPCK)'	'trinity_dn49060_c0_g1'	'(gnl|cdd|35255 : 163.0) no description available & (at3g04530 : 159.0) Encodes a second Arabidopsis phosphoenolpyruvate carboxylase kinase gene product with a different expression pattern from PPCK1. Expression of the gene is upregulated by exposure of the plant to light.; phosphoenolpyruvate carboxylase kinase 2 (PPCK2); CONTAINS InterPro DOMAIN/s: Protein kinase, ATP binding site (InterPro:IPR…	T
'4.1001'	'glycolysis'	'dihydroxyacetone-p'	'PS.calvin cycle; photorespiration; glycolysis'	M
'4.1002'	'glycolysis'	'glyceraldehyde-3-p'	'PS.calvin cycle; photorespiration; glycolysis'	M
'4.1003'	'glycolysis'	'glycerate-1,3-bisp'	'PS.calvin cycle; photorespiration; glycolysis'	M
'4.1004'	'glycolysis'	'glycerate-3-p'	'PS.calvin cycle; photorespiration; glycolysis'	M
'4.1005'	'glycolysis'	'p-enolpyruvate'	'glyclolysis'	M
'4.1006'	'glycolysis'	'pyruvate'	'glyclolysis'	M
'4.1007'	'glycolysis'	'glycerate-2-p'	'glyclolysis'	M
'5'	'fermentation'	''	''
'5.1'	'fermentation.LDH'	'trinity_dn29050_c0_g1'	'(gnl|cdd|36708 : 358.0) no description available & (gnl|cdd|58488 : 269.0) no description available & (at4g17260 : 218.0) Lactate/malate dehydrogenase family protein; FUNCTIONS IN: in 6 functions; INVOLVED IN: response to salt stress, response to abscisic acid stimulus; LOCATED IN: plasma membrane; EXPRESSED IN: 24 plant structures; EXPRESSED DURING: 13 growth stages; CONTAINS InterPro DOMAIN/s:…	T
'5.1'	'fermentation.LDH'	'trinity_dn56536_c0_g1'	'(gnl|cdd|36708 : 274.0) no description available & (gnl|cdd|58488 : 200.0) no description available & (ipr015955 : 163.07808) Lactate dehydrogenase/glycoside hydrolase, family 4, C-terminal & (loc_os02g01510.1 : 150.0) no description available & (at4g17260 : 146.0) Lactate/malate dehydrogenase family protein; FUNCTIONS IN: in 6 functions; INVOLVED IN: response to salt stress, response to abscisi…	T
'5.1'	'fermentation.LDH'	'trinity_dn66488_c0_g1'	'(gnl|cdd|36708 : 352.0) no description available & (gnl|cdd|58488 : 273.0) no description available & (at4g17260 : 217.0) Lactate/malate dehydrogenase family protein; FUNCTIONS IN: in 6 functions; INVOLVED IN: response to salt stress, response to abscisic acid stimulus; LOCATED IN: plasma membrane; EXPRESSED IN: 24 plant structures; EXPRESSED DURING: 13 growth stages; CONTAINS InterPro DOMAIN/s:…	T
'5.2'	'fermentation.PDC'	'trinity_dn103617_c0_g1'	'(at4g33070 : 696.0) Thiamine pyrophosphate dependent pyruvate decarboxylase family protein; FUNCTIONS IN: in 6 functions; LOCATED IN: membrane; EXPRESSED IN: 11 plant structures; EXPRESSED DURING: 4 anthesis, C globular stage, F mature embryo stage, petal differentiation and expansion stage, E expanded cotyledon stage; CONTAINS InterPro DOMAIN/s: TPP-binding enzyme, conserved site (InterPro:IPR0…	T
'5.2'	'fermentation.PDC'	'trinity_dn103617_c0_g2'	'(p51851|pdc2_pea : 292.0) Pyruvate decarboxylase isozyme 2 (EC 4.1.1.1) (PDC) (Fragment) - Pisum sativum (Garden pea) & (loc_os05g39320.1 : 286.0) no description available & (at5g01320 : 273.0) Thiamine pyrophosphate dependent pyruvate decarboxylase family protein; FUNCTIONS IN: in 6 functions; LOCATED IN: cellular_component unknown; CONTAINS InterPro DOMAIN/s: TPP-binding enzyme, conserved site…	T
'5.2'	'fermentation.PDC'	'trinity_dn113437_c2_g1'	'(p51850|pdc1_pea : 805.0) Pyruvate decarboxylase isozyme 1 (EC 4.1.1.1) (PDC) - Pisum sativum (Garden pea) & (loc_os03g18220.1 : 754.0) no description available & (at5g01320 : 736.0) Thiamine pyrophosphate dependent pyruvate decarboxylase family protein; FUNCTIONS IN: in 6 functions; LOCATED IN: cellular_component unknown; CONTAINS InterPro DOMAIN/s: TPP-binding enzyme, conserved site (InterPro:…	T
'5.2'	'fermentation.PDC'	'trinity_dn11660_c0_g1'	'(p28516|pdc1_maize : 343.0) Pyruvate decarboxylase isozyme 1 (EC 4.1.1.1) (PDC) - Zea mays (Maize) & (loc_os05g39310.2 : 342.0) no description available & (at5g01320 : 328.0) Thiamine pyrophosphate dependent pyruvate decarboxylase family protein; FUNCTIONS IN: in 6 functions; LOCATED IN: cellular_component unknown; CONTAINS InterPro DOMAIN/s: TPP-binding enzyme, conserved site (InterPro:IPR00039…	T
'5.2'	'fermentation.PDC'	'trinity_dn157258_c0_g1'	'(p51845|pdc1_tobac : 190.0) Pyruvate decarboxylase isozyme 1 (EC 4.1.1.1) (PDC) (Fragment) - Nicotiana tabacum (Common tobacco) & (at5g54960 : 185.0) pyruvate decarboxylase-2; pyruvate decarboxylase-2 (PDC2); FUNCTIONS IN: pyruvate decarboxylase activity, magnesium ion binding, carboxy-lyase activity, thiamin pyrophosphate binding, catalytic activity; INVOLVED IN: response to hypoxia; LOCATED IN…	T
'5.2'	'fermentation.PDC'	'trinity_dn199332_c0_g1'	'(gnl|cdd|33742 : 141.0) no description available & (gnl|cdd|36398 : 125.0) no description available & (p51847|pdc1_orysa : 67.8) Pyruvate decarboxylase isozyme 1 (EC 4.1.1.1) (PDC) - Oryza sativa (Rice) & (loc_os05g39320.2 : 67.8) no description available & (at5g01330 : 63.2) pyruvate decarboxylase; pyruvate decarboxylase-3 (PDC3); FUNCTIONS IN: in 6 functions; CONTAINS InterPro DOMAIN/s: TPP-bi…	T
'5.2'	'fermentation.PDC'	'trinity_dn55059_c0_g1'	'(loc_os01g06660.1 : 233.0) no description available & (at4g33070 : 229.0) Thiamine pyrophosphate dependent pyruvate decarboxylase family protein; FUNCTIONS IN: in 6 functions; LOCATED IN: membrane; EXPRESSED IN: 11 plant structures; EXPRESSED DURING: 4 anthesis, C globular stage, F mature embryo stage, petal differentiation and expansion stage, E expanded cotyledon stage; CONTAINS InterPro DOMAI…	T
'5.2'	'fermentation.PDC'	'trinity_dn5669_c0_g1'	'(p51848|pdc2_orysa : 228.0) Pyruvate decarboxylase isozyme 2 (EC 4.1.1.1) (PDC) - Oryza sativa (Rice) & (loc_os03g18220.1 : 228.0) no description available & (at4g33070 : 223.0) Thiamine pyrophosphate dependent pyruvate decarboxylase family protein; FUNCTIONS IN: in 6 functions; LOCATED IN: membrane; EXPRESSED IN: 11 plant structures; EXPRESSED DURING: 4 anthesis, C globular stage, F mature embr…	T
'5.2'	'fermentation.PDC'	'trinity_dn91514_c0_g1'	'(at5g01320 : 240.0) Thiamine pyrophosphate dependent pyruvate decarboxylase family protein; FUNCTIONS IN: in 6 functions; LOCATED IN: cellular_component unknown; CONTAINS InterPro DOMAIN/s: TPP-binding enzyme, conserved site (InterPro:IPR000399), Thiamine pyrophosphate enzyme, central domain (InterPro:IPR012000), Pyruvate decarboxylase/indolepyruvate decarboxylase (InterPro:IPR012110), Thiamine …	T
'5.3'	'fermentation.ADH'	'trinity_dn105994_c1_g1'	'(gnl|cdd|35245 : 407.0) no description available & (gnl|cdd|31262 : 328.0) no description available & (loc_os03g08999.1 : 273.0) no description available & (at1g32780 : 266.0) GroES-like zinc-binding dehydrogenase family protein; FUNCTIONS IN: oxidoreductase activity, zinc ion binding; INVOLVED IN: oxidation reduction; EXPRESSED IN: 12 plant structures; EXPRESSED DURING: LP.04 four leaves visibl…	T
'5.3'	'fermentation.ADH'	'trinity_dn110265_c2_g1'	'(p17648|adh_fraan : 228.0) Alcohol dehydrogenase (EC 1.1.1.1) - Fragaria ananassa (Strawberry) & (at1g77120 : 214.0) Catalyzes the reduction of acetaldehyde using NADH as reductant. Requires zinc for activity. Dimer. Anaerobic response polypeptide (ANP). Fermentation. The protein undergoes thiolation following treatment with the oxidant tert-butylhydroperoxide.; alcohol dehydrogenase 1 (ADH1); F…	T
'5.3'	'fermentation.ADH'	'trinity_dn110400_c2_g1'	'(p14673|adh1_soltu : 587.0) Alcohol dehydrogenase 1 (EC 1.1.1.1) - Solanum tuberosum (Potato) & (loc_os11g10480.1 : 576.0) no description available & (at1g77120 : 548.0) Catalyzes the reduction of acetaldehyde using NADH as reductant. Requires zinc for activity. Dimer. Anaerobic response polypeptide (ANP). Fermentation. The protein undergoes thiolation following treatment with the oxidant tert-b…	T
'5.3'	'fermentation.ADH'	'trinity_dn110400_c2_g2'	'(p14675|adh3_soltu : 360.0) Alcohol dehydrogenase 3 (EC 1.1.1.1) - Solanum tuberosum (Potato) & (at1g77120 : 353.0) Catalyzes the reduction of acetaldehyde using NADH as reductant. Requires zinc for activity. Dimer. Anaerobic response polypeptide (ANP). Fermentation. The protein undergoes thiolation following treatment with the oxidant tert-butylhydroperoxide.; alcohol dehydrogenase 1 (ADH1); FU…	T
'5.3'	'fermentation.ADH'	'trinity_dn110400_c2_g3'	'(p14675|adh3_soltu : 335.0) Alcohol dehydrogenase 3 (EC 1.1.1.1) - Solanum tuberosum (Potato) & (at1g77120 : 326.0) Catalyzes the reduction of acetaldehyde using NADH as reductant. Requires zinc for activity. Dimer. Anaerobic response polypeptide (ANP). Fermentation. The protein undergoes thiolation following treatment with the oxidant tert-butylhydroperoxide.; alcohol dehydrogenase 1 (ADH1); FU…	T
'5.3'	'fermentation.ADH'	'trinity_dn110756_c5_g2'	'(p48977|adh_maldo : 367.0) Alcohol dehydrogenase (EC 1.1.1.1) - Malus domestica (Apple) (Malus sylvestris) & (loc_os11g10480.1 : 364.0) no description available & (at1g77120 : 346.0) Catalyzes the reduction of acetaldehyde using NADH as reductant. Requires zinc for activity. Dimer. Anaerobic response polypeptide (ANP). Fermentation. The protein undergoes thiolation following treatment with the o…	T
'5.3'	'fermentation.ADH'	'trinity_dn150986_c0_g1'	'(p48977|adh_maldo : 186.0) Alcohol dehydrogenase (EC 1.1.1.1) - Malus domestica (Apple) (Malus sylvestris) & (at1g77120 : 183.0) Catalyzes the reduction of acetaldehyde using NADH as reductant. Requires zinc for activity. Dimer. Anaerobic response polypeptide (ANP). Fermentation. The protein undergoes thiolation following treatment with the oxidant tert-butylhydroperoxide.; alcohol dehydrogenase…	T
'5.3'	'fermentation.ADH'	'trinity_dn157085_c0_g1'	'(gnl|cdd|35245 : 131.0) no description available & (gnl|cdd|31262 : 116.0) no description available & (p18332|adh2_orysa : 102.0) Alcohol dehydrogenase 2 (EC 1.1.1.1) - Oryza sativa (Rice) & (loc_os11g10510.1 : 101.0) no description available & (at1g77120 : 100.0) Catalyzes the reduction of acetaldehyde using NADH as reductant. Requires zinc for activity. Dimer. Anaerobic response polypeptide (A…	T
'5.3'	'fermentation.ADH'	'trinity_dn191932_c0_g1'	'(p12886|adh1_pea : 245.0) Alcohol dehydrogenase 1 (EC 1.1.1.1) - Pisum sativum (Garden pea) & (at1g77120 : 238.0) Catalyzes the reduction of acetaldehyde using NADH as reductant. Requires zinc for activity. Dimer. Anaerobic response polypeptide (ANP). Fermentation. The protein undergoes thiolation following treatment with the oxidant tert-butylhydroperoxide.; alcohol dehydrogenase 1 (ADH1); FUNC…	T
'5.3'	'fermentation.ADH'	'trinity_dn64087_c0_g1'	'(gnl|cdd|35245 : 174.0) no description available & (gnl|cdd|31262 : 155.0) no description available & (loc_os02g42520.2 : 142.0) no description available & (p18332|adh2_orysa : 141.0) Alcohol dehydrogenase 2 (EC 1.1.1.1) - Oryza sativa (Rice) & (at1g77120 : 138.0) Catalyzes the reduction of acetaldehyde using NADH as reductant. Requires zinc for activity. Dimer. Anaerobic response polypeptide (A…	T
'5.3'	'fermentation.ADH'	'trinity_dn76826_c0_g1'	'(p25141|adh1_pethy : 379.0) Alcohol dehydrogenase 1 (EC 1.1.1.1) - Petunia hybrida (Petunia) & (loc_os11g10480.3 : 370.0) no description available & (at1g77120 : 369.0) Catalyzes the reduction of acetaldehyde using NADH as reductant. Requires zinc for activity. Dimer. Anaerobic response polypeptide (ANP). Fermentation. The protein undergoes thiolation following treatment with the oxidant tert-bu…	T
'5.5'	'fermentation.phosphate acetyltransferase'	''	''
'5.6'	'fermentation.acetate kinase'	''	''
'5.8'	'fermentation.pyruvate::ferredoxin oxidoreductase'	''	''
'5.10'	'fermentation.aldehyde dehydrogenase'	'trinity_dn103319_c0_g1'	'(loc_os06g15990.1 : 281.0) no description available & (at1g23800 : 270.0) Encodes a mitochondrial aldehyde dehydrogenase; nuclear gene for mitochondrial product.; aldehyde dehydrogenase 2B7 (ALDH2B7); FUNCTIONS IN: 3-chloroallyl aldehyde dehydrogenase activity, aldehyde dehydrogenase (NAD) activity; INVOLVED IN: oxidation reduction, metabolic process; LOCATED IN: mitochondrion; EXPRESSED IN: 13 …	T
'5.10'	'fermentation.aldehyde dehydrogenase'	'trinity_dn112668_c4_g3'	'(at1g23800 : 750.0) Encodes a mitochondrial aldehyde dehydrogenase; nuclear gene for mitochondrial product.; aldehyde dehydrogenase 2B7 (ALDH2B7); FUNCTIONS IN: 3-chloroallyl aldehyde dehydrogenase activity, aldehyde dehydrogenase (NAD) activity; INVOLVED IN: oxidation reduction, metabolic process; LOCATED IN: mitochondrion; EXPRESSED IN: 13 plant structures; EXPRESSED DURING: LP.06 six leaves v…	T
'5.10'	'fermentation.aldehyde dehydrogenase'	'trinity_dn112668_c4_g4'	'(at1g23800 : 463.0) Encodes a mitochondrial aldehyde dehydrogenase; nuclear gene for mitochondrial product.; aldehyde dehydrogenase 2B7 (ALDH2B7); FUNCTIONS IN: 3-chloroallyl aldehyde dehydrogenase activity, aldehyde dehydrogenase (NAD) activity; INVOLVED IN: oxidation reduction, metabolic process; LOCATED IN: mitochondrion; EXPRESSED IN: 13 plant structures; EXPRESSED DURING: LP.06 six leaves v…	T
'5.10'	'fermentation.aldehyde dehydrogenase'	'trinity_dn112668_c4_g5'	'(loc_os06g15990.1 : 228.0) no description available & (at1g23800 : 219.0) Encodes a mitochondrial aldehyde dehydrogenase; nuclear gene for mitochondrial product.; aldehyde dehydrogenase 2B7 (ALDH2B7); FUNCTIONS IN: 3-chloroallyl aldehyde dehydrogenase activity, aldehyde dehydrogenase (NAD) activity; INVOLVED IN: oxidation reduction, metabolic process; LOCATED IN: mitochondrion; EXPRESSED IN: 13 …	T
'5.10'	'fermentation.aldehyde dehydrogenase'	'trinity_dn12533_c0_g1'	'(gnl|cdd|37661 : 369.0) no description available & (gnl|cdd|84580 : 332.0) no description available & (loc_os06g15990.1 : 293.0) no description available & (at3g48000 : 290.0) Encodes a putative (NAD+) aldehyde dehydrogenase.; aldehyde dehydrogenase 2B4 (ALDH2B4); FUNCTIONS IN: 3-chloroallyl aldehyde dehydrogenase activity, aldehyde dehydrogenase (NAD) activity, ATP binding; INVOLVED IN: respons…	T
'5.10'	'fermentation.aldehyde dehydrogenase'	'trinity_dn148904_c0_g1'	'(at3g48000 : 172.0) Encodes a putative (NAD+) aldehyde dehydrogenase.; aldehyde dehydrogenase 2B4 (ALDH2B4); FUNCTIONS IN: 3-chloroallyl aldehyde dehydrogenase activity, aldehyde dehydrogenase (NAD) activity, ATP binding; INVOLVED IN: response to cadmium ion; LOCATED IN: mitochondrion, chloroplast; EXPRESSED IN: 24 plant structures; EXPRESSED DURING: 14 growth stages; CONTAINS InterPro DOMAIN/s:…	T
'5.10'	'fermentation.aldehyde dehydrogenase'	'trinity_dn154284_c0_g1'	'(loc_os01g40860.1 : 171.0) no description available & (at3g24503 : 170.0) Arabidopsis thaliana aldehyde dehydrogenase AtALDH1a mRNA. a sinapaldehyde dehydrogenase catalyzes both the oxidation of coniferylaldehyde and sinapaldehyde forming ferulic acid and sinapic acid, respectively; aldehyde dehydrogenase 2C4 (ALDH2C4); FUNCTIONS IN: 3-chloroallyl aldehyde dehydrogenase activity, coniferyl-aldeh…	T
'5.10'	'fermentation.aldehyde dehydrogenase'	'trinity_dn169961_c0_g1'	'(gnl|cdd|37664 : 271.0) no description available & (loc_os09g26880.2 : 204.0) no description available & (at1g54100 : 201.0) Aldehyde dehydrogenase; aldehyde dehydrogenase 7B4 (ALDH7B4); FUNCTIONS IN: 3-chloroallyl aldehyde dehydrogenase activity, oxidoreductase activity; INVOLVED IN: response to desiccation, response to salt stress, response to abscisic acid stimulus; EXPRESSED IN: 23 plant str…	T
'5.10'	'fermentation.aldehyde dehydrogenase'	'trinity_dn182710_c0_g1'	'(gnl|cdd|37661 : 138.0) no description available & (gnl|cdd|84580 : 131.0) no description available & (at3g48000 : 107.0) Encodes a putative (NAD+) aldehyde dehydrogenase.; aldehyde dehydrogenase 2B4 (ALDH2B4); FUNCTIONS IN: 3-chloroallyl aldehyde dehydrogenase activity, aldehyde dehydrogenase (NAD) activity, ATP binding; INVOLVED IN: response to cadmium ion; LOCATED IN: mitochondrion, chloropla…	T
'5.10'	'fermentation.aldehyde dehydrogenase'	'trinity_dn194901_c0_g1'	'(gnl|cdd|37661 : 160.0) no description available & (gnl|cdd|84580 : 150.0) no description available & (loc_os06g39230.1 : 112.0) no description available & (at3g24503 : 106.0) Arabidopsis thaliana aldehyde dehydrogenase AtALDH1a mRNA. a sinapaldehyde dehydrogenase catalyzes both the oxidation of coniferylaldehyde and sinapaldehyde forming ferulic acid and sinapic acid, respectively; aldehyde deh…	T
'5.10'	'fermentation.aldehyde dehydrogenase'	'trinity_dn195804_c0_g1'	'(at1g44170 : 184.0) Encodes a protein similar to the aldehyde dehydrogenase cp-ADH from C.plantagineum. Constitutively expressed at low levels.; aldehyde dehydrogenase 3H1 (ALDH3H1); FUNCTIONS IN: 3-chloroallyl aldehyde dehydrogenase activity, aldehyde dehydrogenase (NAD) activity; INVOLVED IN: response to desiccation, response to salt stress, response to abscisic acid stimulus; LOCATED IN: endo…	T
'5.10'	'fermentation.aldehyde dehydrogenase'	'trinity_dn197225_c0_g1'	'(at3g48000 : 245.0) Encodes a putative (NAD+) aldehyde dehydrogenase.; aldehyde dehydrogenase 2B4 (ALDH2B4); FUNCTIONS IN: 3-chloroallyl aldehyde dehydrogenase activity, aldehyde dehydrogenase (NAD) activity, ATP binding; INVOLVED IN: response to cadmium ion; LOCATED IN: mitochondrion, chloroplast; EXPRESSED IN: 24 plant structures; EXPRESSED DURING: 14 growth stages; CONTAINS InterPro DOMAIN/s:…	T
'5.10'	'fermentation.aldehyde dehydrogenase'	'trinity_dn46768_c0_g1'	'(gnl|cdd|37661 : 166.0) no description available & (gnl|cdd|84580 : 159.0) no description available & (loc_os01g40870.1 : 147.0) no description available & (at3g24503 : 146.0) Arabidopsis thaliana aldehyde dehydrogenase AtALDH1a mRNA. a sinapaldehyde dehydrogenase catalyzes both the oxidation of coniferylaldehyde and sinapaldehyde forming ferulic acid and sinapic acid, respectively; aldehyde deh…	T
'5.10'	'fermentation.aldehyde dehydrogenase'	'trinity_dn65228_c0_g1'	'(at4g36250 : 207.0) Encodes a putative aldehyde dehydrogenase. The gene is not responsive to osmotic stress and is expressed constitutively at a low level in plantlets and root cultures.; aldehyde dehydrogenase 3F1 (ALDH3F1); FUNCTIONS IN: 3-chloroallyl aldehyde dehydrogenase activity, aldehyde dehydrogenase (NAD) activity; INVOLVED IN: cellular aldehyde metabolic process, oxidation reduction, m…	T
'5.10'	'fermentation.aldehyde dehydrogenase'	'trinity_dn75188_c0_g1'	'(gnl|cdd|37661 : 167.0) no description available & (gnl|cdd|84580 : 142.0) no description available & (chl4|512847 : 125.0) no description available & (loc_os06g15990.1 : 120.0) no description available & (at3g48000 : 112.0) Encodes a putative (NAD+) aldehyde dehydrogenase.; aldehyde dehydrogenase 2B4 (ALDH2B4); FUNCTIONS IN: 3-chloroallyl aldehyde dehydrogenase activity, aldehyde dehydrogenase …	T
'5.10'	'fermentation.aldehyde dehydrogenase'	'trinity_dn78425_c0_g1'	'(at4g36250 : 198.0) Encodes a putative aldehyde dehydrogenase. The gene is not responsive to osmotic stress and is expressed constitutively at a low level in plantlets and root cultures.; aldehyde dehydrogenase 3F1 (ALDH3F1); FUNCTIONS IN: 3-chloroallyl aldehyde dehydrogenase activity, aldehyde dehydrogenase (NAD) activity; INVOLVED IN: cellular aldehyde metabolic process, oxidation reduction, m…	T
'5.10'	'fermentation.aldehyde dehydrogenase'	'trinity_dn8096_c0_g1'	'(gnl|cdd|37661 : 218.0) no description available & (gnl|cdd|84580 : 197.0) no description available & (loc_os01g40860.1 : 186.0) no description available & (at3g48000 : 182.0) Encodes a putative (NAD+) aldehyde dehydrogenase.; aldehyde dehydrogenase 2B4 (ALDH2B4); FUNCTIONS IN: 3-chloroallyl aldehyde dehydrogenase activity, aldehyde dehydrogenase (NAD) activity, ATP binding; INVOLVED IN: respons…	T
'5.1001'	'fermentation'	'lactate'	'fermentation'	M
'5.1002'	'fermentation'	'alanine'	'amino acid synthesis.alanine; amino acid degradation.alanine; amino acid degradation.tryptophan; Co-factor metabolism; fermentation'	M
'6'	'gluconeogenesis / glyoxylate cycle'	'trinity_dn113189_c2_g1'	'(loc_os03g19240.1 : 322.0) no description available & (at3g16910 : 286.0) Encodes a peroxisomal protein with acetyl-CoA synthetase activity that is responsible for the activation of acetate for entry into the glyoxylate cycle.; acyl-activating enzyme 7 (AAE7); FUNCTIONS IN: acetate-CoA ligase activity, AMP binding; INVOLVED IN: glyoxylate cycle, acetate metabolic process; LOCATED IN: peroxisome;…	T
'6'	'gluconeogenesis / glyoxylate cycle'	'trinity_dn128083_c0_g1'	'(gnl|cdd|36390 : 325.0) no description available & (gnl|cdd|30714 : 264.0) no description available & (ipr000873 : 118.48166) AMP-dependent synthetase/ligase & (chl4|520104 : 118.0) no description available & (at4g19010 : 115.0) AMP-dependent synthetase and ligase family protein; FUNCTIONS IN: 4-coumarate-CoA ligase activity; INVOLVED IN: metabolic process; EXPRESSED IN: 21 plant structures; EXP…	T
'6.1'	'gluconeogenesis / glyoxylate cycle.citrate synthase'	'trinity_dn102110_c2_g1'	'(p49299|cysz_cucma : 678.0) Citrate synthase, glyoxysomal precursor (EC 2.3.3.1) (GCS) - Cucurbita maxima (Pumpkin) (Winter squash) & (at2g42790 : 674.0) Encodes a peroxisomal citrate synthase that is expressed throughout seedling and shoot development.; citrate synthase 3 (CSY3); FUNCTIONS IN: citrate (SI)-synthase activity; INVOLVED IN: fatty acid beta-oxidation, tricarboxylic acid cycle; LOCA…	T
'6.1'	'gluconeogenesis / glyoxylate cycle.citrate synthase'	'trinity_dn124494_c0_g1'	'(at2g42790 : 239.0) Encodes a peroxisomal citrate synthase that is expressed throughout seedling and shoot development.; citrate synthase 3 (CSY3); FUNCTIONS IN: citrate (SI)-synthase activity; INVOLVED IN: fatty acid beta-oxidation, tricarboxylic acid cycle; LOCATED IN: peroxisome; EXPRESSED IN: 23 plant structures; EXPRESSED DURING: 15 growth stages; CONTAINS InterPro DOMAIN/s: Citrate synthas…	T
'6.1'	'gluconeogenesis / glyoxylate cycle.citrate synthase'	'trinity_dn152595_c0_g1'	'(p49299|cysz_cucma : 310.0) Citrate synthase, glyoxysomal precursor (EC 2.3.3.1) (GCS) - Cucurbita maxima (Pumpkin) (Winter squash) & (at2g42790 : 301.0) Encodes a peroxisomal citrate synthase that is expressed throughout seedling and shoot development.; citrate synthase 3 (CSY3); FUNCTIONS IN: citrate (SI)-synthase activity; INVOLVED IN: fatty acid beta-oxidation, tricarboxylic acid cycle; LOCA…	T
'6.2'	'gluconeogenesis / glyoxylate cycle.malate synthase'	'trinity_dn107193_c0_g1'	'(gnl|cdd|48433 : 431.0) no description available & (gnl|cdd|36475 : 380.0) no description available & (chl4|511816 : 358.0) no description available & (ipr001465 : 268.87183) Malate synthase & (p45458|masy_soybn : 261.0) Malate synthase, glyoxysomal (EC 2.3.3.9) (MS) (Fragment) - Glycine max (Soybean) & (at5g03860 : 258.0) Encodes a protein with malate synthase activity.; malate synthase (MLS); …	T
'6.2'	'gluconeogenesis / glyoxylate cycle.malate synthase'	'trinity_dn107193_c0_g3'	'(gnl|cdd|48433 : 663.0) no description available & (gnl|cdd|36475 : 568.0) no description available & (chl4|511816 : 538.0) no description available & (ipr001465 : 406.3048) Malate synthase & (p08216|masy_cucsa : 390.0) Malate synthase, glyoxysomal (EC 2.3.3.9) - Cucumis sativus (Cucumber) & (at5g03860 : 379.0) Encodes a protein with malate synthase activity.; malate synthase (MLS); FUNCTIONS IN…	T
'6.2'	'gluconeogenesis / glyoxylate cycle.malate synthase'	'trinity_dn109291_c2_g1'	'(p17815|masy_ricco : 485.0) Malate synthase, glyoxysomal (EC 2.3.3.9) - Ricinus communis (Castor bean) & (at5g03860 : 447.0) Encodes a protein with malate synthase activity.; malate synthase (MLS); FUNCTIONS IN: malate synthase activity; INVOLVED IN: glyoxylate cycle; CONTAINS InterPro DOMAIN/s: Malate synthase-like (InterPro:IPR011076), Malate synthase, conserved site (InterPro:IPR019830), Mala…	T
'6.2'	'gluconeogenesis / glyoxylate cycle.malate synthase'	'trinity_dn150433_c0_g1'	'(gnl|cdd|48433 : 154.0) no description available & (chl4|511816 : 121.0) no description available & (gnl|cdd|36475 : 113.0) no description available & (p17432|masy_goshi : 91.7) Malate synthase, glyoxysomal (EC 2.3.3.9) - Gossypium hirsutum (Upland cotton) & (at5g03860 : 87.8) Encodes a protein with malate synthase activity.; malate synthase (MLS); FUNCTIONS IN: malate synthase activity; INVOLVE…	T
'6.2'	'gluconeogenesis / glyoxylate cycle.malate synthase'	'trinity_dn17643_c0_g1'	'(p45458|masy_soybn : 238.0) Malate synthase, glyoxysomal (EC 2.3.3.9) (MS) (Fragment) - Glycine max (Soybean) & (at5g03860 : 237.0) Encodes a protein with malate synthase activity.; malate synthase (MLS); FUNCTIONS IN: malate synthase activity; INVOLVED IN: glyoxylate cycle; CONTAINS InterPro DOMAIN/s: Malate synthase-like (InterPro:IPR011076), Malate synthase, conserved site (InterPro:IPR019830…	T
'6.2'	'gluconeogenesis / glyoxylate cycle.malate synthase'	'trinity_dn178339_c0_g1'	'(gnl|cdd|48433 : 222.0) no description available & (gnl|cdd|36475 : 192.0) no description available & (chl4|511816 : 183.0) no description available & (p24571|masy_cucma : 142.0) Malate synthase, glyoxysomal (EC 2.3.3.9) - Cucurbita maxima (Pumpkin) (Winter squash) & (at5g03860 : 139.0) Encodes a protein with malate synthase activity.; malate synthase (MLS); FUNCTIONS IN: malate synthase activit…	T
'6.2'	'gluconeogenesis / glyoxylate cycle.malate synthase'	'trinity_dn59435_c0_g1'	'(p17432|masy_goshi : 293.0) Malate synthase, glyoxysomal (EC 2.3.3.9) - Gossypium hirsutum (Upland cotton) & (at5g03860 : 269.0) Encodes a protein with malate synthase activity.; malate synthase (MLS); FUNCTIONS IN: malate synthase activity; INVOLVED IN: glyoxylate cycle; CONTAINS InterPro DOMAIN/s: Malate synthase-like (InterPro:IPR011076), Malate synthase, conserved site (InterPro:IPR019830), …	T
'6.3'	'gluconeogenesis / glyoxylate cycle.Malate DH'	'trinity_dn109241_c0_g1'	'(gnl|cdd|36707 : 240.0) no description available & (gnl|cdd|58492 : 217.0) no description available & (at5g09660 : 207.0) encodes a microbody NAD-dependent malate dehydrogenase encodes an peroxisomal NAD-malate dehydrogenase that is involved in fatty acid beta-oxidation through providing NAD to the process of converting fatty acyl CoA to acetyl CoA.; peroxisomal NAD-malate dehydrogenase 2 (PMDH2…	T
'6.3'	'gluconeogenesis / glyoxylate cycle.Malate DH'	'trinity_dn204991_c0_g1'	'(gnl|cdd|58492 : 287.0) no description available & (gnl|cdd|36707 : 266.0) no description available & (p37228|mdhg_soybn : 211.0) Malate dehydrogenase, glyoxysomal precursor (EC 1.1.1.37) - Glycine max (Soybean) & (loc_os12g43630.2 : 204.0) no description available & (at2g22780 : 201.0) encodes an peroxisomal NAD-malate dehydrogenase that is involved in fatty acid beta-oxidation through providin…	T
'6.3'	'gluconeogenesis / glyoxylate cycle.Malate DH'	'trinity_dn72442_c0_g1'	'(gnl|cdd|58492 : 463.0) no description available & (gnl|cdd|36707 : 450.0) no description available & (at1g53240 : 322.0) Lactate/malate dehydrogenase family protein; FUNCTIONS IN: malate dehydrogenase activity, copper ion binding; INVOLVED IN: response to cadmium ion, response to salt stress, response to cold, defense response to bacterium, peptidyl-cysteine S-nitrosylation; LOCATED IN: mitocho…	T
'6.4'	'gluconeogenesis / glyoxylate cycle.PEPCK'	'trinity_dn166212_c0_g1'	'(gnl|cdd|38953 : 278.0) no description available & (gnl|cdd|85051 : 277.0) no description available & (ipr008210 : 167.55809) Phosphoenolpyruvate carboxykinase, N-terminal & (reliability: 293.22665) & (original description: no original description)'	T
'6.4'	'gluconeogenesis / glyoxylate cycle.PEPCK'	'trinity_dn87960_c0_g1'	'(loc_os04g50208.1 : 261.0) no description available & (gnl|cdd|82942 : 66.3) no description available & (at4g37870 : 46.6) Encodes a putative phosphoenolpyruvate carboxykinase (ATP-dependent).; phosphoenolpyruvate carboxykinase 1 (PCK1); FUNCTIONS IN: phosphoenolpyruvate carboxykinase activity, purine nucleotide binding, phosphoenolpyruvate carboxykinase (ATP) activity, ATP binding; INVOLVED IN:…	T
'6.5'	'gluconeogenesis / glyoxylate cycle.pyruvate dikinase'	'trinity_dn112781_c0_g2'	'(q42910|ppdk_mescr : 1236.0) Pyruvate, phosphate dikinase, chloroplast precursor (EC 2.7.9.1) (Pyruvate, orthophosphate dikinase) - Mesembryanthemum crystallinum (Common ice plant) & (at4g15530 : 1187.0) Encodes a dual-targeted protein believed to act as a pyruvate, orthophosphate dikinase. These enzymes are normally associated with C4 photosynthesis which does not occur in Arabidopsis. However,…	T
'6.9'	'gluconeogenesis / glyoxylate cycle.isocitrate lyase'	'trinity_dn130637_c0_g1'	'(gnl|cdd|84790 : 195.0) no description available & (ipr000918 : 132.76147) Isocitrate lyase/phosphorylmutase & (at3g21720 : 132.0) Encodes a glyoxylate cycle enzyme isocitrate lyase (ICL).; isocitrate lyase (ICL); FUNCTIONS IN: isocitrate lyase activity, catalytic activity; INVOLVED IN: carboxylic acid metabolic process, metabolic process; LOCATED IN: cellular_component unknown; EXPRESSED IN: le…	T
'6.9'	'gluconeogenesis / glyoxylate cycle.isocitrate lyase'	'trinity_dn144585_c0_g1'	'(gnl|cdd|84790 : 140.0) no description available & (p45456|acea1_soybn : 122.0) Isocitrate lyase 1 (EC 4.1.3.1) (Isocitrase 1) (Isocitratase 1) (ICL 1) (Fragment) - Glycine max (Soybean) & (loc_os07g34520.3 : 115.0) no description available & (gnl|cdd|36474 : 104.0) no description available & (at3g21720 : 103.0) Encodes a glyoxylate cycle enzyme isocitrate lyase (ICL).; isocitrate lyase (ICL); F…	T
'7'	'OPP'	''	''
'7.1'	'OPP.oxidative PP'	''	''
'7.1.1'	'OPP.oxidative PP.G6PD'	'trinity_dn106907_c0_g1'	'(at5g40760 : 269.0) Encodes a cytosolic glucose-6-phosphate dehydrogenase that is insensitive to reduction by DTT and whose mRNA is expressed ubiquitously.; glucose-6-phosphate dehydrogenase 6 (G6PD6); CONTAINS InterPro DOMAIN/s: Glucose-6-phosphate dehydrogenase, C-terminal (InterPro:IPR022675), Glucose-6-phosphate dehydrogenase, active site (InterPro:IPR019796), NAD(P)-binding domain (InterPro…	T
'7.1.1'	'OPP.oxidative PP.G6PD'	'trinity_dn108558_c4_g3'	'(q42919|g6pd_medsa : 273.0) Glucose-6-phosphate 1-dehydrogenase, cytoplasmic isoform (EC 1.1.1.49) (G6PD) - Medicago sativa (Alfalfa) & (at5g40760 : 272.0) Encodes a cytosolic glucose-6-phosphate dehydrogenase that is insensitive to reduction by DTT and whose mRNA is expressed ubiquitously.; glucose-6-phosphate dehydrogenase 6 (G6PD6); CONTAINS InterPro DOMAIN/s: Glucose-6-phosphate dehydrogenas…	T
'7.1.1'	'OPP.oxidative PP.G6PD'	'trinity_dn111728_c0_g1'	'(q43839|g6pdc_soltu : 487.0) Glucose-6-phosphate 1-dehydrogenase, chloroplast precursor (EC 1.1.1.49) (G6PD) - Solanum tuberosum (Potato) & (at5g35790 : 474.0) Encodes a plastidic glucose-6-phosphate dehydrogenase that is sensitive to reduction by DTT and whose mRNA is more prevalent in developing organs but absent in the root.; glucose-6-phosphate dehydrogenase 1 (G6PD1); FUNCTIONS IN: glucose-…	T
'7.1.1'	'OPP.oxidative PP.G6PD'	'trinity_dn112184_c1_g1'	'(q43793|g6pdc_tobac : 803.0) Glucose-6-phosphate 1-dehydrogenase, chloroplast precursor (EC 1.1.1.49) (G6PD) - Nicotiana tabacum (Common tobacco) & (at5g13110 : 797.0) Encodes a plastidic glucose-6-phosphate dehydrogenase that is sensitive to reduction by DTT and whose mRNA is most highly expressed in root.; glucose-6-phosphate dehydrogenase 2 (G6PD2); CONTAINS InterPro DOMAIN/s: Glucose-6-phosp…	T
'7.1.2'	'OPP.oxidative PP.6-phosphogluconolactonase'	'trinity_dn108166_c4_g1'	'(loc_os09g35970.1 : 374.0) no description available & (at5g24400 : 352.0) Encodes a protein with 6-phosphoglucunolactonase activity that localizes to the chloroplasts and the peroxisome. However, mutant phenotypes observed in pgl3 mutant plants can be complemented with a chloroplast-targeted version of the protein. PGL3 likely functions in the oxidative branch of the pentose phosphate pathway. p…	T
'7.1.2'	'OPP.oxidative PP.6-phosphogluconolactonase'	'trinity_dn184685_c0_g1'	'(loc_os09g35970.1 : 259.0) no description available & (at5g24400 : 246.0) Encodes a protein with 6-phosphoglucunolactonase activity that localizes to the chloroplasts and the peroxisome. However, mutant phenotypes observed in pgl3 mutant plants can be complemented with a chloroplast-targeted version of the protein. PGL3 likely functions in the oxidative branch of the pentose phosphate pathway. p…	T
'7.1.2'	'OPP.oxidative PP.6-phosphogluconolactonase'	'trinity_dn42807_c0_g1'	'(at5g24400 : 192.0) Encodes a protein with 6-phosphoglucunolactonase activity that localizes to the chloroplasts and the peroxisome. However, mutant phenotypes observed in pgl3 mutant plants can be complemented with a chloroplast-targeted version of the protein. PGL3 likely functions in the oxidative branch of the pentose phosphate pathway. pgl3 mutant phenotypes suggest that it is important in …	T
'7.1.2'	'OPP.oxidative PP.6-phosphogluconolactonase'	'trinity_dn80138_c0_g1'	'(loc_os07g41280.3 : 109.0) no description available & (gnl|cdd|38357 : 108.0) no description available & (at1g13700 : 103.0) 6-phosphogluconolactonase 1 (PGL1); FUNCTIONS IN: 6-phosphogluconolactonase activity, catalytic activity; INVOLVED IN: pentose-phosphate shunt, carbohydrate metabolic process; LOCATED IN: cellular_component unknown; EXPRESSED IN: 11 plant structures; EXPRESSED DURING: LP.0…	T
'7.1.3'	'OPP.oxidative PP.6-phosphogluconate dehydrogenase'	'trinity_dn112307_c2_g1'	'(at3g02360 : 870.0) 6-phosphogluconate dehydrogenase family protein; FUNCTIONS IN: in 6 functions; INVOLVED IN: response to salt stress; LOCATED IN: peroxisome; EXPRESSED IN: 27 plant structures; EXPRESSED DURING: 16 growth stages; CONTAINS InterPro DOMAIN/s: 6-phosphogluconate dehydrogenase, NAD-binding (InterPro:IPR006115), 6-phosphogluconate dehydrogenase, C-terminal-like (InterPro:IPR008927)…	T
'7.1.3'	'OPP.oxidative PP.6-phosphogluconate dehydrogenase'	'trinity_dn115706_c0_g1'	'(gnl|cdd|82915 : 330.0) no description available & (gnl|cdd|37864 : 311.0) no description available & (at1g64190 : 184.0) 6-phosphogluconate dehydrogenase family protein; FUNCTIONS IN: in 6 functions; INVOLVED IN: response to salt stress; LOCATED IN: chloroplast, membrane; EXPRESSED IN: 24 plant structures; EXPRESSED DURING: 14 growth stages; CONTAINS InterPro DOMAIN/s: 6-phosphogluconate dehydr…	T
'7.1.3'	'OPP.oxidative PP.6-phosphogluconate dehydrogenase'	'trinity_dn148670_c0_g1'	'(gnl|cdd|37864 : 145.0) no description available & (gnl|cdd|84743 : 141.0) no description available & (chl4|513408 : 90.5) no description available & (at3g02360 : 83.6) 6-phosphogluconate dehydrogenase family protein; FUNCTIONS IN: in 6 functions; INVOLVED IN: response to salt stress; LOCATED IN: peroxisome; EXPRESSED IN: 27 plant structures; EXPRESSED DURING: 16 growth stages; CONTAINS InterPro…	T
'7.1.3'	'OPP.oxidative PP.6-phosphogluconate dehydrogenase'	'trinity_dn43532_c0_g1'	'(at3g02360 : 465.0) 6-phosphogluconate dehydrogenase family protein; FUNCTIONS IN: in 6 functions; INVOLVED IN: response to salt stress; LOCATED IN: peroxisome; EXPRESSED IN: 27 plant structures; EXPRESSED DURING: 16 growth stages; CONTAINS InterPro DOMAIN/s: 6-phosphogluconate dehydrogenase, NAD-binding (InterPro:IPR006115), 6-phosphogluconate dehydrogenase, C-terminal-like (InterPro:IPR008927)…	T
'7.1.3'	'OPP.oxidative PP.6-phosphogluconate dehydrogenase'	'trinity_dn73645_c0_g1'	'(gnl|cdd|30711 : 406.0) no description available & (gnl|cdd|37864 : 403.0) no description available & (at5g41670 : 227.0) 6-phosphogluconate dehydrogenase family protein; FUNCTIONS IN: in 6 functions; INVOLVED IN: response to fructose stimulus, response to cadmium ion, response to sucrose stimulus, response to glucose stimulus; LOCATED IN: mitochondrion, chloroplast; EXPRESSED IN: 24 plant struc…	T
'7.1.3'	'OPP.oxidative PP.6-phosphogluconate dehydrogenase'	'trinity_dn94484_c0_g1'	'(at4g29120 : 416.0) 6-phosphogluconate dehydrogenase family protein; FUNCTIONS IN: coenzyme binding, oxidoreductase activity, phosphogluconate dehydrogenase (decarboxylating) activity, binding, catalytic activity; INVOLVED IN: oxidation reduction, pentose-phosphate shunt, metabolic process; EXPRESSED IN: 24 plant structures; EXPRESSED DURING: 14 growth stages; CONTAINS InterPro DOMAIN/s: 6-phosp…	T
'7.1.3'	'OPP.oxidative PP.6-phosphogluconate dehydrogenase'	'trinity_dn96712_c0_g1'	'(at1g71180 : 323.0) 6-phosphogluconate dehydrogenase family protein; FUNCTIONS IN: coenzyme binding, oxidoreductase activity, phosphogluconate dehydrogenase (decarboxylating) activity, binding, catalytic activity; INVOLVED IN: oxidation reduction, pentose-phosphate shunt, metabolic process; LOCATED IN: cellular_component unknown; EXPRESSED IN: 19 plant structures; EXPRESSED DURING: 13 growth sta…	T
'7.1.3'	'OPP.oxidative PP.6-phosphogluconate dehydrogenase'	'trinity_dn98997_c0_g1'	'(at1g71170 : 89.0) 6-phosphogluconate dehydrogenase family protein; FUNCTIONS IN: coenzyme binding, oxidoreductase activity, binding, phosphogluconate dehydrogenase (decarboxylating) activity, catalytic activity; INVOLVED IN: oxidation reduction, pentose-phosphate shunt, metabolic process; LOCATED IN: cellular_component unknown; EXPRESSED IN: 23 plant structures; EXPRESSED DURING: 13 growth stag…	T
'7.1.1001'	'OPP.oxidative PP'	'gluconate-6-p'	'OPP.oxidative PP'	M
'7.2'	'OPP.non-reductive PP'	''	''
'7.2.1'	'OPP.non-reductive PP.transketolase'	'trinity_dn108848_c1_g1'	'(gnl|cdd|30371 : 853.0) no description available & (loc_os06g04270.1 : 747.0) no description available & (at3g60750 : 740.0) Transketolase; FUNCTIONS IN: catalytic activity, transketolase activity; EXPRESSED IN: 24 plant structures; EXPRESSED DURING: 16 growth stages; CONTAINS InterPro DOMAIN/s: Transketolase, N-terminal (InterPro:IPR005474), Transketolase, C-terminal (InterPro:IPR005476), Trans…	T
'7.2.1'	'OPP.non-reductive PP.transketolase'	'trinity_dn129148_c0_g1'	'(gnl|cdd|35743 : 123.0) no description available & (gnl|cdd|84785 : 116.0) no description available & (ipr005474 : 62.074486) Transketolase, N-terminal & (q7sic9|tktc_maize : 52.0) Transketolase, chloroplast (EC 2.2.1.1) (TK) - Zea mays (Maize) & (at3g60750 : 51.6) Transketolase; FUNCTIONS IN: catalytic activity, transketolase activity; EXPRESSED IN: 24 plant structures; EXPRESSED DURING: 16 gro…	T
'7.2.1'	'OPP.non-reductive PP.transketolase'	'trinity_dn158287_c0_g1'	'(loc_os06g04270.1 : 126.0) no description available & (at3g60750 : 122.0) Transketolase; FUNCTIONS IN: catalytic activity, transketolase activity; EXPRESSED IN: 24 plant structures; EXPRESSED DURING: 16 growth stages; CONTAINS InterPro DOMAIN/s: Transketolase, N-terminal (InterPro:IPR005474), Transketolase, C-terminal (InterPro:IPR005476), Transketolase, C-terminal/Pyruvate-ferredoxin oxidoreduc…	T
'7.2.1'	'OPP.non-reductive PP.transketolase'	'trinity_dn181325_c0_g1'	'(gnl|cdd|30371 : 252.0) no description available & (q43848|tktc_soltu : 176.0) Transketolase, chloroplast precursor (EC 2.2.1.1) (TK) - Solanum tuberosum (Potato) & (at2g45290 : 166.0) Transketolase; FUNCTIONS IN: catalytic activity, transketolase activity; INVOLVED IN: response to cadmium ion; LOCATED IN: chloroplast stroma, chloroplast; EXPRESSED IN: 25 plant structures; EXPRESSED DURING: 16 g…	T
'7.2.1'	'OPP.non-reductive PP.transketolase'	'trinity_dn188435_c0_g1'	'(at3g60750 : 249.0) Transketolase; FUNCTIONS IN: catalytic activity, transketolase activity; EXPRESSED IN: 24 plant structures; EXPRESSED DURING: 16 growth stages; CONTAINS InterPro DOMAIN/s: Transketolase, N-terminal (InterPro:IPR005474), Transketolase, C-terminal (InterPro:IPR005476), Transketolase, C-terminal/Pyruvate-ferredoxin oxidoreductase, domain II (InterPro:IPR009014), Transketolase-li…	T
'7.2.1'	'OPP.non-reductive PP.transketolase'	'trinity_dn40845_c0_g1'	'(q43848|tktc_soltu : 325.0) Transketolase, chloroplast precursor (EC 2.2.1.1) (TK) - Solanum tuberosum (Potato) & (at3g60750 : 309.0) Transketolase; FUNCTIONS IN: catalytic activity, transketolase activity; EXPRESSED IN: 24 plant structures; EXPRESSED DURING: 16 growth stages; CONTAINS InterPro DOMAIN/s: Transketolase, N-terminal (InterPro:IPR005474), Transketolase, C-terminal (InterPro:IPR00547…	T
'7.2.1'	'OPP.non-reductive PP.transketolase'	'trinity_dn58384_c0_g1'	'(gnl|cdd|30371 : 344.0) no description available & (gnl|cdd|35743 : 295.0) no description available & (q43848|tktc_soltu : 236.0) Transketolase, chloroplast precursor (EC 2.2.1.1) (TK) - Solanum tuberosum (Potato) & (at2g45290 : 228.0) Transketolase; FUNCTIONS IN: catalytic activity, transketolase activity; INVOLVED IN: response to cadmium ion; LOCATED IN: chloroplast stroma, chloroplast; EXPRES…	T
'7.2.1'	'OPP.non-reductive PP.transketolase'	'trinity_dn6632_c0_g1'	'(q7sic9|tktc_maize : 219.0) Transketolase, chloroplast (EC 2.2.1.1) (TK) - Zea mays (Maize) & (at2g45290 : 214.0) Transketolase; FUNCTIONS IN: catalytic activity, transketolase activity; INVOLVED IN: response to cadmium ion; LOCATED IN: chloroplast stroma, chloroplast; EXPRESSED IN: 25 plant structures; EXPRESSED DURING: 16 growth stages; CONTAINS InterPro DOMAIN/s: Transketolase, bacterial-like…	T
'7.2.2'	'OPP.non-reductive PP.transaldolase'	'trinity_dn113554_c4_g2'	'(at5g13420 : 325.0) Aldolase-type TIM barrel family protein; FUNCTIONS IN: catalytic activity, transaldolase activity; INVOLVED IN: response to cadmium ion; LOCATED IN: mitochondrion, chloroplast stroma, chloroplast; EXPRESSED IN: 25 plant structures; EXPRESSED DURING: 15 growth stages; CONTAINS InterPro DOMAIN/s: Transaldolase subfamily (InterPro:IPR004732), Aldolase-type TIM barrel (InterPro:I…	T
'7.2.2'	'OPP.non-reductive PP.transaldolase'	'trinity_dn113554_c4_g3'	'(loc_os01g70170.1 : 161.0) no description available & (at5g13420 : 159.0) Aldolase-type TIM barrel family protein; FUNCTIONS IN: catalytic activity, transaldolase activity; INVOLVED IN: response to cadmium ion; LOCATED IN: mitochondrion, chloroplast stroma, chloroplast; EXPRESSED IN: 25 plant structures; EXPRESSED DURING: 15 growth stages; CONTAINS InterPro DOMAIN/s: Transaldolase subfamily (Int…	T
'7.2.2'	'OPP.non-reductive PP.transaldolase'	'trinity_dn187768_c0_g1'	'(gnl|cdd|81492 : 189.0) no description available & (gnl|cdd|37983 : 163.0) no description available & (chl4|511284 : 102.0) no description available & (ipr013785 : 95.60996) Aldolase-type TIM barrel & (loc_os08g05830.1 : 62.8) no description available & (at1g12230 : 57.4) Aldolase superfamily protein; FUNCTIONS IN: transaldolase activity, zinc ion binding; INVOLVED IN: carbohydrate metabolic pro…	T
'7.2.2'	'OPP.non-reductive PP.transaldolase'	'trinity_dn39629_c0_g1'	'(at5g13420 : 99.0) Aldolase-type TIM barrel family protein; FUNCTIONS IN: catalytic activity, transaldolase activity; INVOLVED IN: response to cadmium ion; LOCATED IN: mitochondrion, chloroplast stroma, chloroplast; EXPRESSED IN: 25 plant structures; EXPRESSED DURING: 15 growth stages; CONTAINS InterPro DOMAIN/s: Transaldolase subfamily (InterPro:IPR004732), Aldolase-type TIM barrel (InterPro:IP…	T
'7.2.2'	'OPP.non-reductive PP.transaldolase'	'trinity_dn84905_c0_g1'	'(at1g12230 : 520.0) Aldolase superfamily protein; FUNCTIONS IN: transaldolase activity, zinc ion binding; INVOLVED IN: carbohydrate metabolic process, metabolic process; EXPRESSED IN: 23 plant structures; EXPRESSED DURING: 13 growth stages; CONTAINS InterPro DOMAIN/s: Aldolase-type TIM barrel (InterPro:IPR013785), Transaldolase (InterPro:IPR001585). & (loc_os08g05830.1 : 484.0) no description av…	T
'7.2.3'	'OPP.non-reductive PP.ribulose-phosphate 3-epimerase'	'trinity_dn100217_c0_g1'	'(loc_os09g32810.2 : 336.0) no description available & (q9se42|rpe1_orysa : 325.0) Ribulose-phosphate 3-epimerase, cytoplasmic isoform (EC 5.1.3.1) (Ribulose-5-phosphate-epimerase) (Cyt-RPEase) (RPEcyt) (Pentose-5-phosphate 3-epimerase) (PPE) - Oryza sativa (Rice) & (at3g01850 : 314.0) Aldolase-type TIM barrel family protein; FUNCTIONS IN: ribulose-phosphate 3-epimerase activity, catalytic activi…	T
'7.2.4'	'OPP.non-reductive PP.ribose 5-phosphate isomerase'	'trinity_dn102615_c0_g1'	'(gnl|cdd|30469 : 213.0) no description available & (gnl|cdd|38285 : 146.0) no description available & (at2g01290 : 120.0) Cytosolic ribose-5-phosphate isomerase. Knockout mutation causes chloroplast dysfunction, late flowering and premature cell death.; ribose-5-phosphate isomerase 2 (RPI2); CONTAINS InterPro DOMAIN/s: Ribose-5-phosphate isomerase, type A, subgroup (InterPro:IPR020672), Ribose 5…	T
'7.2.4'	'OPP.non-reductive PP.ribose 5-phosphate isomerase'	'trinity_dn19961_c0_g1'	'(at2g01290 : 238.0) Cytosolic ribose-5-phosphate isomerase. Knockout mutation causes chloroplast dysfunction, late flowering and premature cell death.; ribose-5-phosphate isomerase 2 (RPI2); CONTAINS InterPro DOMAIN/s: Ribose-5-phosphate isomerase, type A, subgroup (InterPro:IPR020672), Ribose 5-phosphate isomerase, type A (InterPro:IPR004788); BEST Arabidopsis thaliana protein match is: Ribose …	T
'7.3'	'OPP.electron transfer'	'trinity_dn145493_c0_g1'	'(at2g27510 : 167.0) ferredoxin 3 (FD3); FUNCTIONS IN: electron carrier activity, iron-sulfur cluster binding, 2 iron, 2 sulfur cluster binding; INVOLVED IN: electron transport chain; LOCATED IN: chloroplast; EXPRESSED IN: 22 plant structures; EXPRESSED DURING: 13 growth stages; CONTAINS InterPro DOMAIN/s: 2Fe-2S ferredoxin, iron-sulphur binding site (InterPro:IPR006058), Ferredoxin (InterPro:IPR…	T
'7.3'	'OPP.electron transfer'	'trinity_dn170402_c0_g1'	'(q41014|fenr2_pea : 268.0) Ferredoxin--NADP reductase, root isozyme, chloroplast precursor (EC 1.18.1.2) (FNR) - Pisum sativum (Garden pea) & (loc_os07g05400.1 : 261.0) no description available & (at1g30510 : 254.0) Encodes a root-type ferredoxin:NADP(H) oxidoreductase.; root FNR 2 (RFNR2); FUNCTIONS IN: oxidoreductase activity, copper ion binding; INVOLVED IN: oxidation reduction; LOCATED IN: t…	T
'7.3'	'OPP.electron transfer'	'trinity_dn85886_c0_g1'	'(p00228|fer_wheat : 155.0) Ferredoxin, chloroplast precursor - Triticum aestivum (Wheat) & (loc_os08g01380.1 : 151.0) no description available & (at1g60950 : 147.0) encodes a major leaf ferredoxin; FED A; FUNCTIONS IN: electron carrier activity, iron-sulfur cluster binding, 2 iron, 2 sulfur cluster binding; INVOLVED IN: photosynthetic electron transport chain, response to light stimulus; LOCATED…	T
'8'	'TCA / org transformation'	''	''
'8.1'	'TCA / org transformation.TCA'	''	''
'8.1.1'	'TCA / org transformation.TCA.pyruvate DH'	''	''
'8.1.1.1'	'TCA / org transformation.TCA.pyruvate DH.E1'	'trinity_dn108969_c2_g1'	'(loc_os08g42410.1 : 238.0) no description available & (p52904|odpb_pea : 237.0) Pyruvate dehydrogenase E1 component subunit beta, mitochondrial precursor (EC 1.2.4.1) (PDHE1-B) - Pisum sativum (Garden pea) & (at5g50850 : 213.0) MACCI-BOU (MAB1); FUNCTIONS IN: pyruvate dehydrogenase (acetyl-transferring) activity, catalytic activity; INVOLVED IN: defense response to bacterium; LOCATED IN: mitocho…	T
'8.1.1.1'	'TCA / org transformation.TCA.pyruvate DH.E1'	'trinity_dn108969_c2_g3'	'(loc_os08g42410.3 : 413.0) no description available & (p52904|odpb_pea : 404.0) Pyruvate dehydrogenase E1 component subunit beta, mitochondrial precursor (EC 1.2.4.1) (PDHE1-B) - Pisum sativum (Garden pea) & (at5g50850 : 403.0) MACCI-BOU (MAB1); FUNCTIONS IN: pyruvate dehydrogenase (acetyl-transferring) activity, catalytic activity; INVOLVED IN: defense response to bacterium; LOCATED IN: mitocho…	T
'8.1.1.1'	'TCA / org transformation.TCA.pyruvate DH.E1'	'trinity_dn186349_c0_g1'	'(at1g01090 : 318.0) pyruvate dehydrogenase E1 alpha subunit; pyruvate dehydrogenase E1 alpha (PDH-E1 ALPHA); FUNCTIONS IN: pyruvate dehydrogenase (acetyl-transferring) activity; INVOLVED IN: oxidation reduction, glycolysis, metabolic process; LOCATED IN: chloroplast, plastid, chloroplast envelope; EXPRESSED IN: 25 plant structures; EXPRESSED DURING: 15 growth stages; CONTAINS InterPro DOMAIN/s: …	T
'8.1.1.1'	'TCA / org transformation.TCA.pyruvate DH.E1'	'trinity_dn59337_c0_g1'	'(gnl|cdd|35446 : 168.0) no description available & (p52903|odpa_soltu : 127.0) Pyruvate dehydrogenase E1 component subunit alpha, mitochondrial precursor (EC 1.2.4.1) (PDHE1-A) - Solanum tuberosum (Potato) & (loc_os06g13720.1 : 127.0) no description available & (gnl|cdd|48163 : 121.0) no description available & (at1g59900 : 120.0) encodes the e1 alpha subunit of the pyruvate dehydrogenase comple…	T
'8.1.1.1'	'TCA / org transformation.TCA.pyruvate DH.E1'	'trinity_dn99528_c1_g1'	'(loc_os04g02900.2 : 207.0) no description available & (at1g01090 : 206.0) pyruvate dehydrogenase E1 alpha subunit; pyruvate dehydrogenase E1 alpha (PDH-E1 ALPHA); FUNCTIONS IN: pyruvate dehydrogenase (acetyl-transferring) activity; INVOLVED IN: oxidation reduction, glycolysis, metabolic process; LOCATED IN: chloroplast, plastid, chloroplast envelope; EXPRESSED IN: 25 plant structures; EXPRESSED …	T
'8.1.1.1'	'TCA / org transformation.TCA.pyruvate DH.E1'	'trinity_dn99528_c1_g3'	'(at1g01090 : 689.0) pyruvate dehydrogenase E1 alpha subunit; pyruvate dehydrogenase E1 alpha (PDH-E1 ALPHA); FUNCTIONS IN: pyruvate dehydrogenase (acetyl-transferring) activity; INVOLVED IN: oxidation reduction, glycolysis, metabolic process; LOCATED IN: chloroplast, plastid, chloroplast envelope; EXPRESSED IN: 25 plant structures; EXPRESSED DURING: 15 growth stages; CONTAINS InterPro DOMAIN/s: …	T
'8.1.1.2'	'TCA / org transformation.TCA.pyruvate DH.E2'	'trinity_dn109689_c0_g1'	'(at1g34430 : 531.0) embryo defective 3003 (EMB3003); FUNCTIONS IN: dihydrolipoyllysine-residue acetyltransferase activity, acyltransferase activity; INVOLVED IN: embryo development ending in seed dormancy; LOCATED IN: cytosolic ribosome, plasma membrane, chloroplast, chloroplast envelope; EXPRESSED IN: 23 plant structures; EXPRESSED DURING: 15 growth stages; CONTAINS InterPro DOMAIN/s: 2-oxo aci…	T
'8.1.1.2'	'TCA / org transformation.TCA.pyruvate DH.E2'	'trinity_dn109689_c0_g2'	'(at3g25860 : 139.0) Nuclear encoded dihydrolipoamide S-acetyltransferase (LTA2) that encodes teh Pyruvate Decarboxylase E2 subunit. Mutant has embryo defect.; LTA2; FUNCTIONS IN: dihydrolipoyllysine-residue acetyltransferase activity; INVOLVED IN: metabolic process, acetyl-CoA biosynthetic process from pyruvate; LOCATED IN: cytosolic ribosome, chloroplast stroma, chloroplast, membrane, chloropla…	T
'8.1.1.2'	'TCA / org transformation.TCA.pyruvate DH.E2'	'trinity_dn111696_c0_g1'	'(at3g52200 : 152.0) dihydrolipoamide S-acetyltransferase (LTA3) mRNA, nuclear; LTA3; FUNCTIONS IN: dihydrolipoyllysine-residue acetyltransferase activity; INVOLVED IN: pyruvate metabolic process, metabolic process; LOCATED IN: mitochondrion; EXPRESSED IN: 24 plant structures; EXPRESSED DURING: 13 growth stages; CONTAINS InterPro DOMAIN/s: 2-oxo acid dehydrogenase, lipoyl-binding site (InterPro:I…	T
'8.1.1.2'	'TCA / org transformation.TCA.pyruvate DH.E2'	'trinity_dn112609_c4_g1'	'(at1g54220 : 603.0) Dihydrolipoamide acetyltransferase, long form protein; FUNCTIONS IN: dihydrolipoyllysine-residue acetyltransferase activity, acyltransferase activity; INVOLVED IN: pyruvate metabolic process, metabolic process; LOCATED IN: mitochondrion; EXPRESSED IN: 23 plant structures; EXPRESSED DURING: 13 growth stages; CONTAINS InterPro DOMAIN/s: 2-oxo acid dehydrogenase, lipoyl-binding …	T
'8.1.1.2'	'TCA / org transformation.TCA.pyruvate DH.E2'	'trinity_dn206883_c0_g1'	'(gnl|cdd|35777 : 117.0) no description available & (gnl|cdd|84602 : 116.0) no description available & (ipr023213 : 70.38689) Chloramphenicol acetyltransferase-like domain & (loc_os06g01630.5 : 63.9) no description available & (at3g13930 : 62.8) Dihydrolipoamide acetyltransferase, long form protein; FUNCTIONS IN: dihydrolipoyllysine-residue acetyltransferase activity, copper ion binding; INVOLVED…	T
'8.1.1.3'	'TCA / org transformation.TCA.pyruvate DH.E3'	'trinity_dn104454_c1_g1'	'(at1g48030 : 793.0) Encodes a mitochondrial lipoamide dehydrogenase whose expression is induced by light.; lipoamide dehydrogenase 1 (LPD1); FUNCTIONS IN: dihydrolipoyl dehydrogenase activity, copper ion binding, cobalt ion binding, zinc ion binding, ATP binding; INVOLVED IN: response to cadmium ion, response to light stimulus; LOCATED IN: mitochondrion, apoplast, mitochondrial respiratory chain…	T
'8.1.1.3'	'TCA / org transformation.TCA.pyruvate DH.E3'	'trinity_dn104454_c1_g2'	'(at3g17240 : 310.0) lipoamide dehydrogenase precursor; lipoamide dehydrogenase 2 (mtLPD2); FUNCTIONS IN: dihydrolipoyl dehydrogenase activity, copper ion binding, cobalt ion binding, zinc ion binding, ATP binding; INVOLVED IN: response to cadmium ion; LOCATED IN: mitochondrion, chloroplast, mitochondrial respiratory chain complex I, mitochondrial matrix; EXPRESSED IN: 28 plant structures; EXPRES…	T
'8.1.1.3'	'TCA / org transformation.TCA.pyruvate DH.E3'	'trinity_dn112837_c1_g1'	'(at4g16155 : 860.0) dihydrolipoyl dehydrogenases; FUNCTIONS IN: dihydrolipoyl dehydrogenase activity; INVOLVED IN: oxidation reduction, cell redox homeostasis; LOCATED IN: chloroplast, chloroplast envelope; EXPRESSED IN: 23 plant structures; EXPRESSED DURING: 14 growth stages; CONTAINS InterPro DOMAIN/s: FAD-dependent pyridine nucleotide-disulphide oxidoreductase (InterPro:IPR013027), Pyridine n…	T
'8.1.1.3'	'TCA / org transformation.TCA.pyruvate DH.E3'	'trinity_dn4387_c0_g1'	'(loc_os01g22520.1 : 195.0) no description available & (at1g48030 : 194.0) Encodes a mitochondrial lipoamide dehydrogenase whose expression is induced by light.; lipoamide dehydrogenase 1 (LPD1); FUNCTIONS IN: dihydrolipoyl dehydrogenase activity, copper ion binding, cobalt ion binding, zinc ion binding, ATP binding; INVOLVED IN: response to cadmium ion, response to light stimulus; LOCATED IN: mi…	T
'8.1.1.3'	'TCA / org transformation.TCA.pyruvate DH.E3'	'trinity_dn56563_c0_g1'	'(loc_os01g22520.1 : 330.0) no description available & (at1g48030 : 322.0) Encodes a mitochondrial lipoamide dehydrogenase whose expression is induced by light.; lipoamide dehydrogenase 1 (LPD1); FUNCTIONS IN: dihydrolipoyl dehydrogenase activity, copper ion binding, cobalt ion binding, zinc ion binding, ATP binding; INVOLVED IN: response to cadmium ion, response to light stimulus; LOCATED IN: mi…	T
'8.1.2'	'TCA / org transformation.TCA.CS'	'trinity_dn203007_c0_g1'	'(gnl|cdd|77261 : 120.0) no description available & (loc_os02g10070.2 : 112.0) no description available & (at2g44350 : 110.0) encodes a mitochrondrion targeted citrate synthase, the first enzyme of the tricarboxylic acid cycle, catalyzing the condensation of acetyl-CoA and oxaloacetate, finally yielding citrate and CoA.; ATCS; FUNCTIONS IN: citrate (SI)-synthase activity, zinc ion binding, ATP bi…	T
'8.1.2'	'TCA / org transformation.TCA.CS'	'trinity_dn35881_c0_g1'	'(gnl|cdd|37828 : 156.0) no description available & (chl4|513161 : 129.0) no description available & (at2g44350 : 125.0) encodes a mitochrondrion targeted citrate synthase, the first enzyme of the tricarboxylic acid cycle, catalyzing the condensation of acetyl-CoA and oxaloacetate, finally yielding citrate and CoA.; ATCS; FUNCTIONS IN: citrate (SI)-synthase activity, zinc ion binding, ATP binding…	T
'8.1.3'	'TCA / org transformation.TCA.aconitase'	'trinity_dn110773_c1_g4'	'(at4g35830 : 1385.0) Encodes an aconitase that can catalyze the conversion of citrate to isocitrate through a cis-aconitate intermediate, indicating that it may participate in the TCA cycle and other primary metabolic pathways. The protein is believed to accumulate in the mitochondria and the cytosol. It affects CSD2 (At2g28190 - a superoxide dismutase) transcript levels and may play a role in t…	T
'8.1.3'	'TCA / org transformation.TCA.aconitase'	'trinity_dn114937_c2_g1'	'(at2g05710 : 627.0) Encodes an aconitase that can catalyze the conversion of citrate to isocitrate through a cis-aconitate intermediate, indicating that it may participate in the TCA cycle and other primary metabolic pathways. The protein is believed to accumulate in the mitochondria and the cytosol. It affects CSD2 (At2g28190 - a superoxide dismutase) transcript levels and may play a role in th…	T
'8.1.3'	'TCA / org transformation.TCA.aconitase'	'trinity_dn131025_c0_g1'	'(q6yzx6|acoc_orysa : 392.0) Putative aconitate hydratase, cytoplasmic (EC 4.2.1.3) (Citrate hydro-lyase) (Aconitase) - Oryza sativa (Rice) & (loc_os08g09200.1 : 392.0) no description available & (at2g05710 : 389.0) Encodes an aconitase that can catalyze the conversion of citrate to isocitrate through a cis-aconitate intermediate, indicating that it may participate in the TCA cycle and other prim…	T
'8.1.3'	'TCA / org transformation.TCA.aconitase'	'trinity_dn145193_c0_g1'	'(o04916|acoc_soltu : 266.0) Aconitate hydratase, cytoplasmic (EC 4.2.1.3) (Citrate hydro-lyase) (Aconitase) (Fragment) - Solanum tuberosum (Potato) & (loc_os08g09200.1 : 261.0) no description available & (at2g05710 : 260.0) Encodes an aconitase that can catalyze the conversion of citrate to isocitrate through a cis-aconitate intermediate, indicating that it may participate in the TCA cycle and o…	T
'8.1.3'	'TCA / org transformation.TCA.aconitase'	'trinity_dn193131_c0_g1'	'(at2g05710 : 92.0) Encodes an aconitase that can catalyze the conversion of citrate to isocitrate through a cis-aconitate intermediate, indicating that it may participate in the TCA cycle and other primary metabolic pathways. The protein is believed to accumulate in the mitochondria and the cytosol. It affects CSD2 (At2g28190 - a superoxide dismutase) transcript levels and may play a role in the…	T
'8.1.3'	'TCA / org transformation.TCA.aconitase'	'trinity_dn22785_c0_g1'	'(o04916|acoc_soltu : 213.0) Aconitate hydratase, cytoplasmic (EC 4.2.1.3) (Citrate hydro-lyase) (Aconitase) (Fragment) - Solanum tuberosum (Potato) & (at2g05710 : 206.0) Encodes an aconitase that can catalyze the conversion of citrate to isocitrate through a cis-aconitate intermediate, indicating that it may participate in the TCA cycle and other primary metabolic pathways. The protein is believ…	T
'8.1.3'	'TCA / org transformation.TCA.aconitase'	'trinity_dn32205_c0_g1'	'(p49608|acoc_cucma : 202.0) Aconitate hydratase, cytoplasmic (EC 4.2.1.3) (Citrate hydro-lyase) (Aconitase) - Cucurbita maxima (Pumpkin) (Winter squash) & (at2g05710 : 198.0) Encodes an aconitase that can catalyze the conversion of citrate to isocitrate through a cis-aconitate intermediate, indicating that it may participate in the TCA cycle and other primary metabolic pathways. The protein is b…	T
'8.1.3'	'TCA / org transformation.TCA.aconitase'	'trinity_dn52709_c0_g1'	'(at4g35830 : 203.0) Encodes an aconitase that can catalyze the conversion of citrate to isocitrate through a cis-aconitate intermediate, indicating that it may participate in the TCA cycle and other primary metabolic pathways. The protein is believed to accumulate in the mitochondria and the cytosol. It affects CSD2 (At2g28190 - a superoxide dismutase) transcript levels and may play a role in th…	T
'8.1.3'	'TCA / org transformation.TCA.aconitase'	'trinity_dn59638_c0_g1'	'(q6yzx6|acoc_orysa : 205.0) Putative aconitate hydratase, cytoplasmic (EC 4.2.1.3) (Citrate hydro-lyase) (Aconitase) - Oryza sativa (Rice) & (loc_os08g09200.1 : 204.0) no description available & (at4g35830 : 201.0) Encodes an aconitase that can catalyze the conversion of citrate to isocitrate through a cis-aconitate intermediate, indicating that it may participate in the TCA cycle and other prim…	T
'8.1.3'	'TCA / org transformation.TCA.aconitase'	'trinity_dn84445_c0_g1'	'(gnl|cdd|35674 : 274.0) no description available & (chl4|511497 : 254.0) no description available & (gnl|cdd|29527 : 251.0) no description available & (ipr015928 : 159.63339) Aconitase/3-isopropylmalate dehydratase, swivel & (q6yzx6|acoc_orysa : 76.3) Putative aconitate hydratase, cytoplasmic (EC 4.2.1.3) (Citrate hydro-lyase) (Aconitase) - Oryza sativa (Rice) & (loc_os08g09200.1 : 76.3) no desc…	T
'8.1.3'	'TCA / org transformation.TCA.aconitase'	'trinity_dn98642_c0_g1'	'(at2g05710 : 271.0) Encodes an aconitase that can catalyze the conversion of citrate to isocitrate through a cis-aconitate intermediate, indicating that it may participate in the TCA cycle and other primary metabolic pathways. The protein is believed to accumulate in the mitochondria and the cytosol. It affects CSD2 (At2g28190 - a superoxide dismutase) transcript levels and may play a role in th…	T
'8.1.3'	'TCA / org transformation.TCA.aconitase'	'trinity_dn98642_c0_g2'	'(at4g26970 : 214.0) Encodes an aconitase that can catalyze the conversion of citrate to isocitrate through a cis-aconitate intermediate, indicating that it may participate in the TCA cycle and other primary metabolic pathways. The protein is believed to accumulate in the mitochondria and the cytosol. It affects CSD2 (At2g28190 - a superoxide dismutase) transcript levels and may play a role in th…	T
'8.1.4'	'TCA / org transformation.TCA.IDH'	'trinity_dn114258_c4_g1'	'(p50217|idhc_soltu : 576.0) Isocitrate dehydrogenase [NADP] (EC 1.1.1.42) (Oxalosuccinate decarboxylase) (IDH) (NADP(+)-specific ICDH) (IDP) - Solanum tuberosum (Potato) & (loc_os05g49760.1 : 575.0) no description available & (gnl|cdd|36739 : 568.0) no description available & (at1g65930 : 554.0) Encodes a NADP+-isocitrate dehydrogenase that is believed to function in the cytosol. It appears to c…	T
'8.1.4'	'TCA / org transformation.TCA.IDH'	'trinity_dn118182_c0_g1'	'(p50217|idhc_soltu : 232.0) Isocitrate dehydrogenase [NADP] (EC 1.1.1.42) (Oxalosuccinate decarboxylase) (IDH) (NADP(+)-specific ICDH) (IDP) - Solanum tuberosum (Potato) & (loc_os01g46610.1 : 228.0) no description available & (gnl|cdd|36739 : 217.0) no description available & (at1g65930 : 215.0) Encodes a NADP+-isocitrate dehydrogenase that is believed to function in the cytosol. It appears to c…	T
'8.1.4'	'TCA / org transformation.TCA.IDH'	'trinity_dn127954_c0_g1'	'(loc_os05g49760.1 : 344.0) no description available & (gnl|cdd|36739 : 343.0) no description available & (q40345|idhp_medsa : 340.0) Isocitrate dehydrogenase [NADP], chloroplast precursor (EC 1.1.1.42) (Oxalosuccinate decarboxylase) (IDH) (NADP(+)-specific ICDH) (IDP) (Fragment) - Medicago sativa (Alfalfa) & (at1g65930 : 339.0) Encodes a NADP+-isocitrate dehydrogenase that is believed to functio…	T
'8.1.4'	'TCA / org transformation.TCA.IDH'	'trinity_dn130820_c0_g1'	'(gnl|cdd|82596 : 100.0) no description available & (gnl|cdd|36739 : 94.6) no description available & (q06197|idhc_soybn : 87.0) Isocitrate dehydrogenase [NADP] (EC 1.1.1.42) (Oxalosuccinate decarboxylase) (IDH) (NADP(+)-specific ICDH) (IDP) - Glycine max (Soybean) & (loc_os01g14580.1 : 82.0) no description available & (at1g54340 : 80.9) NADP-specific isocitrate dehydrogenase (ICDH); isocitrate d…	T
'8.1.4'	'TCA / org transformation.TCA.IDH'	'trinity_dn197273_c0_g1'	'(gnl|cdd|36739 : 299.0) no description available & (gnl|cdd|82596 : 293.0) no description available & (at1g54340 : 253.0) NADP-specific isocitrate dehydrogenase (ICDH); isocitrate dehydrogenase (ICDH); FUNCTIONS IN: NAD or NADH binding, isocitrate dehydrogenase (NADP+) activity, magnesium ion binding, oxidoreductase activity, acting on the CH-OH group of donors, NAD or NADP as acceptor; INVOLVED…	T
'8.1.4'	'TCA / org transformation.TCA.IDH'	'trinity_dn25878_c0_g1'	'(gnl|cdd|36739 : 312.0) no description available & (p50217|idhc_soltu : 304.0) Isocitrate dehydrogenase [NADP] (EC 1.1.1.42) (Oxalosuccinate decarboxylase) (IDH) (NADP(+)-specific ICDH) (IDP) - Solanum tuberosum (Potato) & (loc_os05g49760.1 : 303.0) no description available & (at1g54340 : 298.0) NADP-specific isocitrate dehydrogenase (ICDH); isocitrate dehydrogenase (ICDH); FUNCTIONS IN: NAD or …	T
'8.1.5'	'TCA / org transformation.TCA.2-oxoglutarate dehydrogenase'	'trinity_dn112615_c0_g1'	'(gnl|cdd|35779 : 418.0) no description available & (gnl|cdd|81709 : 389.0) no description available & (at5g55070 : 377.0) Dihydrolipoamide succinyltransferase; FUNCTIONS IN: zinc ion binding, acyltransferase activity; INVOLVED IN: response to oxidative stress, metabolic process; LOCATED IN: cytosolic ribosome, mitochondrion; EXPRESSED IN: 27 plant structures; EXPRESSED DURING: 15 growth stages; …	T
'8.1.5'	'TCA / org transformation.TCA.2-oxoglutarate dehydrogenase'	'trinity_dn114312_c3_g1'	'(at3g55410 : 1707.0) 2-oxoglutarate dehydrogenase, E1 component; FUNCTIONS IN: oxoglutarate dehydrogenase (succinyl-transferring) activity, cobalt ion binding, zinc ion binding; INVOLVED IN: glycolysis, metabolic process; LOCATED IN: mitochondrion; EXPRESSED IN: 25 plant structures; EXPRESSED DURING: 15 growth stages; CONTAINS InterPro DOMAIN/s: 2-oxoglutarate dehydrogenase, E1 component (InterP…	T
'8.1.5'	'TCA / org transformation.TCA.2-oxoglutarate dehydrogenase'	'trinity_dn145048_c0_g1'	'(gnl|cdd|35779 : 308.0) no description available & (at5g55070 : 300.0) Dihydrolipoamide succinyltransferase; FUNCTIONS IN: zinc ion binding, acyltransferase activity; INVOLVED IN: response to oxidative stress, metabolic process; LOCATED IN: cytosolic ribosome, mitochondrion; EXPRESSED IN: 27 plant structures; EXPRESSED DURING: 15 growth stages; CONTAINS InterPro DOMAIN/s: 2-oxo acid dehydrogenas…	T
'8.1.5'	'TCA / org transformation.TCA.2-oxoglutarate dehydrogenase'	'trinity_dn162781_c0_g1'	'(gnl|cdd|35779 : 200.0) no description available & (gnl|cdd|81709 : 197.0) no description available & (chl4|524848 : 157.0) no description available & (loc_os04g32330.2 : 147.0) no description available & (at5g55070 : 142.0) Dihydrolipoamide succinyltransferase; FUNCTIONS IN: zinc ion binding, acyltransferase activity; INVOLVED IN: response to oxidative stress, metabolic process; LOCATED IN: cyt…	T
'8.1.6'	'TCA / org transformation.TCA.succinyl-CoA ligase'	'trinity_dn107975_c2_g1'	'(at2g20420 : 574.0) ATP citrate lyase (ACL) family protein; FUNCTIONS IN: succinate-CoA ligase (GDP-forming) activity, copper ion binding, ATP binding; INVOLVED IN: response to cadmium ion, metabolic process; LOCATED IN: mitochondrion; EXPRESSED IN: 26 plant structures; EXPRESSED DURING: 16 growth stages; CONTAINS InterPro DOMAIN/s: Succinyl-CoA synthetase, beta subunit (InterPro:IPR005809), Suc…	T
'8.1.6'	'TCA / org transformation.TCA.succinyl-CoA ligase'	'trinity_dn114394_c28_g1'	'(gnl|cdd|36469 : 506.0) no description available & (at5g23250 : 494.0) Succinyl-CoA ligase, alpha subunit; FUNCTIONS IN: succinate-CoA ligase (GDP-forming) activity, copper ion binding; INVOLVED IN: metabolic process; LOCATED IN: mitochondrion; EXPRESSED IN: 23 plant structures; EXPRESSED DURING: 14 growth stages; CONTAINS InterPro DOMAIN/s: Succinyl-CoA ligase, alpha subunit (InterPro:IPR005810…	T
'8.1.6'	'TCA / org transformation.TCA.succinyl-CoA ligase'	'trinity_dn134564_c0_g1'	'(gnl|cdd|36469 : 312.0) no description available & (gnl|cdd|81688 : 285.0) no description available & (at5g08300 : 229.0) Succinyl-CoA ligase, alpha subunit; FUNCTIONS IN: succinate-CoA ligase (GDP-forming) activity, copper ion binding, metal ion binding; INVOLVED IN: response to cadmium ion, metabolic process; LOCATED IN: mitochondrion, cell wall; EXPRESSED IN: 25 plant structures; EXPRESSED DU…	T
'8.1.6'	'TCA / org transformation.TCA.succinyl-CoA ligase'	'trinity_dn150460_c0_g1'	'(gnl|cdd|36469 : 315.0) no description available & (gnl|cdd|81688 : 268.0) no description available & (at5g08300 : 240.0) Succinyl-CoA ligase, alpha subunit; FUNCTIONS IN: succinate-CoA ligase (GDP-forming) activity, copper ion binding, metal ion binding; INVOLVED IN: response to cadmium ion, metabolic process; LOCATED IN: mitochondrion, cell wall; EXPRESSED IN: 25 plant structures; EXPRESSED DU…	T
'8.1.7'	'TCA / org transformation.TCA.succinate dehydrogenase'	'trinity_dn110044_c0_g1'	'(at5g66760 : 214.0) One of two genes in Arabidopsis that encode a flavoprotein subunit of the mitochondrial succinate dehydrogenase complex.; succinate dehydrogenase 1-1 (SDH1-1); FUNCTIONS IN: cobalt ion binding, succinate dehydrogenase activity, ATP binding; INVOLVED IN: mitochondrial electron transport, succinate to ubiquinone; LOCATED IN: mitochondrial respiratory chain complex II, mitochond…	T
'8.1.7'	'TCA / org transformation.TCA.succinate dehydrogenase'	'trinity_dn113630_c2_g4'	'(p38460|ymf17_marpo : 67.4) Hypothetical 10.2 kDa protein in RPS1-NAD4L intergenic region (ORF 86A) - Marchantia polymorpha (Liverwort) & (at2g46505 : 52.8) Encodes succinate dehydrogenase ,a component of mitochondrial respiratory complex II. Nuclear encoded gene which is imported into the mitochondrion.; succinate dehydrogenase subunit 4 (SDH4); FUNCTIONS IN: succinate dehydrogenase (ubiquinone…	T
'8.1.7'	'TCA / org transformation.TCA.succinate dehydrogenase'	'trinity_dn71848_c0_g1'	'(gnl|cdd|82801 : 381.0) no description available & (gnl|cdd|37614 : 343.0) no description available & (chl4|515363 : 295.0) no description available & (q6zdy8|dhsa_orysa : 294.0) Succinate dehydrogenase [ubiquinone] flavoprotein subunit, mitochondrial precursor (EC 1.3.5.1) (FP) (Flavoprotein subunit of complex II) - Oryza sativa (Rice) & (loc_os07g04240.1 : 294.0) no description available & (at…	T
'8.1.7'	'TCA / org transformation.TCA.succinate dehydrogenase'	'trinity_dn79419_c0_g1'	'(gnl|cdd|37615 : 281.0) no description available & (gnl|cdd|81957 : 154.0) no description available & (chl4|517018 : 137.0) no description available & (ipr003953 : 106.16737) FAD binding domain & (at2g18450 : 62.4) Nuclear encoded mitochondrial flavoprotein subunit of succinate dehydrogenase complex .; succinate dehydrogenase 1-2 (SDH1-2); CONTAINS InterPro DOMAIN/s: Succinate dehydrogenase, fla…	T
'8.1.8'	'TCA / org transformation.TCA.fumarase'	'trinity_dn187046_c0_g1'	'(gnl|cdd|80687 : 95.1) no description available & (gnl|cdd|36531 : 92.0) no description available & (at5g50950 : 80.9) Encodes a fumarase enzyme initially shown to be in the mitochondria through proteomic studies but later shown to be present in the cytosol using an RFP fluorescent protein tag. It appears to be important for the accumulation of fumarate from malate in leaves in the light, and he…	T
'8.1.9'	'TCA / org transformation.TCA.malate DH'	'trinity_dn110061_c1_g1'	'(gnl|cdd|36707 : 409.0) no description available & (loc_os01g46070.1 : 397.0) no description available & (p83373|mdhm_fraan : 390.0) Malate dehydrogenase, mitochondrial precursor (EC 1.1.1.37) - Fragaria ananassa (Strawberry) & (at1g53240 : 388.0) Lactate/malate dehydrogenase family protein; FUNCTIONS IN: malate dehydrogenase activity, copper ion binding; INVOLVED IN: response to cadmium ion, re…	T
'8.1.9'	'TCA / org transformation.TCA.malate DH'	'trinity_dn110061_c1_g2'	'(gnl|cdd|36707 : 420.0) no description available & (at1g53240 : 410.0) Lactate/malate dehydrogenase family protein; FUNCTIONS IN: malate dehydrogenase activity, copper ion binding; INVOLVED IN: response to cadmium ion, response to salt stress, response to cold, defense response to bacterium, peptidyl-cysteine S-nitrosylation; LOCATED IN: mitochondrion, cell wall, chloroplast; EXPRESSED IN: 26 pl…	T
'8.1.9'	'TCA / org transformation.TCA.malate DH'	'trinity_dn204991_c0_g1'	'(gnl|cdd|58492 : 287.0) no description available & (gnl|cdd|36707 : 266.0) no description available & (p37228|mdhg_soybn : 211.0) Malate dehydrogenase, glyoxysomal precursor (EC 1.1.1.37) - Glycine max (Soybean) & (loc_os12g43630.2 : 204.0) no description available & (at2g22780 : 201.0) encodes an peroxisomal NAD-malate dehydrogenase that is involved in fatty acid beta-oxidation through providin…	T
'8.1.9'	'TCA / org transformation.TCA.malate DH'	'trinity_dn72442_c0_g1'	'(gnl|cdd|58492 : 463.0) no description available & (gnl|cdd|36707 : 450.0) no description available & (at1g53240 : 322.0) Lactate/malate dehydrogenase family protein; FUNCTIONS IN: malate dehydrogenase activity, copper ion binding; INVOLVED IN: response to cadmium ion, response to salt stress, response to cold, defense response to bacterium, peptidyl-cysteine S-nitrosylation; LOCATED IN: mitocho…	T
'8.1.99'	'TCA / org transformation.TCA.misc'	''	''
'8.1.1001'	'TCA / org transformation.TCA'	'citrate'	'gluconeogenese/ glyoxylate cycle; TCA / org transformation'	M
'8.1.1002'	'TCA / org transformation.TCA'	'aconitate'	'gluconeogenese/ glyoxylate cycle; TCA / org transformation'	M
'8.1.1003'	'TCA / org transformation.TCA'	'isocitrate'	'gluconeogenese/ glyoxylate cycle; TCA / org transformation'	M
'8.1.1004'	'TCA / org transformation.TCA'	'2-oxoglutarate'	'gluconeogenese/ glyoxylate cycle; TCA / org transformation; N-metabolism.ammonia metabolism; amino acid metabolism'	M
'8.1.1005'	'TCA / org transformation.TCA'	'succinate'	'amino acid synthesis.lysine; secondary metabolism; gluconeogenese/ glyoxylate cycle; TCA / org transformation'	M
'8.1.1006'	'TCA / org transformation.TCA'	'fumarate'	'amino acid synthesis.arginine; amino acid degradation.tyrosine; amino acid synthesis.asparagines; amino acid synthesis.aspartate; nucleotide metabolism.synthesis; gluconeogenese/ glyoxylate cycle; TCA / org transformation'	M
'8.1.1007'	'TCA / org transformation.TCA'	'malate'	'gluconeogenese/ glyoxylate cycle; TCA / org transformation'	M
'8.1.1008'	'TCA / org transformation.TCA'	'oxaloacetate'	'TCA cycle'	M
'8.2'	'TCA / org transformation.other organic acid transformations'	''	''
'8.2.3'	'TCA / org transformation.other organic acid transformatons.aconitase'	''	''
'8.2.4'	'TCA / org transformation.other organic acid transformatons.IDH'	'trinity_dn107188_c1_g1'	'(p29696|leu3_soltu : 542.0) 3-isopropylmalate dehydrogenase, chloroplast precursor (EC 1.1.1.85) (Beta-IPM dehydrogenase) (IMDH) (3-IPM-DH) - Solanum tuberosum (Potato) & (loc_os01g16900.2 : 528.0) no description available & (at5g03290 : 526.0) Encodes a catalytic subunit of the mitochondrially-localized NAD+- dependent isocitrate dehydrogenase.; isocitrate dehydrogenase V (IDH-V); FUNCTIONS IN:…	T
'8.2.4'	'TCA / org transformation.other organic acid transformatons.IDH'	'trinity_dn116643_c0_g1'	'(p29696|leu3_soltu : 282.0) 3-isopropylmalate dehydrogenase, chloroplast precursor (EC 1.1.1.85) (Beta-IPM dehydrogenase) (IMDH) (3-IPM-DH) - Solanum tuberosum (Potato) & (at5g03290 : 271.0) Encodes a catalytic subunit of the mitochondrially-localized NAD+- dependent isocitrate dehydrogenase.; isocitrate dehydrogenase V (IDH-V); FUNCTIONS IN: isocitrate dehydrogenase (NAD+) activity, zinc ion bi…	T
'8.2.4'	'TCA / org transformation.other organic acid transformatons.IDH'	'trinity_dn145000_c0_g1'	'(gnl|cdd|36004 : 175.0) no description available & (at5g03290 : 135.0) Encodes a catalytic subunit of the mitochondrially-localized NAD+- dependent isocitrate dehydrogenase.; isocitrate dehydrogenase V (IDH-V); FUNCTIONS IN: isocitrate dehydrogenase (NAD+) activity, zinc ion binding, ATP binding; INVOLVED IN: isocitrate metabolic process, tricarboxylic acid cycle, metabolic process; LOCATED IN: …	T
'8.2.4'	'TCA / org transformation.other organic acid transformatons.IDH'	'trinity_dn162641_c0_g1'	'(gnl|cdd|36004 : 210.0) no description available & (p29696|leu3_soltu : 171.0) 3-isopropylmalate dehydrogenase, chloroplast precursor (EC 1.1.1.85) (Beta-IPM dehydrogenase) (IMDH) (3-IPM-DH) - Solanum tuberosum (Potato) & (chl4|519907 : 169.0) no description available & (loc_os01g16900.3 : 168.0) no description available & (at5g03290 : 167.0) Encodes a catalytic subunit of the mitochondrially-lo…	T
'8.2.4'	'TCA / org transformation.other organic acid transformatons.IDH'	'trinity_dn32476_c0_g1'	'(p29696|leu3_soltu : 107.0) 3-isopropylmalate dehydrogenase, chloroplast precursor (EC 1.1.1.85) (Beta-IPM dehydrogenase) (IMDH) (3-IPM-DH) - Solanum tuberosum (Potato) & (loc_os01g16900.2 : 102.0) no description available & (at3g09810 : 100.0) Encodes a catalytic subunit of the mitochondrially-localized NAD+- dependent isocitrate dehydrogenase; isocitrate dehydrogenase VI (IDH-VI); CONTAINS Int…	T
'8.2.9'	'TCA / org transformation.other organic acid transformatons.cyt MDH'	'trinity_dn112342_c1_g1'	'(o48902|mdhp_medsa : 381.0) Malate dehydrogenase [NADP], chloroplast precursor (EC 1.1.1.82) (NADP-MDH) - Medicago sativa (Alfalfa) & (at5g58330 : 359.0) lactate/malate dehydrogenase family protein; FUNCTIONS IN: in 6 functions; INVOLVED IN: in 6 processes; LOCATED IN: thylakoid, mitochondrion, apoplast, chloroplast; EXPRESSED IN: 23 plant structures; EXPRESSED DURING: 14 growth stages; CONTAINS…	T
'8.2.9'	'TCA / org transformation.other organic acid transformatons.cyt MDH'	'trinity_dn112614_c6_g2'	'(q05145|mdhp_mescr : 239.0) Malate dehydrogenase [NADP], chloroplast precursor (EC 1.1.1.82) (NADP-MDH) - Mesembryanthemum crystallinum (Common ice plant) & (at5g58330 : 219.0) lactate/malate dehydrogenase family protein; FUNCTIONS IN: in 6 functions; INVOLVED IN: in 6 processes; LOCATED IN: thylakoid, mitochondrion, apoplast, chloroplast; EXPRESSED IN: 23 plant structures; EXPRESSED DURING: 14 …	T
'8.2.9'	'TCA / org transformation.other organic acid transformatons.cyt MDH'	'trinity_dn124715_c0_g1'	'(at3g47520 : 176.0) Encodes a protein with NAD-dependent malate dehydrogenase activity, located in chloroplasts.; malate dehydrogenase (MDH); FUNCTIONS IN: in 6 functions; INVOLVED IN: response to cold; LOCATED IN: in 8 components; EXPRESSED IN: 25 plant structures; EXPRESSED DURING: 14 growth stages; CONTAINS InterPro DOMAIN/s: Lactate/malate dehydrogenase, C-terminal (InterPro:IPR022383), Mala…	T
'8.2.9'	'TCA / org transformation.other organic acid transformatons.cyt MDH'	'trinity_dn204991_c0_g1'	'(gnl|cdd|58492 : 287.0) no description available & (gnl|cdd|36707 : 266.0) no description available & (p37228|mdhg_soybn : 211.0) Malate dehydrogenase, glyoxysomal precursor (EC 1.1.1.37) - Glycine max (Soybean) & (loc_os12g43630.2 : 204.0) no description available & (at2g22780 : 201.0) encodes an peroxisomal NAD-malate dehydrogenase that is involved in fatty acid beta-oxidation through providin…	T
'8.2.9'	'TCA / org transformation.other organic acid transformatons.cyt MDH'	'trinity_dn43530_c0_g1'	'(gnl|cdd|58491 : 393.0) no description available & (gnl|cdd|36709 : 380.0) no description available & (q08062|mdhc_maize : 271.0) Malate dehydrogenase, cytoplasmic (EC 1.1.1.37) - Zea mays (Maize) & (at1g04410 : 269.0) Lactate/malate dehydrogenase family protein; FUNCTIONS IN: in 6 functions; INVOLVED IN: response to cadmium ion, response to zinc ion, response to salt stress; LOCATED IN: in 7 co…	T
'8.2.9'	'TCA / org transformation.other organic acid transformatons.cyt MDH'	'trinity_dn72442_c0_g1'	'(gnl|cdd|58492 : 463.0) no description available & (gnl|cdd|36707 : 450.0) no description available & (at1g53240 : 322.0) Lactate/malate dehydrogenase family protein; FUNCTIONS IN: malate dehydrogenase activity, copper ion binding; INVOLVED IN: response to cadmium ion, response to salt stress, response to cold, defense response to bacterium, peptidyl-cysteine S-nitrosylation; LOCATED IN: mitocho…	T
'8.2.9'	'TCA / org transformation.other organic acid transformatons.cyt MDH'	'trinity_dn85474_c0_g1'	'(loc_os08g33720.1 : 171.0) no description available & (at3g47520 : 153.0) Encodes a protein with NAD-dependent malate dehydrogenase activity, located in chloroplasts.; malate dehydrogenase (MDH); FUNCTIONS IN: in 6 functions; INVOLVED IN: response to cold; LOCATED IN: in 8 components; EXPRESSED IN: 25 plant structures; EXPRESSED DURING: 14 growth stages; CONTAINS InterPro DOMAIN/s: Lactate/malat…	T
'8.2.10'	'TCA / org transformation.other organic acid transformatons.malic'	'trinity_dn106499_c0_g1'	'(p51615|maox_vitvi : 444.0) NADP-dependent malic enzyme (EC 1.1.1.40) (NADP-ME) - Vitis vinifera (Grape) & (loc_os01g52500.2 : 439.0) no description available & (at1g79750 : 429.0) The malic enzyme (EC 1.1.1.40) encoded by AtNADP-ME4 is localized to chloroplasts. The gene is expressed throughout the whole plant and during embryogenesis and germination. A possible involvement in the fatty acid bi…	T
'8.2.10'	'TCA / org transformation.other organic acid transformatons.malic'	'trinity_dn109108_c0_g1'	'(loc_os10g35960.1 : 135.0) no description available & (p37225|maon_soltu : 129.0) NAD-dependent malic enzyme 59 kDa isoform, mitochondrial precursor (EC 1.1.1.39) (NAD-ME) - Solanum tuberosum (Potato) & (at4g00570 : 122.0) Encodes an NAD-dependent malic enzyme (NAD-ME) that does not act on oxaloacetate, indicating that it belongs to EC 1.1.1.39. It is a member of the beta family of NAD-MEs in pl…	T
'8.2.10'	'TCA / org transformation.other organic acid transformatons.malic'	'trinity_dn150784_c0_g1'	'(loc_os01g52500.1 : 185.0) no description available & (p51615|maox_vitvi : 184.0) NADP-dependent malic enzyme (EC 1.1.1.40) (NADP-ME) - Vitis vinifera (Grape) & (at2g19900 : 179.0) The malic enzyme (EC 1.1.1.40) encoded by AtNADP-ME1 is expressed in response to developmental and cell-specific signals. The enzyme is active in vitro and appears to function as a homohexamer or homooctamer. It is be…	T
'8.2.10'	'TCA / org transformation.other organic acid transformatons.malic'	'trinity_dn151554_c0_g1'	'(at1g79750 : 97.4) The malic enzyme (EC 1.1.1.40) encoded by AtNADP-ME4 is localized to chloroplasts. The gene is expressed throughout the whole plant and during embryogenesis and germination. A possible involvement in the fatty acid biosynthesis has been proposed.; NADP-malic enzyme 4 (NADP-ME4); CONTAINS InterPro DOMAIN/s: Malic enzyme, NAD-binding (InterPro:IPR012302), Malic oxidoreductase (I…	T
'8.2.10'	'TCA / org transformation.other organic acid transformatons.malic'	'trinity_dn28107_c0_g1'	'(at1g79750 : 490.0) The malic enzyme (EC 1.1.1.40) encoded by AtNADP-ME4 is localized to chloroplasts. The gene is expressed throughout the whole plant and during embryogenesis and germination. A possible involvement in the fatty acid biosynthesis has been proposed.; NADP-malic enzyme 4 (NADP-ME4); CONTAINS InterPro DOMAIN/s: Malic enzyme, NAD-binding (InterPro:IPR012302), Malic oxidoreductase (…	T
'8.2.11'	'TCA / org transformation.other organic acid transformatons.atp-citrate lyase'	'trinity_dn105461_c8_g1'	'(at5g49460 : 53.5) One of the two genes encoding subunit B of the cytosolic enzyme ATP Citrate Lyase (ACL); ATP citrate lyase subunit B 2 (ACLB-2); FUNCTIONS IN: ATP citrate synthase activity; INVOLVED IN: acetyl-CoA biosynthetic process; LOCATED IN: cytosol, citrate lyase complex, plasma membrane; EXPRESSED IN: 24 plant structures; EXPRESSED DURING: 13 growth stages; CONTAINS InterPro DOMAIN/s:…	T
'8.2.11'	'TCA / org transformation.other organic acid transformatons.atp-citrate lyase'	'trinity_dn113551_c3_g1'	'(at5g49460 : 194.0) One of the two genes encoding subunit B of the cytosolic enzyme ATP Citrate Lyase (ACL); ATP citrate lyase subunit B 2 (ACLB-2); FUNCTIONS IN: ATP citrate synthase activity; INVOLVED IN: acetyl-CoA biosynthetic process; LOCATED IN: cytosol, citrate lyase complex, plasma membrane; EXPRESSED IN: 24 plant structures; EXPRESSED DURING: 13 growth stages; CONTAINS InterPro DOMAIN/s…	T
'8.2.11'	'TCA / org transformation.other organic acid transformatons.atp-citrate lyase'	'trinity_dn13141_c0_g1'	'(loc_os01g19450.2 : 328.0) no description available & (at5g49460 : 327.0) One of the two genes encoding subunit B of the cytosolic enzyme ATP Citrate Lyase (ACL); ATP citrate lyase subunit B 2 (ACLB-2); FUNCTIONS IN: ATP citrate synthase activity; INVOLVED IN: acetyl-CoA biosynthetic process; LOCATED IN: cytosol, citrate lyase complex, plasma membrane; EXPRESSED IN: 24 plant structures; EXPRESSE…	T
'8.2.11'	'TCA / org transformation.other organic acid transformatons.atp-citrate lyase'	'trinity_dn29842_c0_g1'	'(loc_os01g19450.2 : 215.0) no description available & (at5g49460 : 214.0) One of the two genes encoding subunit B of the cytosolic enzyme ATP Citrate Lyase (ACL); ATP citrate lyase subunit B 2 (ACLB-2); FUNCTIONS IN: ATP citrate synthase activity; INVOLVED IN: acetyl-CoA biosynthetic process; LOCATED IN: cytosol, citrate lyase complex, plasma membrane; EXPRESSED IN: 24 plant structures; EXPRESSE…	T
'8.2.11'	'TCA / org transformation.other organic acid transformatons.atp-citrate lyase'	'trinity_dn57044_c0_g1'	'(at1g10670 : 329.0) One of the three genes encoding subunit A of the trimeric protein ATP Citrate Lyase. Antisense ACLA-1 plants cause a reduction in cytosolic acetyl-CoA metabolism and have upregulation of stress-related genes and down-regulation of primary metabolism and growth genes, suggesting the mutation restricts normal growth and developmental processes and puts the plant into a state of…	T
'8.2.11'	'TCA / org transformation.other organic acid transformatons.atp-citrate lyase'	'trinity_dn65592_c0_g1'	'(at1g60810 : 394.0) One of the three genes encoding subunit A of the trimeric enzyme ATP Citrate lyase; ATP-citrate lyase A-2 (ACLA-2); CONTAINS InterPro DOMAIN/s: ATP-grasp fold, subdomain 2 (InterPro:IPR013816), ATP-grasp fold, succinyl-CoA synthetase-type (InterPro:IPR013650), Succinyl-CoA synthetase-like (InterPro:IPR016102); BEST Arabidopsis thaliana protein match is: ATP-citrate lyase A-1 …	T
'8.2.99'	'TCA / org transformation.other organic acid transformatons.misc'	'trinity_dn108427_c4_g1'	'(at1g79440 : 811.0) Encodes a mitochondrial succinic semialdehyde dehydrogenase (SSADH). Nomenclature according to Kirch, et al (2004).; aldehyde dehydrogenase 5F1 (ALDH5F1); FUNCTIONS IN: 3-chloroallyl aldehyde dehydrogenase activity, NAD or NADH binding, copper ion binding, succinate-semialdehyde dehydrogenase activity; INVOLVED IN: in 6 processes; LOCATED IN: mitochondrion, chloroplast, mitoc…	T
'8.2.99'	'TCA / org transformation.other organic acid transformatons.misc'	'trinity_dn179950_c0_g1'	'(gnl|cdd|37662 : 275.0) no description available & (gnl|cdd|78410 : 225.0) no description available & (at1g79440 : 215.0) Encodes a mitochondrial succinic semialdehyde dehydrogenase (SSADH). Nomenclature according to Kirch, et al (2004).; aldehyde dehydrogenase 5F1 (ALDH5F1); FUNCTIONS IN: 3-chloroallyl aldehyde dehydrogenase activity, NAD or NADH binding, copper ion binding, succinate-semialdeh…	T
'8.2.99'	'TCA / org transformation.other organic acid transformatons.misc'	'trinity_dn206694_c0_g1'	'(gnl|cdd|37662 : 142.0) no description available & (gnl|cdd|78410 : 114.0) no description available & (loc_os02g07760.1 : 114.0) no description available & (at1g79440 : 105.0) Encodes a mitochondrial succinic semialdehyde dehydrogenase (SSADH). Nomenclature according to Kirch, et al (2004).; aldehyde dehydrogenase 5F1 (ALDH5F1); FUNCTIONS IN: 3-chloroallyl aldehyde dehydrogenase activity, NAD or…	T
'8.2.1001'	'TCA / org transformation.Various'	'2-methylcitrate'	'Propanoate metabolism in bacteria'	M
'8.2.1002'	'TCA / org transformation.Various'	'2-oxogluconate'	''	M
'8.2.1003'	'TCA / org transformation.Various'	'oxalate'	''	M
'8.2.1004'	'TCA / org transformation.Various'	'suberate'	'Also called cork acid, octanedioic acid'	M
'8.2.1005'	'TCA / org transformation.Various'	'itaconate'	''	M
'8.3'	'TCA / org transformation.carbonic anhydrases'	'trinity_dn104829_c0_g1'	'(gnl|cdd|28766 : 253.0) no description available & (at1g08080 : 233.0) alpha carbonic anhydrase 7 (ACA7); FUNCTIONS IN: carbonate dehydratase activity, zinc ion binding; INVOLVED IN: one-carbon metabolic process; LOCATED IN: endomembrane system; CONTAINS InterPro DOMAIN/s: Carbonic anhydrase, alpha-class, catalytic domain (InterPro:IPR001148), Carbonic anhydrase, CAH1-like (InterPro:IPR018340), …	T
'8.3'	'TCA / org transformation.carbonic anhydrases'	'trinity_dn104829_c0_g2'	'(gnl|cdd|28766 : 145.0) no description available & (at1g08080 : 139.0) alpha carbonic anhydrase 7 (ACA7); FUNCTIONS IN: carbonate dehydratase activity, zinc ion binding; INVOLVED IN: one-carbon metabolic process; LOCATED IN: endomembrane system; CONTAINS InterPro DOMAIN/s: Carbonic anhydrase, alpha-class, catalytic domain (InterPro:IPR001148), Carbonic anhydrase, CAH1-like (InterPro:IPR018340), …	T
'8.3'	'TCA / org transformation.carbonic anhydrases'	'trinity_dn113154_c10_g1'	'(p27141|cahc_tobac : 471.0) Carbonic anhydrase, chloroplast precursor (EC 4.2.1.1) (Carbonate dehydratase) - Nicotiana tabacum (Common tobacco) & (at3g01500 : 429.0) Encodes a putative beta-carbonic anhydrase betaCA1. Together with betaCA4 (At1g70410) regulates CO2-controlled stomatal movements in guard cells.; carbonic anhydrase 1 (CA1); FUNCTIONS IN: carbonate dehydratase activity, zinc ion bi…	T
'8.3'	'TCA / org transformation.carbonic anhydrases'	'trinity_dn113373_c3_g1'	'(at3g52720 : 204.0) Encodes a putative alpha carbonic anhydrase (CAH1) located in the chloroplast stroma. Most chloroplast proteins are encoded by the nuclear genome and imported with the help of sorting signals that are intrinsic parts of the polypeptides. CAH1 takes an alternative route through the secretory pathway, and becomes N-glycosylated before entering the chloroplast.; alpha carbonic a…	T
'8.3'	'TCA / org transformation.carbonic anhydrases'	'trinity_dn132967_c0_g1'	'(gnl|cdd|48222 : 176.0) no description available & (chl4|526207 : 130.0) no description available & (ipr001765 : 111.54574) Carbonic anhydrase & (gnl|cdd|36791 : 104.0) no description available & (p16016|cahc_spiol : 86.7) Carbonic anhydrase, chloroplast precursor (EC 4.2.1.1) (Carbonate dehydratase) - Spinacia oleracea (Spinach) & (at5g14740 : 83.2) Encodes a beta carbonic anhydrase likely to b…	T
'8.3'	'TCA / org transformation.carbonic anhydrases'	'trinity_dn190637_c0_g1'	'(p27141|cahc_tobac : 194.0) Carbonic anhydrase, chloroplast precursor (EC 4.2.1.1) (Carbonate dehydratase) - Nicotiana tabacum (Common tobacco) & (at3g01500 : 163.0) Encodes a putative beta-carbonic anhydrase betaCA1. Together with betaCA4 (At1g70410) regulates CO2-controlled stomatal movements in guard cells.; carbonic anhydrase 1 (CA1); FUNCTIONS IN: carbonate dehydratase activity, zinc ion bi…	T
'8.3'	'TCA / org transformation.carbonic anhydrases'	'trinity_dn51994_c0_g1'	'(at4g20990 : 245.0) alpha carbonic anhydrase 4 (ACA4); FUNCTIONS IN: carbonate dehydratase activity, zinc ion binding; INVOLVED IN: one-carbon metabolic process; LOCATED IN: chloroplast thylakoid membrane; EXPRESSED IN: pollen tube; CONTAINS InterPro DOMAIN/s: Carbonic anhydrase, alpha-class, catalytic domain (InterPro:IPR001148), Carbonic anhydrase, alpha-class, conserved site (InterPro:IPR0183…	T
'9'	'mitochondrial electron transport / ATP synthesis'	'trinity_dn203008_c0_g1'	'(gnl|cdd|38676 : 132.0) no description available & (gnl|cdd|86851 : 70.7) no description available & (loc_os06g50000.1 : 54.7) no description available & (at4g34700 : 53.5) LYR family of Fe/S cluster biogenesis protein; FUNCTIONS IN: catalytic activity; INVOLVED IN: photorespiration; LOCATED IN: mitochondrial membrane, plasma membrane, respiratory chain complex I; EXPRESSED IN: 25 plant structur…	T
'9.1'	'mitochondrial electron transport / ATP synthesis.NADH-DH'	''	''
'9.1.1'	'mitochondrial electron transport / ATP synthesis.NADH-DH.complex I'	'trinity_dn103237_c3_g4'	'(q01148|nu1m_wheat : 194.0) NADH-ubiquinone oxidoreductase chain 1 (EC 1.6.5.3) (NADH dehydrogenase subunit 1) - Triticum aestivum (Wheat) & (atmg01275 : 179.0) Encodes subunit of mitochondrial NAD(P)H dehydrogenase that is trans-spliced from three precursors, NAD1A, NAD1B, and NAD1C.; NADH dehydrogenase 1A (NAD1A); INVOLVED IN: oxidation reduction; LOCATED IN: mitochondrial respiratory chain co…	T
'9.1.1'	'mitochondrial electron transport / ATP synthesis.NADH-DH.complex I'	'trinity_dn105407_c3_g1'	'(gnl|cdd|38300 : 267.0) no description available & (at4g28510 : 252.0) prohibitin 1 (Atphb1); prohibitin 1 (PHB1); INVOLVED IN: response to stress; LOCATED IN: mitochondrion, plasma membrane, respiratory chain complex I; EXPRESSED IN: 10 plant structures; CONTAINS InterPro DOMAIN/s: Prohibitin (InterPro:IPR000163), Band 7 protein (InterPro:IPR001107); BEST Arabidopsis thaliana protein match is: …	T
'9.1.1'	'mitochondrial electron transport / ATP synthesis.NADH-DH.complex I'	'trinity_dn105913_c3_g1'	'(p31839|nu1m_oenbe : 176.0) NADH-ubiquinone oxidoreductase chain 1 (EC 1.6.5.3) (NADH dehydrogenase subunit 1) - Oenothera bertiana (Bertero's evening primrose) & (atmg01275 : 163.0) Encodes subunit of mitochondrial NAD(P)H dehydrogenase that is trans-spliced from three precursors, NAD1A, NAD1B, and NAD1C.; NADH dehydrogenase 1A (NAD1A); INVOLVED IN: oxidation reduction; LOCATED IN: mitochondria…	T
'9.1.1'	'mitochondrial electron transport / ATP synthesis.NADH-DH.complex I'	'trinity_dn114947_c3_g2'	'(p31839|nu1m_oenbe : 176.0) NADH-ubiquinone oxidoreductase chain 1 (EC 1.6.5.3) (NADH dehydrogenase subunit 1) - Oenothera bertiana (Bertero's evening primrose) & (atmg01275 : 152.0) Encodes subunit of mitochondrial NAD(P)H dehydrogenase that is trans-spliced from three precursors, NAD1A, NAD1B, and NAD1C.; NADH dehydrogenase 1A (NAD1A); INVOLVED IN: oxidation reduction; LOCATED IN: mitochondria…	T
'9.1.1'	'mitochondrial electron transport / ATP synthesis.NADH-DH.complex I'	'trinity_dn208966_c0_g1'	'(gnl|cdd|38293 : 171.0) no description available & (gnl|cdd|48213 : 149.0) no description available & (loc_os04g38900.1 : 144.0) no description available & (at3g27280 : 138.0) Part of protein complexes that are necessary for proficient mitochondrial function or biogenesis, thereby supporting cell division and differentiation in apical tissues; prohibitin 4 (PHB4); INVOLVED IN: response to stress…	T
'9.1.1'	'mitochondrial electron transport / ATP synthesis.NADH-DH.complex I'	'trinity_dn31093_c0_g1'	'(gnl|cdd|38300 : 373.0) no description available & (gnl|cdd|48213 : 315.0) no description available & (chl4|518721 : 242.0) no description available & (loc_os07g15880.1 : 233.0) no description available & (at1g03860 : 231.0) prohibitin 2; prohibitin 2 (PHB2); INVOLVED IN: biological_process unknown; LOCATED IN: in 7 components; EXPRESSED IN: 30 plant structures; EXPRESSED DURING: 14 growth stage…	T
'9.1.1'	'mitochondrial electron transport / ATP synthesis.NADH-DH.complex I'	'trinity_dn3214_c0_g1'	'(gnl|cdd|38636 : 166.0) no description available & (at3g12260 : 64.3) LYR family of Fe/S cluster biogenesis protein; FUNCTIONS IN: catalytic activity; LOCATED IN: mitochondrion, respiratory chain complex I, membrane; EXPRESSED IN: 23 plant structures; EXPRESSED DURING: 14 growth stages; Has 252 Blast hits to 252 proteins in 114 species: Archae - 0; Bacteria - 0; Metazoa - 119; Fungi - 50; Plants…	T
'9.1.1'	'mitochondrial electron transport / ATP synthesis.NADH-DH.complex I'	'trinity_dn54763_c0_g1'	'(loc_os07g44650.1 : 208.0) no description available & (at3g12260 : 185.0) LYR family of Fe/S cluster biogenesis protein; FUNCTIONS IN: catalytic activity; LOCATED IN: mitochondrion, respiratory chain complex I, membrane; EXPRESSED IN: 23 plant structures; EXPRESSED DURING: 14 growth stages; Has 252 Blast hits to 252 proteins in 114 species: Archae - 0; Bacteria - 0; Metazoa - 119; Fungi - 50; Pl…	T
'9.1.1'	'mitochondrial electron transport / ATP synthesis.NADH-DH.complex I'	'trinity_dn96887_c0_g1'	'(loc_os03g62490.1 : 177.0) no description available & (gnl|cdd|38300 : 175.0) no description available & (at4g28510 : 170.0) prohibitin 1 (Atphb1); prohibitin 1 (PHB1); INVOLVED IN: response to stress; LOCATED IN: mitochondrion, plasma membrane, respiratory chain complex I; EXPRESSED IN: 10 plant structures; CONTAINS InterPro DOMAIN/s: Prohibitin (InterPro:IPR000163), Band 7 protein (InterPro:IP…	T
'9.1.1.5'	'mitochondrial electron transport / ATP synthesis.NADH-DH.complex I.carbonic anhydrase'	'trinity_dn105850_c0_g1'	'(at1g19580 : 471.0) Encodes mitochondrial gamma carbonic anhydrase. Component of the NADH dehydrogenase complex.; gamma carbonic anhydrase 1 (GAMMA CA1); CONTAINS InterPro DOMAIN/s: Trimeric LpxA-like (InterPro:IPR011004); BEST Arabidopsis thaliana protein match is: gamma carbonic anhydrase 3 (TAIR:AT5G66510.1). & (loc_os12g07220.1 : 450.0) no description available & (chl4|526416 : 211.0) no des…	T
'9.1.1.5'	'mitochondrial electron transport / ATP synthesis.NADH-DH.complex I.carbonic anhydrase'	'trinity_dn107952_c0_g1'	'(at5g63510 : 159.0) Encodes a mitochondrial gamma carbonic anhydrase-like protein. Component of the NADH dehydrogenase complex.; gamma carbonic anhydrase like 1 (GAMMA CAL1); CONTAINS InterPro DOMAIN/s: Trimeric LpxA-like (InterPro:IPR011004); BEST Arabidopsis thaliana protein match is: gamma carbonic anhydrase-like 2 (TAIR:AT3G48680.1). & (loc_os02g30460.1 : 147.0) no description available & (g…	T
'9.1.1.5'	'mitochondrial electron transport / ATP synthesis.NADH-DH.complex I.carbonic anhydrase'	'trinity_dn51851_c0_g1'	'(at5g63510 : 254.0) Encodes a mitochondrial gamma carbonic anhydrase-like protein. Component of the NADH dehydrogenase complex.; gamma carbonic anhydrase like 1 (GAMMA CAL1); CONTAINS InterPro DOMAIN/s: Trimeric LpxA-like (InterPro:IPR011004); BEST Arabidopsis thaliana protein match is: gamma carbonic anhydrase-like 2 (TAIR:AT3G48680.1). & (loc_os02g30460.1 : 242.0) no description available & (c…	T
'9.1.2'	'mitochondrial electron transport / ATP synthesis.NADH-DH.localisation not clear'	'trinity_dn103237_c3_g4'	'(q01148|nu1m_wheat : 194.0) NADH-ubiquinone oxidoreductase chain 1 (EC 1.6.5.3) (NADH dehydrogenase subunit 1) - Triticum aestivum (Wheat) & (atmg01275 : 179.0) Encodes subunit of mitochondrial NAD(P)H dehydrogenase that is trans-spliced from three precursors, NAD1A, NAD1B, and NAD1C.; NADH dehydrogenase 1A (NAD1A); INVOLVED IN: oxidation reduction; LOCATED IN: mitochondrial respiratory chain co…	T
'9.1.2'	'mitochondrial electron transport / ATP synthesis.NADH-DH.localisation not clear'	'trinity_dn103682_c0_g1'	'(at1g16700 : 339.0) Alpha-helical ferredoxin; FUNCTIONS IN: NADH dehydrogenase (ubiquinone) activity, metal ion binding; INVOLVED IN: oxidation reduction; LOCATED IN: mitochondrion, respiratory chain complex I; CONTAINS InterPro DOMAIN/s: 4Fe-4S binding domain (InterPro:IPR001450), NADH-quinone oxidoreductase, chain I (InterPro:IPR010226), 4Fe-4S ferredoxin, iron-sulphur binding, conserved site …	T
'9.1.2'	'mitochondrial electron transport / ATP synthesis.NADH-DH.localisation not clear'	'trinity_dn103682_c0_g2'	'(p80269|ndus8_soltu : 317.0) NADH dehydrogenase [ubiquinone] iron-sulfur protein 8, mitochondrial precursor (EC 1.6.5.3) (EC 1.6.99.3) (NADH-ubiquinone oxidoreductase 23 kDa subunit) (Complex I-23kD) (CI-23kD) (Complex I-28.5kD) (CI-28.5kD) - Solanum tuberosum (Po & (at1g16700 : 315.0) Alpha-helical ferredoxin; FUNCTIONS IN: NADH dehydrogenase (ubiquinone) activity, metal ion binding; INVOLVED I…	T
'9.1.2'	'mitochondrial electron transport / ATP synthesis.NADH-DH.localisation not clear'	'trinity_dn103990_c3_g2'	'(at2g02050 : 120.0) NADH-ubiquinone oxidoreductase B18 subunit, putative; FUNCTIONS IN: NADH dehydrogenase activity, NADH dehydrogenase (ubiquinone) activity; INVOLVED IN: mitochondrial electron transport, NADH to ubiquinone, photorespiration; LOCATED IN: mitochondrion, mitochondrial membrane, mitochondrial respiratory chain complex I, respiratory chain complex I; EXPRESSED IN: 25 plant structur…	T
'9.1.2'	'mitochondrial electron transport / ATP synthesis.NADH-DH.localisation not clear'	'trinity_dn103990_c3_g4'	'(at2g02050 : 127.0) NADH-ubiquinone oxidoreductase B18 subunit, putative; FUNCTIONS IN: NADH dehydrogenase activity, NADH dehydrogenase (ubiquinone) activity; INVOLVED IN: mitochondrial electron transport, NADH to ubiquinone, photorespiration; LOCATED IN: mitochondrion, mitochondrial membrane, mitochondrial respiratory chain complex I, respiratory chain complex I; EXPRESSED IN: 25 plant structur…	T
'9.1.2'	'mitochondrial electron transport / ATP synthesis.NADH-DH.localisation not clear'	'trinity_dn105913_c3_g1'	'(p31839|nu1m_oenbe : 176.0) NADH-ubiquinone oxidoreductase chain 1 (EC 1.6.5.3) (NADH dehydrogenase subunit 1) - Oenothera bertiana (Bertero's evening primrose) & (atmg01275 : 163.0) Encodes subunit of mitochondrial NAD(P)H dehydrogenase that is trans-spliced from three precursors, NAD1A, NAD1B, and NAD1C.; NADH dehydrogenase 1A (NAD1A); INVOLVED IN: oxidation reduction; LOCATED IN: mitochondria…	T
'9.1.2'	'mitochondrial electron transport / ATP synthesis.NADH-DH.localisation not clear'	'trinity_dn107286_c4_g1'	'(p93401|nu2m_oenbe : 99.0) NADH-ubiquinone oxidoreductase chain 2 (EC 1.6.5.3) (NADH dehydrogenase subunit 2) - Oenothera bertiana (Bertero's evening primrose) & (loc_osm1g00640.1 : 98.2) no description available & (atmg01320 : 87.4) encodes subunit of mitochondrial NAD(P)H dehydrogenase that is trans-spliced from two precursors, NAD2A and NAD2B.; NADH dehydrogenase 2B (NAD2B); CONTAINS InterPro…	T
'9.1.2'	'mitochondrial electron transport / ATP synthesis.NADH-DH.localisation not clear'	'trinity_dn110694_c1_g1'	'(at4g02580 : 274.0) NADH-ubiquinone oxidoreductase 24 kDa subunit, putative; FUNCTIONS IN: NADH dehydrogenase (ubiquinone) activity, zinc ion binding; INVOLVED IN: response to oxidative stress, mitochondrial electron transport, NADH to ubiquinone; LOCATED IN: mitochondrion, mitochondrial respiratory chain complex I, respiratory chain complex I; EXPRESSED IN: 24 plant structures; EXPRESSED DURING…	T
'9.1.2'	'mitochondrial electron transport / ATP synthesis.NADH-DH.localisation not clear'	'trinity_dn111961_c1_g1'	'(at2g20360 : 262.0) NAD(P)-binding Rossmann-fold superfamily protein; FUNCTIONS IN: coenzyme binding, binding, catalytic activity; INVOLVED IN: response to salt stress; LOCATED IN: mitochondrion, respiratory chain complex I, membrane; EXPRESSED IN: 27 plant structures; EXPRESSED DURING: 16 growth stages; CONTAINS InterPro DOMAIN/s: NAD-dependent epimerase/dehydratase (InterPro:IPR001509), NAD(P)…	T
'9.1.2'	'mitochondrial electron transport / ATP synthesis.NADH-DH.localisation not clear'	'trinity_dn112801_c1_g6'	'(q02500|nu6m_wheat : 126.0) NADH-ubiquinone oxidoreductase chain 6 (EC 1.6.5.3) (NADH dehydrogenase subunit 6) - Triticum aestivum (Wheat) & (atmg00270 : 125.0) NADH dehydrogenase subunit 6; NADH dehydrogenase 6 (NAD6); CONTAINS InterPro DOMAIN/s: NADH:ubiquinone/plastoquinone oxidoreductase, chain 6 (InterPro:IPR001457); BEST Arabidopsis thaliana protein match is: Cytochrome b/b6 protein (TAIR:…	T
'9.1.2'	'mitochondrial electron transport / ATP synthesis.NADH-DH.localisation not clear'	'trinity_dn112942_c4_g1'	'(atmg00510 : 396.0) NADH dehydrogenase subunit 7; NADH dehydrogenase subunit 7 (NAD7); FUNCTIONS IN: NADH dehydrogenase activity; INVOLVED IN: oxidation reduction, cellular respiration; LOCATED IN: mitochondrion, mitochondrial respiratory chain complex I, respiratory chain complex I, membrane; EXPRESSED IN: leaf whorl, guard cell, cultured cell, seed, leaf; EXPRESSED DURING: E expanded cotyledon…	T
'9.1.2'	'mitochondrial electron transport / ATP synthesis.NADH-DH.localisation not clear'	'trinity_dn114947_c3_g2'	'(p31839|nu1m_oenbe : 176.0) NADH-ubiquinone oxidoreductase chain 1 (EC 1.6.5.3) (NADH dehydrogenase subunit 1) - Oenothera bertiana (Bertero's evening primrose) & (atmg01275 : 152.0) Encodes subunit of mitochondrial NAD(P)H dehydrogenase that is trans-spliced from three precursors, NAD1A, NAD1B, and NAD1C.; NADH dehydrogenase 1A (NAD1A); INVOLVED IN: oxidation reduction; LOCATED IN: mitochondria…	T
'9.1.2'	'mitochondrial electron transport / ATP synthesis.NADH-DH.localisation not clear'	'trinity_dn115054_c0_g1'	'(p27572|nu4m_wheat : 535.0) NADH-ubiquinone oxidoreductase chain 4 (EC 1.6.5.3) (NADH dehydrogenase subunit 4) - Triticum aestivum (Wheat) & (loc_osm1g00320.1 : 534.0) no description available & (atmg00580 : 510.0) NADH dehydrogenase subunit 4; NADH dehydrogenase subunit 4 (NAD4); CONTAINS InterPro DOMAIN/s: NADH-quinone oxidoreductase, chain M (InterPro:IPR010227), NADH:ubiquinone oxidoreductas…	T
'9.1.2'	'mitochondrial electron transport / ATP synthesis.NADH-DH.localisation not clear'	'trinity_dn13340_c0_g1'	'(gnl|cdd|37869 : 293.0) no description available & (gnl|cdd|32078 : 270.0) no description available & (at5g08530 : 262.0) 51 kDa subunit of complex I (CI51); FUNCTIONS IN: 4 iron, 4 sulfur cluster binding, NAD or NADH binding, FMN binding, NADH dehydrogenase (ubiquinone) activity, oxidoreductase activity, acting on NADH or NADPH; INVOLVED IN: oxidation reduction, mitochondrial electron transport…	T
'9.1.2'	'mitochondrial electron transport / ATP synthesis.NADH-DH.localisation not clear'	'trinity_dn147782_c0_g1'	'(gnl|cdd|82828 : 270.0) no description available & (gnl|cdd|37493 : 229.0) no description available & (chl4|513601 : 202.0) no description available & (at5g37510 : 199.0) Encodes a subunit of the 400 kDa subcomplex of the mitochondrial NADH dehydrogenase (complex I). The protein has been isolated in the male gametophyte.; embryo defective 1467 (EMB1467); FUNCTIONS IN: in 6 functions; INVOLVED IN…	T
'9.1.2'	'mitochondrial electron transport / ATP synthesis.NADH-DH.localisation not clear'	'trinity_dn148673_c0_g1'	'(at3g03100 : 198.0) NADH:ubiquinone oxidoreductase, 17.2kDa subunit; CONTAINS InterPro DOMAIN/s: NADH:ubiquinone oxidoreductase, 17.2kDa subunit (InterPro:IPR007763); Has 35333 Blast hits to 34131 proteins in 2444 species: Archae - 798; Bacteria - 22429; Metazoa - 974; Fungi - 991; Plants - 531; Viruses - 0; Other Eukaryotes - 9610 (source: NCBI BLink). & (loc_os10g42840.1 : 178.0) no descriptio…	T
'9.1.2'	'mitochondrial electron transport / ATP synthesis.NADH-DH.localisation not clear'	'trinity_dn152557_c0_g1'	'(gnl|cdd|38656 : 139.0) no description available & (chl4|516651 : 89.0) no description available & (gnl|cdd|68615 : 86.4) no description available & (at5g47890 : 86.3) NADH-ubiquinone oxidoreductase B8 subunit, putative; CONTAINS InterPro DOMAIN/s: Ribosomal protein/NADH dehydrogenase domain (InterPro:IPR007741), NADH dehydrogenase [ubiquinone] (complex I), alpha subcomplex, subunit 2 (InterPro:…	T
'9.1.2'	'mitochondrial electron transport / ATP synthesis.NADH-DH.localisation not clear'	'trinity_dn170140_c0_g1'	'(gnl|cdd|38406 : 252.0) no description available & (gnl|cdd|65081 : 234.0) no description available & (chl4|510246 : 170.0) no description available & (at4g02580 : 169.0) NADH-ubiquinone oxidoreductase 24 kDa subunit, putative; FUNCTIONS IN: NADH dehydrogenase (ubiquinone) activity, zinc ion binding; INVOLVED IN: response to oxidative stress, mitochondrial electron transport, NADH to ubiquinone;…	T
'9.1.2'	'mitochondrial electron transport / ATP synthesis.NADH-DH.localisation not clear'	'trinity_dn197325_c0_g1'	'(gnl|cdd|38076 : 229.0) no description available & (loc_os02g57180.1 : 192.0) no description available & (at2g20360 : 166.0) NAD(P)-binding Rossmann-fold superfamily protein; FUNCTIONS IN: coenzyme binding, binding, catalytic activity; INVOLVED IN: response to salt stress; LOCATED IN: mitochondrion, respiratory chain complex I, membrane; EXPRESSED IN: 27 plant structures; EXPRESSED DURING: 16 gr…	T
'9.1.2'	'mitochondrial electron transport / ATP synthesis.NADH-DH.localisation not clear'	'trinity_dn46155_c0_g1'	'(gnl|cdd|38081 : 233.0) no description available & (q37619|ndus2_prowi : 223.0) NADH-ubiquinone oxidoreductase 49 kDa subunit (EC 1.6.5.3) (EC 1.6.99.3) (NADH dehydrogenase subunit 7) - Prototheca wickerhamii & (chl4|526209 : 211.0) no description available & (gnl|cdd|81837 : 210.0) no description available & (atmg00510 : 201.0) NADH dehydrogenase subunit 7; NADH dehydrogenase subunit 7 (NAD7); …	T
'9.1.2'	'mitochondrial electron transport / ATP synthesis.NADH-DH.localisation not clear'	'trinity_dn56912_c0_g1'	'(gnl|cdd|38678 : 170.0) no description available & (gnl|cdd|86916 : 164.0) no description available & (ipr008698 : 71.04366) NADH:ubiquinone oxidoreductase, B18 subunit & (at2g02050 : 50.4) NADH-ubiquinone oxidoreductase B18 subunit, putative; FUNCTIONS IN: NADH dehydrogenase activity, NADH dehydrogenase (ubiquinone) activity; INVOLVED IN: mitochondrial electron transport, NADH to ubiquinone, ph…	T
'9.1.2'	'mitochondrial electron transport / ATP synthesis.NADH-DH.localisation not clear'	'trinity_dn57639_c0_g1'	'(at2g47690 : 52.8) NADH-ubiquinone oxidoreductase-related; FUNCTIONS IN: molecular_function unknown; INVOLVED IN: photorespiration; LOCATED IN: mitochondrion, mitochondrial membrane, mitochondrial respiratory chain complex I, respiratory chain complex I; EXPRESSED IN: 23 plant structures; EXPRESSED DURING: 13 growth stages; BEST Arabidopsis thaliana protein match is: NADH-ubiquinone oxidoreducta…	T
'9.1.2'	'mitochondrial electron transport / ATP synthesis.NADH-DH.localisation not clear'	'trinity_dn696_c0_g1'	'(gnl|cdd|29469 : 286.0) no description available & (gnl|cdd|37493 : 222.0) no description available & (chl4|513601 : 182.0) no description available & (q43644|ndus1_soltu : 176.0) NADH-ubiquinone oxidoreductase 75 kDa subunit, mitochondrial precursor (EC 1.6.5.3) (EC 1.6.99.3) (Complex I-75kD) (CI-75kD) (76 kDa mitochondrial complex I subunit) - Solanum tuberosum (Potato) & (at5g37510 : 158.0) E…	T
'9.1.2'	'mitochondrial electron transport / ATP synthesis.NADH-DH.localisation not clear'	'trinity_dn77094_c0_g1'	'(gnl|cdd|36900 : 228.0) no description available & (gnl|cdd|81942 : 218.0) no description available & (at5g11770 : 205.0) NADH-ubiquinone oxidoreductase 20 kDa subunit, mitochondrial; FUNCTIONS IN: NADH dehydrogenase (ubiquinone) activity, zinc ion binding; INVOLVED IN: oxidation reduction, mitochondrial electron transport, NADH to ubiquinone; LOCATED IN: mitochondrion, respiratory chain complex…	T
'9.1.2'	'mitochondrial electron transport / ATP synthesis.NADH-DH.localisation not clear'	'trinity_dn99259_c1_g1'	'(at3g03070 : 157.0) NADH-ubiquinone oxidoreductase-related; CONTAINS InterPro DOMAIN/s: Zinc finger, CHCC-type (InterPro:IPR019401), NADH dehydrogenase [ubiquinone] (complex I), iron-sulphur protein 6, mitochondria (InterPro:IPR016668); Has 288 Blast hits to 288 proteins in 139 species: Archae - 0; Bacteria - 2; Metazoa - 142; Fungi - 84; Plants - 40; Viruses - 0; Other Eukaryotes - 20 (source: …	T
'9.2'	'mitochondrial electron transport / ATP synthesis.NADH-DH'	''	''
'9.2.1'	'mitochondrial electron transport / ATP synthesis.NADH-DH.type II'	''	''
'9.2.1.2'	'mitochondrial electron transport / ATP synthesis.NADH-DH.type II.external'	'trinity_dn107029_c1_g1'	'(at4g05020 : 157.0) NAD(P)H dehydrogenase B2 (NDB2); FUNCTIONS IN: disulfide oxidoreductase activity, oxidoreductase activity, FAD binding, calcium ion binding; INVOLVED IN: oxidation reduction; LOCATED IN: mitochondrion, extrinsic to mitochondrial inner membrane; EXPRESSED IN: 25 plant structures; EXPRESSED DURING: 15 growth stages; CONTAINS InterPro DOMAIN/s: FAD-dependent pyridine nucleotide-…	T
'9.2.1.2'	'mitochondrial electron transport / ATP synthesis.NADH-DH.type II.external'	'trinity_dn114130_c7_g1'	'(at4g28220 : 442.0) NAD(P)H dehydrogenase B1 (NDB1); FUNCTIONS IN: NADH dehydrogenase activity, disulfide oxidoreductase activity; INVOLVED IN: oxidation reduction; LOCATED IN: extrinsic to mitochondrial inner membrane; EXPRESSED IN: 24 plant structures; EXPRESSED DURING: 13 growth stages; CONTAINS InterPro DOMAIN/s: Pyridine nucleotide-disulphide oxidoreductase, class-II (InterPro:IPR000103), F…	T
'9.2.1.2'	'mitochondrial electron transport / ATP synthesis.NADH-DH.type II.external'	'trinity_dn114130_c7_g2'	'(loc_os05g26660.1 : 148.0) no description available & (at4g28220 : 143.0) NAD(P)H dehydrogenase B1 (NDB1); FUNCTIONS IN: NADH dehydrogenase activity, disulfide oxidoreductase activity; INVOLVED IN: oxidation reduction; LOCATED IN: extrinsic to mitochondrial inner membrane; EXPRESSED IN: 24 plant structures; EXPRESSED DURING: 13 growth stages; CONTAINS InterPro DOMAIN/s: Pyridine nucleotide-disul…	T
'9.2.1.2'	'mitochondrial electron transport / ATP synthesis.NADH-DH.type II.external'	'trinity_dn114130_c7_g3'	'(gnl|cdd|37706 : 386.0) no description available & (at4g21490 : 384.0) NAD(P)H dehydrogenase B3 (NDB3); FUNCTIONS IN: NADH dehydrogenase activity; INVOLVED IN: oxidation reduction; EXPRESSED IN: 10 plant structures; EXPRESSED DURING: 4 anthesis, petal differentiation and expansion stage; CONTAINS InterPro DOMAIN/s: FAD-dependent pyridine nucleotide-disulphide oxidoreductase (InterPro:IPR013027),…	T
'9.2.1.2'	'mitochondrial electron transport / ATP synthesis.NADH-DH.type II.external'	'trinity_dn132244_c0_g1'	'(gnl|cdd|37706 : 137.0) no description available & (gnl|cdd|31444 : 105.0) no description available & (at4g05020 : 82.8) NAD(P)H dehydrogenase B2 (NDB2); FUNCTIONS IN: disulfide oxidoreductase activity, oxidoreductase activity, FAD binding, calcium ion binding; INVOLVED IN: oxidation reduction; LOCATED IN: mitochondrion, extrinsic to mitochondrial inner membrane; EXPRESSED IN: 25 plant structure…	T
'9.2.1.2'	'mitochondrial electron transport / ATP synthesis.NADH-DH.type II.external'	'trinity_dn56561_c0_g1'	'(at4g21490 : 191.0) NAD(P)H dehydrogenase B3 (NDB3); FUNCTIONS IN: NADH dehydrogenase activity; INVOLVED IN: oxidation reduction; EXPRESSED IN: 10 plant structures; EXPRESSED DURING: 4 anthesis, petal differentiation and expansion stage; CONTAINS InterPro DOMAIN/s: FAD-dependent pyridine nucleotide-disulphide oxidoreductase (InterPro:IPR013027), EF-HAND 2 (InterPro:IPR018249), Pyridine nucleotid…	T
'9.2.1.3'	'mitochondrial electron transport / ATP synthesis.NADH-DH.type II.mitochondrial'	''	''
'9.2.1.4'	'mitochondrial electron transport / ATP synthesis.NADH-DH.type II.internal matrix'	'trinity_dn111869_c5_g2'	'(loc_os07g37730.1 : 705.0) no description available & (at1g07180 : 679.0) Internal NAD(P)H dehydrogenase in mitochondria. The predicted protein sequence has high homology with other designated NAD(P)H DHs from microorganisms; the capacity for matrix NAD(P)H oxidation via the rotenone-insensitive pathway is significantly reduced in the Atndi1 mutant plant line; the in vitro translation product of…	T
'9.3'	'mitochondrial electron transport / ATP synthesis.electron transfer flavoprotein'	'trinity_dn101982_c1_g2'	'(at2g43400 : 672.0) Encodes a unique electron-transfer flavoprotein:ubiquinone oxidoreductase that is localized to the mitochondrion. Mutants are more sensitive to sugar starvation when plants are kept in the dark for long periods.; electron-transfer flavoprotein:ubiquinone oxidoreductase (ETFQO); FUNCTIONS IN: electron carrier activity, catalytic activity, electron-transferring-flavoprotein deh…	T
'9.3'	'mitochondrial electron transport / ATP synthesis.electron transfer flavoprotein'	'trinity_dn115546_c0_g1'	'(gnl|cdd|37626 : 174.0) no description available & (chl4|518858 : 102.0) no description available & (at2g43400 : 97.8) Encodes a unique electron-transfer flavoprotein:ubiquinone oxidoreductase that is localized to the mitochondrion. Mutants are more sensitive to sugar starvation when plants are kept in the dark for long periods.; electron-transfer flavoprotein:ubiquinone oxidoreductase (ETFQO); …	T
'9.3'	'mitochondrial electron transport / ATP synthesis.electron transfer flavoprotein'	'trinity_dn145687_c0_g1'	'(gnl|cdd|38390 : 370.0) no description available & (at5g43430 : 277.0) Encodes the electron transfer flavoprotein ETF beta, a putative subunit of the mitochondrial electron transfer flavoprotein complex (ETF alpha is At1g50940) in Arabidopsis. Mutations of the ETF beta gene result in accelerated senescence and early death compared to wild-type during extended darkness. Also involved in the catab…	T
'9.3'	'mitochondrial electron transport / ATP synthesis.electron transfer flavoprotein'	'trinity_dn153040_c0_g1'	'(gnl|cdd|39157 : 226.0) no description available & (gnl|cdd|30170 : 173.0) no description available & (ipr014729 : 146.11269) Rossmann-like alpha/beta/alpha sandwich fold & (at1g50940 : 126.0) Encodes the electron transfer flavoprotein ETF alpha, a putative subunit of the mitochondrial electron transfer flavoprotein complex (ETF beta is At5g43430.1) in Arabidopsis. Mutations of the ETF beta gene…	T
'9.3'	'mitochondrial electron transport / ATP synthesis.electron transfer flavoprotein'	'trinity_dn205233_c0_g1'	'(gnl|cdd|37626 : 183.0) no description available & (gnl|cdd|86812 : 135.0) no description available & (at2g43400 : 126.0) Encodes a unique electron-transfer flavoprotein:ubiquinone oxidoreductase that is localized to the mitochondrion. Mutants are more sensitive to sugar starvation when plants are kept in the dark for long periods.; electron-transfer flavoprotein:ubiquinone oxidoreductase (ETFQO…	T
'9.3'	'mitochondrial electron transport / ATP synthesis.electron transfer flavoprotein'	'trinity_dn29617_c0_g1'	'(gnl|cdd|39157 : 342.0) no description available & (gnl|cdd|32208 : 250.0) no description available & (loc_os03g61920.1 : 193.0) no description available & (at1g50940 : 187.0) Encodes the electron transfer flavoprotein ETF alpha, a putative subunit of the mitochondrial electron transfer flavoprotein complex (ETF beta is At5g43430.1) in Arabidopsis. Mutations of the ETF beta gene results in accel…	T
'9.3'	'mitochondrial electron transport / ATP synthesis.electron transfer flavoprotein'	'trinity_dn88412_c0_g1'	'(at5g43430 : 390.0) Encodes the electron transfer flavoprotein ETF beta, a putative subunit of the mitochondrial electron transfer flavoprotein complex (ETF alpha is At1g50940) in Arabidopsis. Mutations of the ETF beta gene result in accelerated senescence and early death compared to wild-type during extended darkness. Also involved in the catabolism of leucine and chlorophyll degradation pathwa…	T
'9.4'	'mitochondrial electron transport / ATP synthesis.alternative oxidase'	'trinity_dn106074_c5_g1'	'(gnl|cdd|85678 : 328.0) no description available & (at3g22370 : 313.0) Encodes AOX1a, an isoform of alternative oxidase that is expressed in rosettes, flowers, and root. The alternative oxidase of plant mitochondria transfers electrons from the ubiquinone pool to oxygen without energy conservations. It is regulated through transcriptional control and by pyruvate. Plays a role in shoot acclimatio…	T
'9.4'	'mitochondrial electron transport / ATP synthesis.alternative oxidase'	'trinity_dn163844_c0_g1'	'(gnl|cdd|85678 : 214.0) no description available & (q40578|aox2_tobac : 211.0) Alternative oxidase 2, mitochondrial precursor (EC 1.-.-.-) - Nicotiana tabacum (Common tobacco) & (at3g22370 : 204.0) Encodes AOX1a, an isoform of alternative oxidase that is expressed in rosettes, flowers, and root. The alternative oxidase of plant mitochondria transfers electrons from the ubiquinone pool to oxygen …	T
'9.4'	'mitochondrial electron transport / ATP synthesis.alternative oxidase'	'trinity_dn97877_c0_g1'	'(q41266|aox2_soybn : 126.0) Alternative oxidase 2, mitochondrial precursor (EC 1.-.-.-) - Glycine max (Soybean) & (gnl|cdd|85678 : 125.0) no description available & (at5g64210 : 117.0) encodes an isoform of alternative oxidase, which is expressed in rosettes, stems, and roots. Transcript accumulates in dry seeds and decreased upon germination and is not affected by actinomycin A. Protein is loca…	T
'9.5'	'mitochondrial electron transport / ATP synthesis.cytochrome c reductase'	'trinity_dn101753_c1_g1'	'(at3g52730 : 108.0) ubiquinol-cytochrome C reductase UQCRX/QCR9-like family protein; FUNCTIONS IN: ubiquinol-cytochrome-c reductase activity; INVOLVED IN: mitochondrial electron transport, ubiquinol to cytochrome c; LOCATED IN: mitochondrial envelope, mitochondrion, mitochondrial respiratory chain complex III, membrane; EXPRESSED IN: 24 plant structures; EXPRESSED DURING: 16 growth stages; CONTA…	T
'9.5'	'mitochondrial electron transport / ATP synthesis.cytochrome c reductase'	'trinity_dn117213_c0_g1'	'(gnl|cdd|36884 : 121.0) no description available & (gnl|cdd|66583 : 85.1) no description available & (ipr004192 : 70.281525) Ubiquinol cytochrome reductase, transmembrane domain & (p37841|ucri_soltu : 47.4) Ubiquinol-cytochrome c reductase iron-sulfur subunit, mitochondrial precursor (EC 1.10.2.2) (Rieske iron-sulfur protein) (RISP) - Solanum tuberosum (Potato) & (loc_os02g32120.1 : 46.2) no des…	T
'9.5'	'mitochondrial electron transport / ATP synthesis.cytochrome c reductase'	'trinity_dn145554_c0_g1'	'(p49729|ucri1_tobac : 172.0) Ubiquinol-cytochrome c reductase iron-sulfur subunit 1, mitochondrial precursor (EC 1.10.2.2) (Rieske iron-sulfur protein 1) (RISP1) (Fragment) - Nicotiana tabacum (Common tobacco) & (loc_os02g32120.1 : 140.0) no description available & (at5g13440 : 138.0) Ubiquinol-cytochrome C reductase iron-sulfur subunit; FUNCTIONS IN: metal ion binding; INVOLVED IN: oxidation re…	T
'9.5'	'mitochondrial electron transport / ATP synthesis.cytochrome c reductase'	'trinity_dn41689_c0_g1'	'(gnl|cdd|38650 : 137.0) no description available & (ipr003197 : 114.792786) Cytochrome d ubiquinol oxidase, 14kDa subunit & (gnl|cdd|85938 : 112.0) no description available & (chl4|523095 : 56.6) no description available & (loc_os07g10500.1 : 51.6) no description available & (at4g32470 : 45.1) Cytochrome bd ubiquinol oxidase, 14kDa subunit; FUNCTIONS IN: ubiquinol-cytochrome-c reductase activity…	T
'9.5'	'mitochondrial electron transport / ATP synthesis.cytochrome c reductase'	'trinity_dn44439_c0_g1'	'(gnl|cdd|36884 : 242.0) no description available & (p51133|ucri3_tobac : 218.0) Ubiquinol-cytochrome c reductase iron-sulfur subunit 3, mitochondrial precursor (EC 1.10.2.2) (Rieske iron-sulfur protein 3) (RISP3) - Nicotiana tabacum (Common tobacco) & (at5g13440 : 217.0) Ubiquinol-cytochrome C reductase iron-sulfur subunit; FUNCTIONS IN: metal ion binding; INVOLVED IN: oxidation reduction; LOCAT…	T
'9.5'	'mitochondrial electron transport / ATP synthesis.cytochrome c reductase'	'trinity_dn79537_c0_g1'	'(p51134|ucri4_tobac : 290.0) Ubiquinol-cytochrome c reductase iron-sulfur subunit 4, mitochondrial precursor (EC 1.10.2.2) (Rieske iron-sulfur protein 4) (RISP4) - Nicotiana tabacum (Common tobacco) & (at5g13440 : 280.0) Ubiquinol-cytochrome C reductase iron-sulfur subunit; FUNCTIONS IN: metal ion binding; INVOLVED IN: oxidation reduction; LOCATED IN: mitochondrion, mitochondrial respiratory cha…	T
'9.5'	'mitochondrial electron transport / ATP synthesis.cytochrome c reductase'	'trinity_dn99087_c0_g1'	'(at4g32470 : 139.0) Cytochrome bd ubiquinol oxidase, 14kDa subunit; FUNCTIONS IN: ubiquinol-cytochrome-c reductase activity; INVOLVED IN: mitochondrial electron transport, ubiquinol to cytochrome c; LOCATED IN: mitochondrion, plasma membrane, plastid, mitochondrial respiratory chain complex III, membrane; EXPRESSED IN: 26 plant structures; EXPRESSED DURING: 15 growth stages; CONTAINS InterPro DO…	T
'9.6'	'mitochondrial electron transport / ATP synthesis.cytochrome c'	'trinity_dn109456_c0_g2'	'(p25076|cy11_soltu : 477.0) Cytochrome c1, heme protein, mitochondrial precursor (Clone PC13III) - Solanum tuberosum (Potato) & (gnl|cdd|38262 : 471.0) no description available & (loc_os05g23620.3 : 464.0) no description available & (at5g40810 : 456.0) Cytochrome C1 family; FUNCTIONS IN: electron carrier activity, iron ion binding, heme binding, electron transporter, transferring electrons withi…	T
'9.6'	'mitochondrial electron transport / ATP synthesis.cytochrome c'	'trinity_dn110477_c8_g1'	'(atmg00900 : 335.0) cytochrome c biogenesis orf256; cytochrome C biogenesis 256 (CCB256); FUNCTIONS IN: heme transporter activity; INVOLVED IN: cytochrome complex assembly, respiratory chain complex IV assembly, protein complex assembly, heme transport; LOCATED IN: membrane; CONTAINS InterPro DOMAIN/s: Cytochrome c-type biogenesis protein CcmC (InterPro:IPR003557), Cytochrome c assembly protein …	T
'9.6'	'mitochondrial electron transport / ATP synthesis.cytochrome c'	'trinity_dn132243_c0_g1'	'(gnl|cdd|38262 : 249.0) no description available & (gnl|cdd|65908 : 216.0) no description available & (loc_os05g23620.3 : 180.0) no description available & (at5g40810 : 175.0) Cytochrome C1 family; FUNCTIONS IN: electron carrier activity, iron ion binding, heme binding, electron transporter, transferring electrons within CoQH2-cytochrome c reductase complex activity; LOCATED IN: mitochondrion, m…	T
'9.6'	'mitochondrial electron transport / ATP synthesis.cytochrome c'	'trinity_dn27705_c0_g1'	'(gnl|cdd|38663 : 155.0) no description available & (gnl|cdd|33277 : 144.0) no description available & (p00068|cyc_wheat : 142.0) Cytochrome c - Triticum aestivum (Wheat) & (chl4|513318 : 137.0) no description available & (at1g22840 : 135.0) Encodes cytochrome c. Contains two site II (TGGGCC/T) elements, which interact with a TCP-domain transcription factor, and a downstream internal telomeric re…	T
'9.6'	'mitochondrial electron transport / ATP synthesis.cytochrome c'	'trinity_dn9776_c0_g2'	'(gnl|cdd|38663 : 168.0) no description available & (p00074|cyc_ginbi : 142.0) Cytochrome c - Ginkgo biloba (Ginkgo) & (gnl|cdd|33277 : 141.0) no description available & (chl4|513318 : 139.0) no description available & (loc_os05g34770.1 : 135.0) no description available & (at1g22840 : 133.0) Encodes cytochrome c. Contains two site II (TGGGCC/T) elements, which interact with a TCP-domain transcrip…	T
'9.6'	'mitochondrial electron transport / ATP synthesis.cytochrome c'	'trinity_dn99370_c0_g1'	'(loc_os02g17520.1 : 232.0) no description available & (at1g15220 : 199.0) Encodes a protein with oxidoreductase activity present in the inner membrane of mitochondria. CCMH is postulated to play a central role in mitochondrial cytochrome c maturation, probably as part of a heme lyase complex that also holds activity of reducing apocytochrome c. CCMH interacts with apocytochrome AtCYTc-a and is s…	T
'9.6'	'mitochondrial electron transport / ATP synthesis.cytochrome c'	'trinity_dn99370_c0_g2'	'(loc_os02g17520.1 : 242.0) no description available & (at1g15220 : 215.0) Encodes a protein with oxidoreductase activity present in the inner membrane of mitochondria. CCMH is postulated to play a central role in mitochondrial cytochrome c maturation, probably as part of a heme lyase complex that also holds activity of reducing apocytochrome c. CCMH interacts with apocytochrome AtCYTc-a and is s…	T
'9.7'	'mitochondrial electron transport / ATP synthesis.cytochrome c oxidase'	'trinity_dn105638_c1_g2'	'(at1g80230 : 159.0) Rubredoxin-like superfamily protein; FUNCTIONS IN: cytochrome-c oxidase activity; LOCATED IN: mitochondrial envelope, mitochondrion; EXPRESSED IN: 24 plant structures; EXPRESSED DURING: 15 growth stages; CONTAINS InterPro DOMAIN/s: Cytochrome c oxidase, subunit Vb (InterPro:IPR002124); BEST Arabidopsis thaliana protein match is: Rubredoxin-like superfamily protein (TAIR:AT3G1…	T
'9.7'	'mitochondrial electron transport / ATP synthesis.cytochrome c oxidase'	'trinity_dn107513_c1_g1'	'(at3g17910 : 321.0) Surfeit 1 (SURF1) mRNA. Similar to human SURF1 which is known to be involved in cytochrome c oxidase assembly.; SURFEIT 1 (SURF1); CONTAINS InterPro DOMAIN/s: Surfeit locus 1 (InterPro:IPR002994); BEST Arabidopsis thaliana protein match is: Surfeit locus 1 cytochrome c oxidase biogenesis protein (TAIR:AT1G48510.1); Has 1714 Blast hits to 1712 proteins in 488 species: Archae -…	T
'9.7'	'mitochondrial electron transport / ATP synthesis.cytochrome c oxidase'	'trinity_dn113630_c2_g2'	'(p32808|cox3_helan : 147.0) Cytochrome c oxidase subunit 3 (EC 1.9.3.1) (Cytochrome c oxidase polypeptide III) - Helianthus annuus (Common sunflower) & (loc_osm1g00110.1 : 142.0) no description available & (atmg00730 : 135.0) Encodes cytochrome c oxidase subunit 3.; cytochrome c oxidase subunit 3 (COX3); CONTAINS InterPro DOMAIN/s: Cytochrome c oxidase, subunit III (InterPro:IPR000298); BEST Ara…	T
'9.7'	'mitochondrial electron transport / ATP synthesis.cytochrome c oxidase'	'trinity_dn114824_c3_g1'	'(gnl|cdd|39964 : 172.0) no description available & (p00412|cox2_maize : 171.0) Cytochrome c oxidase subunit 2 (EC 1.9.3.1) (Cytochrome c oxidase polypeptide II) - Zea mays (Maize) & (atmg00160 : 160.0) cytochrome c oxidase subunit 2; cytochrome oxidase 2 (COX2); FUNCTIONS IN: cytochrome-c oxidase activity; INVOLVED IN: respiratory electron transport chain; LOCATED IN: mitochondrion, chloroplast,…	T
'9.7'	'mitochondrial electron transport / ATP synthesis.cytochrome c oxidase'	'trinity_dn137433_c0_g1'	'(gnl|cdd|38679 : 134.0) no description available & (gnl|cdd|28838 : 129.0) no description available & (ipr001349 : 82.362434) Cytochrome c oxidase, subunit VIa & (at4g37830 : 40.4) cytochrome c oxidase-related; FUNCTIONS IN: cytochrome-c oxidase activity; LOCATED IN: mitochondrion; EXPRESSED IN: 24 plant structures; EXPRESSED DURING: 15 growth stages; CONTAINS InterPro DOMAIN/s: Cytochrome c oxi…	T
'9.7'	'mitochondrial electron transport / ATP synthesis.cytochrome c oxidase'	'trinity_dn139062_c0_g1'	'(gnl|cdd|38003 : 123.0) no description available & (loc_os02g06480.1 : 110.0) no description available & (chl4|517786 : 97.1) no description available & (at3g08950 : 95.1) Encodes HCC1, homologue of the copper chaperone SCO1 (synthesis of cytochrome c oxidase 1) from the yeast Saccharomyces cerevisiae. SCO1 encodes a mitochondrial protein that is essential for the correct assembly of complex IV …	T
'9.7'	'mitochondrial electron transport / ATP synthesis.cytochrome c oxidase'	'trinity_dn184559_c0_g1'	'(gnl|cdd|28838 : 95.4) no description available & (ipr001349 : 95.22697) Cytochrome c oxidase, subunit VIa & (gnl|cdd|38679 : 70.4) no description available & (reliability: 166.64719) & (original description: no original description)'	T
'9.7'	'mitochondrial electron transport / ATP synthesis.cytochrome c oxidase'	'trinity_dn91659_c0_g2'	'(loc_os02g20940.1 : 144.0) no description available & (at1g66590 : 134.0) cytochrome c oxidase 19-1 (COX19-1); CONTAINS InterPro DOMAIN/s: CHCH (InterPro:IPR010625); BEST Arabidopsis thaliana protein match is: cytochrome c oxidase 19-2 (TAIR:AT1G69750.1); Has 290 Blast hits to 290 proteins in 159 species: Archae - 0; Bacteria - 0; Metazoa - 77; Fungi - 106; Plants - 52; Viruses - 0; Other Eukary…	T
'9.7'	'mitochondrial electron transport / ATP synthesis.cytochrome c oxidase'	'trinity_dn93766_c0_g1'	'(at4g37830 : 107.0) cytochrome c oxidase-related; FUNCTIONS IN: cytochrome-c oxidase activity; LOCATED IN: mitochondrion; EXPRESSED IN: 24 plant structures; EXPRESSED DURING: 15 growth stages; CONTAINS InterPro DOMAIN/s: Cytochrome c oxidase, subunit VIa (InterPro:IPR001349); Has 37 Blast hits to 37 proteins in 12 species: Archae - 0; Bacteria - 0; Metazoa - 0; Fungi - 0; Plants - 37; Viruses - …	T
'9.7'	'mitochondrial electron transport / ATP synthesis.cytochrome c oxidase'	'trinity_dn98064_c0_g1'	'(loc_os03g50940.1 : 190.0) no description available & (at1g02410 : 186.0) cytochrome c oxidase assembly protein CtaG / Cox11 family; FUNCTIONS IN: copper ion binding; INVOLVED IN: biological_process unknown; EXPRESSED IN: 24 plant structures; EXPRESSED DURING: 15 growth stages; CONTAINS InterPro DOMAIN/s: Cytochrome c oxidase assembly protein CtaG/Cox11 (InterPro:IPR007533); Has 2749 Blast hits …	T
'9.7'	'mitochondrial electron transport / ATP synthesis.cytochrome c oxidase'	'trinity_dn98064_c0_g2'	'(loc_os03g50940.1 : 249.0) no description available & (at1g02410 : 244.0) cytochrome c oxidase assembly protein CtaG / Cox11 family; FUNCTIONS IN: copper ion binding; INVOLVED IN: biological_process unknown; EXPRESSED IN: 24 plant structures; EXPRESSED DURING: 15 growth stages; CONTAINS InterPro DOMAIN/s: Cytochrome c oxidase assembly protein CtaG/Cox11 (InterPro:IPR007533); Has 2749 Blast hits …	T
'9.7'	'mitochondrial electron transport / ATP synthesis.cytochrome c oxidase'	'trinity_dn98836_c2_g1'	'(at4g39740 : 290.0) Thioredoxin superfamily protein; CONTAINS InterPro DOMAIN/s: Copper chaperone SCO1/SenC (InterPro:IPR003782), Thioredoxin fold (InterPro:IPR012335), Thioredoxin-like fold (InterPro:IPR012336); BEST Arabidopsis thaliana protein match is: electron transport SCO1/SenC family protein (TAIR:AT3G08950.1); Has 30201 Blast hits to 17322 proteins in 780 species: Archae - 12; Bacteria …	T
'9.8'	'mitochondrial electron transport / ATP synthesis.uncoupling protein'	'trinity_dn105802_c0_g1'	'(at2g22500 : 375.0) Encodes one of the mitochondrial dicarboxylate carriers (DIC): DIC1 (AT2G22500), DIC2 (AT4G24570), DIC3 (AT5G09470).; uncoupling protein 5 (UCP5); FUNCTIONS IN: binding, dicarboxylic acid transmembrane transporter activity; INVOLVED IN: transport, mitochondrial transport; LOCATED IN: mitochondrion, mitochondrial inner membrane, membrane; EXPRESSED IN: 23 plant structures; EXP…	T
'9.8'	'mitochondrial electron transport / ATP synthesis.uncoupling protein'	'trinity_dn105802_c1_g1'	'(at2g22500 : 385.0) Encodes one of the mitochondrial dicarboxylate carriers (DIC): DIC1 (AT2G22500), DIC2 (AT4G24570), DIC3 (AT5G09470).; uncoupling protein 5 (UCP5); FUNCTIONS IN: binding, dicarboxylic acid transmembrane transporter activity; INVOLVED IN: transport, mitochondrial transport; LOCATED IN: mitochondrion, mitochondrial inner membrane, membrane; EXPRESSED IN: 23 plant structures; EXP…	T
'9.8'	'mitochondrial electron transport / ATP synthesis.uncoupling protein'	'trinity_dn108020_c1_g1'	'(at3g54110 : 458.0) Member of Uncoupling protein PUMP2 family. Encodes a mitochondrial uncoupling protein AtUCP1 involved in maintain the redox poise of the mitochondrial electron transport chain to facilitate photosynthetic metabolism. Disruption of UCP1 results in a photosynthetic phenotype. Specifically there is a restriction in photorespiration with a decrease in the rate of oxidation of pho…	T
'9.8'	'mitochondrial electron transport / ATP synthesis.uncoupling protein'	'trinity_dn95052_c0_g1'	'(at2g22500 : 199.0) Encodes one of the mitochondrial dicarboxylate carriers (DIC): DIC1 (AT2G22500), DIC2 (AT4G24570), DIC3 (AT5G09470).; uncoupling protein 5 (UCP5); FUNCTIONS IN: binding, dicarboxylic acid transmembrane transporter activity; INVOLVED IN: transport, mitochondrial transport; LOCATED IN: mitochondrion, mitochondrial inner membrane, membrane; EXPRESSED IN: 23 plant structures; EXP…	T
'9.9'	'mitochondrial electron transport / ATP synthesis.F1-ATPase'	'trinity_dn10334_c0_g1'	'(gnl|cdd|82909 : 272.0) no description available & (gnl|cdd|36564 : 258.0) no description available & (at5g08690 : 226.0) Encodes the mitochondrial ATP synthase beta-subunit. This subunit is encoded by a multigene family of three members (At5g08670, At5g08680, At5g08690) that shared 98% sequence identity at the amino acid level.; ATP synthase alpha/beta family protein; FUNCTIONS IN: hydrogen ion…	T
'9.9'	'mitochondrial electron transport / ATP synthesis.F1-ATPase'	'trinity_dn106601_c0_g1'	'(q40089|atp4_ipoba : 303.0) ATP synthase delta' chain, mitochondrial precursor (EC 3.6.3.14) - Ipomoea batatas (Sweet potato) (Batate) & (at5g47030 : 267.0) Encodes the mitochondrial ATP synthase subunit delta.; ATPase, F1 complex, delta/epsilon subunit; FUNCTIONS IN: hydrogen ion transporting ATP synthase activity, rotational mechanism, zinc ion binding; INVOLVED IN: response to salt stress; LO…	T
'9.9'	'mitochondrial electron transport / ATP synthesis.F1-ATPase'	'trinity_dn106601_c0_g2'	'(q40089|atp4_ipoba : 303.0) ATP synthase delta' chain, mitochondrial precursor (EC 3.6.3.14) - Ipomoea batatas (Sweet potato) (Batate) & (at5g47030 : 274.0) Encodes the mitochondrial ATP synthase subunit delta.; ATPase, F1 complex, delta/epsilon subunit; FUNCTIONS IN: hydrogen ion transporting ATP synthase activity, rotational mechanism, zinc ion binding; INVOLVED IN: response to salt stress; LO…	T
'9.9'	'mitochondrial electron transport / ATP synthesis.F1-ATPase'	'trinity_dn106601_c0_g3'	'(q40089|atp4_ipoba : 256.0) ATP synthase delta' chain, mitochondrial precursor (EC 3.6.3.14) - Ipomoea batatas (Sweet potato) (Batate) & (at5g47030 : 226.0) Encodes the mitochondrial ATP synthase subunit delta.; ATPase, F1 complex, delta/epsilon subunit; FUNCTIONS IN: hydrogen ion transporting ATP synthase activity, rotational mechanism, zinc ion binding; INVOLVED IN: response to salt stress; LO…	T
'9.9'	'mitochondrial electron transport / ATP synthesis.F1-ATPase'	'trinity_dn106686_c0_g1'	'(gnl|cdd|70441 : 82.2) no description available & (at5g22490 : 74.7) O-acyltransferase (WSD1-like) family protein; CONTAINS InterPro DOMAIN/s: O-acyltransferase, WSD1, C-terminal (InterPro:IPR009721), O-acyltransferase, WSD1, N-terminal (InterPro:IPR004255); BEST Arabidopsis thaliana protein match is: O-acyltransferase (WSD1-like) family protein (TAIR:AT5G16350.1); Has 1311 Blast hits to 1297 pr…	T
'9.9'	'mitochondrial electron transport / ATP synthesis.F1-ATPase'	'trinity_dn113596_c3_g3'	'(p15998|atpam_orysa : 946.0) ATP synthase subunit alpha, mitochondrial (EC 3.6.3.14) - Oryza sativa (Rice) & (loc_osm1g00580.1 : 937.0) no description available & (at2g07698 : 921.0) ATPase, F1 complex, alpha subunit protein; FUNCTIONS IN: hydrogen ion transporting ATP synthase activity, rotational mechanism, poly(U) RNA binding, zinc ion binding; INVOLVED IN: proton transport, ATP metabolic pro…	T
'9.9'	'mitochondrial electron transport / ATP synthesis.F1-ATPase'	'trinity_dn114113_c3_g1'	'(loc_os01g49190.1 : 901.0) no description available & (p17614|atpbm_nicpl : 900.0) ATP synthase subunit beta, mitochondrial precursor (EC 3.6.3.14) - Nicotiana plumbaginifolia (Leadwort-leaved tobacco) & (gnl|cdd|82909 : 853.0) no description available & (at5g08690 : 839.0) Encodes the mitochondrial ATP synthase beta-subunit. This subunit is encoded by a multigene family of three members (At5g08…	T
'9.9'	'mitochondrial electron transport / ATP synthesis.F1-ATPase'	'trinity_dn114947_c2_g1'	'(atmg00410 : 348.0) ATPase subunit 6; ATPase subunit 6-1 (ATP6-1); CONTAINS InterPro DOMAIN/s: ATPase, F0 complex, subunit A (InterPro:IPR000568); BEST Arabidopsis thaliana protein match is: ATPase, F0 complex, subunit A protein (TAIR:AT2G07741.1). & (p05500|atp6_oenbe : 345.0) ATP synthase a chain (EC 3.6.3.14) (ATPase protein 6) - Oenothera bertiana (Bertero's evening primrose) & (loc_osm1g003…	T
'9.9'	'mitochondrial electron transport / ATP synthesis.F1-ATPase'	'trinity_dn115989_c0_g1'	'(gnl|cdd|36744 : 283.0) no description available & (gnl|cdd|84628 : 224.0) no description available & (ipr000131 : 159.00621) ATPase, F1 complex, gamma subunit & (p26360|atpg3_ipoba : 155.0) ATP synthase gamma chain, mitochondrial precursor (EC 3.6.3.14) - Ipomoea batatas (Sweet potato) (Batate) & (chl4|515720 : 151.0) no description available & (at2g33040 : 149.0) gamma subunit of Mt ATP syntha…	T
[truncated: 31,585 more rows]
