# Supplementary material for: Changes in Gene Expression and Metabolite Profiles in Platanus acerifolia Leaves in Response to Feeding Damage Caused by Corythucha ciliata
Source: Int J Mol Sci. 2019 Jul 15;20(14):3465. doi: 10.3390/ijms20143465 (PMC6678411; doi:10.3390/ijms20143465)
Supplement: Supplementary file 1 [file ijms-20-03465-s001.zip › Supplementary File/Table S8.xls]

## Sheet: TPS_nr_annotation
Query-Name	Score	E-Value	HSP-Len	Identity-%	Similarity-%	Hit-Description
TRINITY_DN103203_c1_g1	2183	5.9e-243	606	68.2	80.7	PREDICTED: alpha-terpineol synthase, chloroplastic-like [Nelumbo nucifera]
TRINITY_DN70695_c0_g1	1775	1.1e-195	567	58	74.4	(R)-linalool synthase [Magnolia champaca]
TRINITY_DN112858_c4_g1	2766	2.3e-310	744	71	82	PREDICTED: ent-copalyl diphosphate synthase, chloroplastic-like [Nelumbo nucifera]
TRINITY_DN114987_c5_g3	499	2.8e-48	181	56.4	68.5	PREDICTED: (3S,6E)-nerolidol synthase 1-like [Nelumbo nucifera]
TRINITY_DN108088_c0_g1	2746	3e-308	562	93.4	95.2	terpene synthase 10 [Morus notabilis]
TRINITY_DN111589_c2_g1	1129	1e-120	520	44	60.6	(-)-alpha-terpineol synthase [Amborella trichopoda]
TRINITY_DN62433_c0_g1	239	3.2e-18	104	42.3	63.5	terpene synthase 10-like [Hevea brasiliensis]
TRINITY_DN86456_c0_g1	1227	2.4e-132	333	67.9	79.3	terpene synthase 10 [Populus trichocarpa]
TRINITY_DN111589_c2_g2	1042	8.2e-111	249	74.7	87.1	terpene synthase 10 [Jatropha curcas]
TRINITY_DN114987_c5_g2	1310	2.5e-141	360	65.3	78.9	(3S)-linalool/(E)-nerolidol synthase [Vitis vinifera]
TRINITY_DN100689_c0_g1	938	8e-99	239	70.3	84.5	PREDICTED: ent-kaur-16-ene synthase, chloroplastic isoform X1 [Nelumbo nucifera]
TRINITY_DN114915_c1_g1	758	2.7e-77	235	63.8	74.9	P(E)-nerolidol/(E,E)-geranyl linalool synthase [Vitis vinifera]
TRINITY_DN75629_c0_g1	554	7.7e-55	120	88.3	88.3	5-epiaristolochene synthase [Capsicum annuum]
TRINITY_DN99997_c0_g1	499	6.8e-48	172	57	69.8	PREDICTED: (3S,6E)-nerolidol synthase 1 isoform X1 [Vitis vinifera]

## Sheet: TPS_express_value
seq_id	CK24h_1_count	CK24h_2_count	CK24h_3_count	T24h_1_count	T24h_2_count	T24h_3_count	CK24h_1_tpm	CK24h_2_tpm	CK24h_3_tpm	T24h_1_tpm	T24h_2_tpm	T24h_3_tpm	CK24h_tpm	T24h_tpm	log2fc	pvalue	padjust	significant	regulate
TRINITY_DN103203_c1_g1	1150	1232	1017	1741	1565	1754	22.39	22.9	21.14	33.05	31.47	32.38	22.1433	32.3	0.653157	7.36876e-28	2.63216e-26	no	up
TRINITY_DN70695_c0_g1	14	25	20	857	779	935	0.35	0.55	0.48	21.19	18.6	21.7	0.46	20.4967	5.23424	5.65229e-184	1.58463e-181	yes	up
TRINITY_DN112858_c4_g1	507	609	500	1672	1404	1622	6.89	7.56	6.7	20.35	18.76	20.32	7.05	19.81	1.60988	2.10295e-108	3.09804e-106	yes	up
TRINITY_DN114987_c5_g3	0	0	2	745.28	753.42	818.86	0	0	0.28	99.83	105.76	106.03	0.0933333	103.873	7.1314	7.74313e-122	1.31685e-119	yes	up
TRINITY_DN108088_c0_g1	2	4	2	0	5	1	0.04	0.08	0.06	0	0.12	0.02	0.06	0.0466667	-0.0917206	0.81226	1	no	down
TRINITY_DN111589_c2_g1	144	163	154	18576	17443	18842	3.05	3.12	3.43	400.6	399.57	400.35	3.2	400.173	6.92165	0	0	yes	up
TRINITY_DN62433_c0_g1	0	0	0	17	37	29	0	0	0	3.5	7.99	5.76	0	5.75	2.9802	3.65409e-13	6.46884e-12	yes	up
TRINITY_DN86456_c0_g1	1	0	1	139	118	120	0.04	0	0.04	5.13	4.56	4.3	0.0266667	4.66333	4.80187	4.0859e-43	2.2882e-41	yes	up
TRINITY_DN111589_c2_g2	3	3	4	816	714	786	0.1	0.1	0.16	29.39	26.97	27.41	0.12	27.9233	6.62804	5.62494e-133	1.04497e-130	yes	up
TRINITY_DN114987_c5_g2	119	89	103	13098	11821	12920	4.79	3.43	4.38	543.76	517.47	528.69	4.2	529.973	6.92735	0	0	yes	up
TRINITY_DN100689_c0_g1	659	623	557	687	626	656	24.72	22.85	22.58	26.22	25.15	24.19	23.3833	25.1867	0.178395	0.0290952	0.0941441	no	up
TRINITY_DN114915_c1_g1	659	701	686	8712.48	7598	8319	24.46	28.66	20.61	301.01	328.57	305.96	24.5767	311.847	3.65452	0	0	yes	up
TRINITY_DN75629_c0_g1	0	2	0	0	0	0	0	0.69	0	0	0	0	0.23	0	0	1	1	no	no change
TRINITY_DN99997_c0_g1	2	2	2	2908	2630	2920	0.1	0.1	0.13	177.48	168.16	175.25	0.11	173.63	8.53806	1.2652e-225	4.6449e-223	yes	up
seq_id	CK48h_1_count	CK48h_2_count	CK48h_3_count	T48h_1_count	T48h_2_count	T48h_3_count	CK48h_1_tpm	CK48h_2_tpm	CK48h_3_tpm	T48h_1_tpm	T48h_2_tpm	T48h_3_tpm	CK48h_tpm	T48h_tpm	log2fc	pvalue	padjust	significant	regulate	cog	nog	cog_description	nog_description	KO_id	KO_name	paths	pfam	go	nr	swissprot
TRINITY_DN103203_c1_g1	5190	4536	5652	5388	5013	4490	97.13	98.11	104.14	99.49	95.83	85.73	99.7933	93.6833	-0.137009	0.0272992	0.0998385	no	down					K18108	E4.2.3.111	map00902(Monoterpenoid biosynthesis)	PF03936.13(Terpene_synth_C:Terpene synthase family, metal binding domain); PF01397.18(Terpene_synth:Terpene synthase, N-terminal domain)	GO:0000287(molecular_function:magnesium ion binding); GO:0010333(molecular_function:terpene synthase activity); GO:0008152(biological_process:metabolic process); GO:0000287(molecular_function:magnesium ion binding); GO:0010333(molecular_function:terpene synthase activity); GO:0008152(biological_process:metabolic process); GO:0000287(molecular_function:magnesium ion binding); GO:0010333(molecular_…	XP_010267843.1(PREDICTED: alpha-terpineol synthase, chloroplastic-like [Nelumbo nucifera])	gi|410591616|sp|B3TPQ7.1|ATESY_MAGGA(RecName: Full=Alpha-terpineol synthase, chloroplastic; Short=Mg17; Flags: Precursor [Magnolia grandiflora])
TRINITY_DN70695_c0_g1	490	383	347	1378	1367	1664	11.42	10.13	7.91	31.1	31.15	41.96	9.82	34.7367	1.60942	1.9597e-15	7.72662e-14	yes	up								PF03936.13(Terpene_synth_C:Terpene synthase family, metal binding domain); PF01397.18(Terpene_synth:Terpene synthase, N-terminal domain)	GO:0000287(molecular_function:magnesium ion binding); GO:0010333(molecular_function:terpene synthase activity); GO:0008152(biological_process:metabolic process); GO:0000287(molecular_function:magnesium ion binding); GO:0010333(molecular_function:terpene synthase activity); GO:0008152(biological_process:metabolic process); GO:0000287(molecular_function:magnesium ion binding); GO:0010333(molecular_…	ART66980.1((R)-linalool synthase [Magnolia champaca])	gi|487523452|sp|B9RPM3.1|TPS9_RICCO(RecName: Full=Probable terpene synthase 9; Short=RcSeTPS9)
TRINITY_DN112858_c4_g1	820	649	856	891	880	946	10.74	9.82	10.89	11.49	12.04	12.47	10.4833	12	0.13911	0.147469	0.341174	no	up					K04120	E5.5.1.13	map00904(Diterpenoid biosynthesis)	PF01397.18(Terpene_synth:Terpene synthase, N-terminal domain); PF03936.13(Terpene_synth_C:Terpene synthase family, metal binding domain)	GO:0000287(molecular_function:magnesium ion binding); GO:0010333(molecular_function:terpene synthase activity); GO:0008152(biological_process:metabolic process); GO:0000287(molecular_function:magnesium ion binding); GO:0010333(molecular_function:terpene synthase activity); GO:0008152(biological_process:metabolic process)	XP_010277558.1(PREDICTED: ent-copalyl diphosphate synthase, chloroplastic-like [Nelumbo nucifera])	gi|62900382|sp|O04408.1|KSA_PEA(RecName: Full=Ent-copalyl diphosphate synthase, chloroplastic; Short=Ent-CDP synthase; AltName: Full=Ent-copalyl diphosphate synthase; AltName: Full=Ent-kaurene synthase A; Short=KSA; Flags: Precursor [Pisum sativum])
TRINITY_DN114987_c5_g3	51	32	42	308.42	282	216	6.63	4.82	5.34	39.57	37.42	28.47	5.59667	35.1533	2.40507	1.46824e-38	2.52832e-36	yes	up					K15086	TPS14	map00902(Monoterpenoid biosynthesis)	PF01397.18(Terpene_synth:Terpene synthase, N-terminal domain)	GO:0000287(molecular_function:magnesium ion binding); GO:0010333(molecular_function:terpene synthase activity); GO:0008152(biological_process:metabolic process); GO:0000287(molecular_function:magnesium ion binding); GO:0010333(molecular_function:terpene synthase activity); GO:0008152(biological_process:metabolic process); GO:0000287(molecular_function:magnesium ion binding); GO:0034007(molecular_…	XP_010248179.1(PREDICTED: (3S,6E)-nerolidol synthase 1-like [Nelumbo nucifera])	gi|332319699|sp|P0CV94.1|NES1_FRAAN(RecName: Full=(3S,6E)-nerolidol synthase 1; Short=FaNES1 [Fragaria x ananassa])
TRINITY_DN108088_c0_g1	1	1	4	20	3	69	0.02	0.02	0.09	0.41	0.06	1.57	0.0433333	0.68	0.73249	0.0174784	0.0709899	no	up								PF03936.13(Terpene_synth_C:Terpene synthase family, metal binding domain); PF01397.18(Terpene_synth:Terpene synthase, N-terminal domain)	GO:0000287(molecular_function:magnesium ion binding); GO:0010333(molecular_function:terpene synthase activity); GO:0008152(biological_process:metabolic process); GO:0000287(molecular_function:magnesium ion binding); GO:0010333(molecular_function:terpene synthase activity); GO:0008152(biological_process:metabolic process); GO:0000287(molecular_function:magnesium ion binding); GO:0010333(molecular_…	XP_024030134.1(terpene synthase 10 [Morus notabilis])	gi|487523485|sp|B9T536.1|TPS10_RICCO(RecName: Full=Terpene synthase 10; Short=RcSeTPS10)
TRINITY_DN111589_c2_g1	2860	2387	2646	20347	19390	19790	63.4	61.31	56.41	438.52	432.43	438.85	60.3733	436.6	2.79457	0	0	yes	up								PF03936.13(Terpene_synth_C:Terpene synthase family, metal binding domain); PF01397.18(Terpene_synth:Terpene synthase, N-terminal domain)	GO:0000287(molecular_function:magnesium ion binding); GO:0010333(molecular_function:terpene synthase activity); GO:0008152(biological_process:metabolic process); GO:0000287(molecular_function:magnesium ion binding); GO:0010333(molecular_function:terpene synthase activity); GO:0008152(biological_process:metabolic process)	XP_020528586.1((-)-alpha-terpineol synthase [Amborella trichopoda])	gi|75223392|sp|Q6PWU2.1|ATESY_VITVI(RecName: Full=(-)-alpha-terpineol synthase)
TRINITY_DN62433_c0_g1	0	0	0	6	2	3	0	0	0	1.17	0.4	0.6	0	0.723333	0.583689	0.0349345	1	no	up					K18108	E4.2.3.111	map00902(Monoterpenoid biosynthesis)	PF01397.18(Terpene_synth:Terpene synthase, N-terminal domain)	GO:0000287(molecular_function:magnesium ion binding); GO:0010333(molecular_function:terpene synthase activity); GO:0033383(biological_process:geranyl diphosphate metabolic process); GO:0043693(biological_process:monoterpene biosynthetic process); GO:0016114(biological_process:terpenoid biosynthetic process); GO:0009570(cellular_component:chloroplast stroma)	XP_021690004.1(terpene synthase 10-like [Hevea brasiliensis])	gi|410591616|sp|B3TPQ7.1|ATESY_MAGGA(RecName: Full=Alpha-terpineol synthase, chloroplastic; Short=Mg17; Flags: Precursor [Magnolia grandiflora])
TRINITY_DN86456_c0_g1	0	0	0	12	6	13	0	0	0	0.43	0.22	0.49	0	0.38	1.34482	9.82827e-05	1	no	up								PF03936.13(Terpene_synth_C:Terpene synthase family, metal binding domain)	GO:0000287(molecular_function:magnesium ion binding); GO:0010333(molecular_function:terpene synthase activity); GO:0008152(biological_process:metabolic process); GO:0000287(molecular_function:magnesium ion binding); GO:0010333(molecular_function:terpene synthase activity); GO:0008152(biological_process:metabolic process); GO:0000287(molecular_function:magnesium ion binding); GO:0010333(molecular_…	PIA50857.1(hypothetical protein AQUCO_01200259v1 [Aquilegia coerulea])	gi|410591616|sp|B3TPQ7.1|ATESY_MAGGA(RecName: Full=Alpha-terpineol synthase, chloroplastic; Short=Mg17; Flags: Precursor [Magnolia grandiflora])
TRINITY_DN111589_c2_g2	1	0	2	34	24	23	0.04	0	0.07	1.2	0.88	0.85	0.0366667	0.976667	2.18354	8.36352e-10	1.7626e-08	yes	up								PF03936.13(Terpene_synth_C:Terpene synthase family, metal binding domain)	GO:0000287(molecular_function:magnesium ion binding); GO:0010333(molecular_function:terpene synthase activity); GO:0008152(biological_process:metabolic process); GO:0000287(molecular_function:magnesium ion binding); GO:0010333(molecular_function:terpene synthase activity); GO:0008152(biological_process:metabolic process); GO:0000287(molecular_function:magnesium ion binding); GO:0010333(molecular_…	PIA50857.1(hypothetical protein AQUCO_01200259v1 [Aquilegia coerulea])	gi|75223392|sp|Q6PWU2.1|ATESY_VITVI(RecName: Full=(-)-alpha-terpineol synthase)
TRINITY_DN114987_c5_g2	2307	1881	2085	5685.58	5549	5846	88.55	83.83	78.94	213.8	225.86	224.09	83.7733	221.25	1.33782	2.41569e-59	1.11885e-56	yes	up					K15086	TPS14	map00902(Monoterpenoid biosynthesis)	PF03936.13(Terpene_synth_C:Terpene synthase family, metal binding domain)	GO:0000287(molecular_function:magnesium ion binding); GO:0034007(molecular_function:S-linalool synthase activity); GO:0010333(molecular_function:terpene synthase activity); GO:0008152(biological_process:metabolic process); GO:0000287(molecular_function:magnesium ion binding); GO:0010333(molecular_function:terpene synthase activity); GO:0008152(biological_process:metabolic process); GO:0000287(mol…	AEY82696.1((3S)-linalool/(E)-nerolidol synthase [Vitis vinifera])	gi|487523636|sp|B9RXW4.1|TPS13_RICCO(RecName: Full=Probable terpene synthase 13; Short=RcSeTPS13)
TRINITY_DN100689_c0_g1	423	445	506	501	541	503	16.21	19.8	19.11	18.89	20.92	19.52	18.3733	19.7767	0.0760141	0.479481	0.700304	no	up					K04121	E4.2.3.19	map00904(Diterpenoid biosynthesis)	PF03936.13(Terpene_synth_C:Terpene synthase family, metal binding domain)	GO:0000287(molecular_function:magnesium ion binding); GO:0010333(molecular_function:terpene synthase activity); GO:0008152(biological_process:metabolic process); GO:0000287(molecular_function:magnesium ion binding); GO:0010333(molecular_function:terpene synthase activity); GO:0008152(biological_process:metabolic process); GO:0000287(molecular_function:magnesium ion binding); GO:0010333(molecular_…	XP_010260722.1(PREDICTED: ent-kaur-16-ene synthase, chloroplastic isoform X1 [Nelumbo nucifera])	gi|62900442|sp|Q9SAK2.1|KSB_ARATH(RecName: Full=Ent-kaur-16-ene synthase, chloroplastic; AltName: Full=Ent-kaurene synthase; Short=AtKS; AltName: Full=Ent-kaurene synthase B; Short=KSB; AltName: Full=Protein GA REQUIRING 2; Flags: Precursor)
TRINITY_DN114915_c1_g1	21576	18469	19287	11869.6	11473	12897.2	805.34	764.4	736.37	430.28	426.04	451.76	768.703	436.027	-0.789351	2.50064e-19	1.38411e-17	no	down					K17982	TPS04, GES	map00904(Diterpenoid biosynthesis)	PF03936.13(Terpene_synth_C:Terpene synthase family, metal binding domain); PF01397.18(Terpene_synth:Terpene synthase, N-terminal domain)	GO:0000287(molecular_function:magnesium ion binding); GO:0010333(molecular_function:terpene synthase activity); GO:0008152(biological_process:metabolic process); GO:0000287(molecular_function:magnesium ion binding); GO:0010333(molecular_function:terpene synthase activity); GO:0008152(biological_process:metabolic process); GO:0000287(molecular_function:magnesium ion binding); GO:0010333(molecular_…	CAN65008.1(hypothetical protein VITISV_010702 [Vitis vinifera])	gi|75251076|sp|Q96376.1|LIS_CLABR(RecName: Full=S-linalool synthase)
TRINITY_DN75629_c0_g1	1	0	1	1	1	0	0.36	0	0.35	0.36	0.37	0	0.236667	0.243333	0	1	1	no	no change					K14182;K18117	HVS;TPS31	map00909(Sesquiterpenoid and triterpenoid biosynthesis)	PF03936.13(Terpene_synth_C:Terpene synthase family, metal binding domain)	GO:0000287(molecular_function:magnesium ion binding); GO:0010333(molecular_function:terpene synthase activity); GO:0008152(biological_process:metabolic process); GO:0102698(molecular_function:5-epi-aristolochene synthase activity); GO:0000287(molecular_function:magnesium ion binding); GO:0010333(molecular_function:terpene synthase activity); GO:0006952(biological_process:defense response); GO:001…	PHT60964.1(5-epiaristolochene synthase [Capsicum annuum])	gi|75219918|sp|O65323.1|5EAS_CAPAN(RecName: Full=5-epiaristolochene synthase)
TRINITY_DN99997_c0_g1	190	169	202	999	924	988	10.14	10.53	10.58	54.8	52.66	55.19	10.4167	54.2167	2.23288	6.29702e-93	6.34346e-90	yes	up					K15086	TPS14	map00902(Monoterpenoid biosynthesis)	PF03936.13(Terpene_synth_C:Terpene synthase family, metal binding domain)	GO:0000287(molecular_function:magnesium ion binding); GO:0010333(molecular_function:terpene synthase activity); GO:0008152(biological_process:metabolic process); GO:0000287(molecular_function:magnesium ion binding); GO:0010333(molecular_function:terpene synthase activity); GO:0008152(biological_process:metabolic process)	CBI33220.3(unnamed protein product, partial [Vitis vinifera])	gi|332319701|sp|P0CV95.1|NES2_FRAAN(RecName: Full=(3S,6E)-nerolidol synthase 2, chloroplastic/mitochondrial; Short=FaNES2; Flags: Precursor [Fragaria x ananassa])
