# Supplementary material for: Changes in Gene Expression and Metabolite Profiles in Platanus acerifolia Leaves in Response to Feeding Damage Caused by Corythucha ciliata
Source: Int J Mol Sci. 2019 Jul 15;20(14):3465. doi: 10.3390/ijms20143465 (PMC6678411; doi:10.3390/ijms20143465)
Supplement: Supplementary file 1 [file ijms-20-03465-s001.zip › Supplementary File/Table S9.xls]

## Sheet: primers
unigenes	Forward primer	Reverse primer	nr
TRINITY_DN111291_c1_g1	GATCCTATGCCTGAGATCATTCC	ACCTGCACAACCCACTATTC	XP_010243034.1(PREDICTED: 1-deoxy-D-xylulose 5-phosphate reductoisomerase, chloroplastic [Nelumbo nucifera])
TRINITY_DN106491_c0_g2	GGCATCGAGACTTACCTAATCG	TCGAACTCTCCGACCATACA	OVA09813.1(Aromatic-ring hydroxylase-like [Macleaya cordata])
TRINITY_DN111273_c3_g3	ATCTCTGTGACCATGCCTTC	CACCCTTAACGCCTAGTAAGTT	XP_010270571.1(PREDICTED: 3-hydroxy-3-methylglutaryl-coenzyme A reductase 1 [Nelumbo nucifera])
TRINITY_DN110572_c1_g3	GGTCTGAGGCCTTCCATATTC	ATCTCCGCTGCAAATCTCTC	OVA01139.1(Oxoglutarate/iron-dependent dioxygenase [Macleaya cordata])
TRINITY_DN70695_c0_g1	GAGATGGAGAGAGGAGACGTAG	CCCTCACTAAGCCCTTGATTT	ART66980.1((R)-linalool synthase [Magnolia champaca])
TRINITY_DN104342_c7_g1	TGGCTATGGAGATTGGCTAAAG	GCCTGTTTGCTGCGATAATG	XP_010275172.1(PREDICTED: benzyl alcohol O-benzoyltransferase [Nelumbo nucifera])
TRINITY_DN113742_c4_g1	GGACGGAAGTGTAGCATCTAAG	GCAGAACCAGTCCCTGATAAA	XP_010272615.1(PREDICTED: phosphoglucomutase, chloroplastic isoform X2 [Nelumbo nucifera])
TRINITY_DN100336_c6_g1	GATCAAGGAGGGATACGAGAAAG	CTGGCGTCCCATAGACATAAG	XP_010273588.1(PREDICTED: probable sarcosine oxidase [Nelumbo nucifera])
TRINITY_DN148824_c0_g1	GCCGTAGCAAGGGAGATAAA	GAGGTTGAGACAGGCAGAAATA	PRQ42978.1(putative RNA-directed DNA polymerase [Rosa chinensis])
TRINITY_DN112717_c0_g1	GCAAACTTGGTGACTGTTTCTC	GACCTGCTAGTAAGACCCAAAG	XP_021810388.1(putative amidase C869.01 [Prunus avium])
TRINITY_DN112049_c2_g3	CACAAGTATGGCCTCGTCTATG	CCCGAGATAGTTGATGTGGAAA	XP_010276236.1(PREDICTED: glutamate decarboxylase-like [Nelumbo nucifera])
TRINITY_DN108427_c4_g1	CCCTGCTACTGGTGATGTTATAG	GTTTGCTCCAAGAGCTGAATG	XP_010268381.1(PREDICTED: succinate-semialdehyde dehydrogenase, mitochondrial [Nelumbo nucifera])
TRINITY_DN114987_c5_g3	CATGGACAACGAGGGATTCTT	GAGCAAAGTCATTGGCTTCATC	XP_010248179.1(PREDICTED: (3S,6E)-nerolidol synthase 1-like [Nelumbo nucifera])
TRINITY_DN111589_c2_g1	GCTACACGCCACTGCTTTAT	CCTTGAAACCACCTCCAATCTC	XP_020528586.1((-)-alpha-terpineol synthase [Amborella trichopoda])
TRINITY_DN103203_c1_g1	GGTTGGGATGTCCTTCCATATT	CTCAGTGGATGGTGTGGAATTA	XP_010267843.1(PREDICTED: alpha-terpineol synthase, chloroplastic-like [Nelumbo nucifera])
TRINITY_DN110554_c6_g1	GTGCAAGCGACACATCAAAG	ACTACTCCCACGGTCCATAA	OVA11642.1(Terpene synthase [Macleaya cordata])
TRINITY_DN112858_c4_g1	GTGGGAGAGCAGTTAGAGAATG	GCCGTTATCTCCTCGTTTGA	XP_010277558.1(PREDICTED: ent-copalyl diphosphate synthase, chloroplastic-like [Nelumbo nucifera])
TRINITY_DN114915_c0_g2	ACACACTGCCCACACAAATA	GCAGAAGCTCGATGGAGATATAC	NP_001268004.1(P(E)-nerolidol/(E,E)-geranyl linalool synthase [Vitis vinifera])
TRINITY_DN114422_c16_g1	ACAGAATATCCTCCTCCTCCTC	ACTAGCTCTTGGCATCATCTTC	XP_008787789.1(PREDICTED: uncharacterized protein LOC103705733 [Phoenix dactylifera])
TRINITY_DN101357_c0_g1	GAGGTTGCAAGGATCGTAACT	TGGCCTCTATCTTCCATCTACT	XP_010270253.1(PREDICTED: NAC domain-containing protein 21/22-like [Nelumbo nucifera])
TRINITY_DN101490_c2_g1	TAGGTGGAGGCATAGTTGTTTC	GCATCCATGTTGCACTCTTATG	XP_010247751.1(PREDICTED: G-type lectin S-receptor-like serine/threonine-protein kinase RKS1 [Nelumbo nucifera])
TRINITY_DN101520_c0_g1	CTGTCTGATTAGGAGCCAACAC	GACCACTACACCTCTCCTTCTA	XP_010256011.1(PREDICTED: heat shock 70 kDa protein 8 [Nelumbo nucifera])
TRINITY_DN112582_c1_g1	GCTCATCCTCTTTCTCCTCTATG	CTCTCTCAATCTCCCAACTCTTT	XP_010266498.1(PREDICTED: endoglucanase 19 [Nelumbo nucifera])
TRINITY_DN166893_c0_g1	GTAGGGCGTTCTCGTCATTAG	CTACCCATACAACGGAGTTCAG	XP_015873933.1(PREDICTED: senescence-specific cysteine protease SAG39-like [Ziziphus jujuba])
TRINITY_DN108734_c2_g2	GTGAGGTGCACCAACAGTAA	GCGCGTCTGCTCAGTATAAA	XP_012075037.1(expansin-like B1 [Jatropha curcas])
TRINITY_DN95465_c0_g1	CACTTTGCTCTCTCGTCCTTTA	CAGTCCATCTTCACACCTCAA	XP_002281318.1(PREDICTED: proteoglycan 4 [Vitis vinifera])
TRINITY_DN39921_c0_g1	GTTCGGTTAAGGGTCCTACTTG	CGGAAAGTCTCGCAATGTATCT	XP_010249734.1(PREDICTED: peptidyl-prolyl cis-trans isomerase FKBP65-like [Nelumbo nucifera])
TRINITY_DN134510_c0_g1	TTGGCAGGCTTTGATGTTATTG	GTCTCTAGCAGCCAAAGTAAGG	ABQ18321.1(putative peroxidase [Cinnamomum micranthum f. kanehirae])
TRINITY_DN114014_c1_g1	CACTTGGCCTGAAGTGTCTAT	CTTTGAGGATGGAGGGCTATG	XP_010275292.1(PREDICTED: protein NRT1/ PTR FAMILY 7.3-like [Nelumbo nucifera])
TRINITY_DN110040_c2_g1	CATGTCTTGTGGAGTCCCTTATC	GCCCGTTTCACTACACGAATA	XP_010262305.1(PREDICTED: ethylene-responsive transcription factor 1B-like [Nelumbo nucifera])
TRINITY_DN102848_c1_g4	TGCTTCCATTCCCATCTTACC	TGCATCAGTATCAGCCCTTTAG	XP_010260365.1(PREDICTED: uncharacterized protein LOC104599499 [Nelumbo nucifera])
TRINITY_DN106409_c0_g1	CCCACATACACCAACCTCAA	GTCTGGAACTCAGTCACATCAA	PON35635.1(Alpha tubulin [Parasponia andersonii])
TRINITY_DN78316_c0_g1	CTGACCGAGCGTGGGTATTC	GTCGAGTGCAATGTAGGCCA	XP_022747049.1(actin-like [Durio zibethinus])
